# Supplementary material for: Longitudinal protein profiling of blood during childhood into early adulthood
Source: Nat Commun. 2026 Apr 22;17:3700. doi: 10.1038/s41467-026-72095-3 (PMC13102979; doi:10.1038/s41467-026-72095-3)
Supplement: Supplementary file 3 — Supplementary Data 1-6 [file 41467_2026_72095_MOESM3_ESM.xlsx]

## Sheet: Supplementary_Data_1
Assay	UniProt	OlinkID	p-value raw follow-up 4 vs 8	p-value FDR follow-up 4 vs 8	fold change follow-up 4 vs 8	p-value raw follow-up 8 vs 16	p-value FDR follow-up 8 vs 16	fold change follow-up 8 vs 16	p-value raw follow-up 16 vs 24	p-value FDR follow-up 16 vs 24	fold change follow-up 16 vs 24	Cluster
ABCA2	Q9BZC7	OID42080	3.9e-05	1.5e-04	0.47965	6.3e-02	8.1e-02	0.170126	8.8e-02	1.4e-01	-0.263244
ABRAXAS2	Q15018	OID42081	5.1e-01	6.1e-01	-0.215838	1.7e-23	1.3e-22	2.27455	1.2e-04	3.6e-04	-0.547437	2
ACAA1	P09110	OID42082	2.6e-01	3.6e-01	0.227378	1.2e-09	2.6e-09	0.579697	1.7e-01	2.4e-01	0.159822	2
ACADM	P11310	OID42083	1.4e-01	2.1e-01	-0.143006	4.3e-01	4.8e-01	0.144062	6.6e-01	7.4e-01	-0.114104
ACSL1	P33121	OID42085	5.4e-01	6.5e-01	-0.0291536	7.7e-03	1.1e-02	0.58681	1.1e-02	2.1e-02	-0.114027	6
ACTG2	P63267	OID42086	5.2e-06	2.3e-05	0.371326	5.8e-01	6.2e-01	0.0884293	9.2e-02	1.4e-01	0.0455938
ACTN4	O43707	OID42087	5.6e-14	8.1e-13	-0.981326	1.4e-02	1.9e-02	-0.369965	7.4e-01	8.0e-01	-0.0162539	4
ACY3	Q96HD9	OID42088	9.4e-02	1.6e-01	0.224944	4.6e-14	1.3e-13	0.438404	5.6e-11	8.4e-10	0.434161
ADAM12	O43184	OID42089	9.4e-06	4.0e-05	0.429612	2.0e-01	2.4e-01	0.235631	1.9e-01	2.6e-01	-0.11579
ADGRG3	Q86Y34	OID42092	7.5e-03	1.8e-02	-0.36525	1.4e-10	3.1e-10	-0.408941	2.2e-01	3.0e-01	0.132978
ADGRV1	Q8WXG9	OID42093	3.5e-01	4.6e-01	-0.0819389	7.4e-02	9.4e-02	-0.280578	1.1e-01	1.7e-01	-0.116286
ADRA2A	P08913	OID42095	9.5e-01	9.6e-01	0.0128176	4.3e-01	4.7e-01	0.0858973	2.5e-01	3.4e-01	-0.0553064
AFAP1L2	Q8N4X5	OID42096	7.0e-02	1.2e-01	-0.130593	7.9e-23	5.6e-22	1.13647	3.5e-04	9.6e-04	0.482045	5
AGAP3	Q96P47	OID42097	2.0e-01	3.0e-01	-0.0876081	2.8e-03	4.2e-03	0.230652	9.5e-01	9.6e-01	-0.063168
AGR3	Q8TD06	OID42098	3.3e-01	4.4e-01	0.02621	9.6e-08	1.9e-07	-1.18967	2.2e-02	4.1e-02	0.525103	4
AIDA	Q96BJ3	OID42099	1.6e-01	2.4e-01	-0.389301	1.3e-03	2.0e-03	0.691392	2.5e-02	4.6e-02	-0.441157	6
AIF1	P55008	OID42100	4.9e-02	9.1e-02	0.0825694	2.3e-07	4.4e-07	0.518474	2.5e-06	1.1e-05	-0.434835	6
AKAP11	Q9UKA4	OID42101	6.2e-02	1.1e-01	-0.350257	9.2e-02	1.2e-01	-0.261416	4.9e-01	5.9e-01	-0.0598841
AKNAD1	Q5T1N1	OID42102	1.0e-01	1.7e-01	0.155394	3.1e-04	4.9e-04	0.35734	4.8e-02	8.3e-02	-0.142782
AKR1B1	P15121	OID42103	8.2e-01	8.7e-01	-0.0764375	3.8e-14	1.1e-13	1.25434	5.1e-03	1.1e-02	-0.120686	1
AKR7L	Q8NHP1	OID42106	8.5e-02	1.5e-01	-0.304916	2.3e-01	2.7e-01	0.0503132	1.2e-02	2.4e-02	0.190574
AKT3	Q9Y243	OID42107	8.2e-01	8.7e-01	-0.00278785	1.3e-10	2.9e-10	0.936735	1.9e-03	4.4e-03	-0.424521	6
ALDH9A1	P49189	OID42108	5.1e-04	1.6e-03	-0.454229	2.4e-18	9.5e-18	1.13175	3.3e-03	7.5e-03	-0.392025	2
ALPI	P09923	OID42110	8.8e-02	1.5e-01	0.161294	3.3e-06	5.9e-06	-0.434796	4.0e-02	7.0e-02	0.442143
AMBN	Q9NP70	OID42111	1.3e-28	2.2e-25	-2.92051	1.3e-29	8.4e-28	-2.74842	1.2e-16	8.1e-15	-1.30214	3
AMFR	Q9UKV5	OID42112	8.3e-01	8.8e-01	0.0126378	5.3e-13	1.4e-12	0.309147	1.1e-02	2.2e-02	-0.101639
AMN	Q9BXJ7	OID42114	1.7e-09	1.2e-08	0.759403	2.0e-05	3.4e-05	0.33835	6.0e-02	1.0e-01	0.162433	7
AMOTL2	Q9Y2J4	OID42115	1.2e-01	1.9e-01	-0.0978664	2.1e-10	4.6e-10	0.577883	1.3e-01	1.9e-01	0.0932519	2
ANK2	Q01484	OID42116	7.2e-01	8.0e-01	-0.0965983	8.0e-04	1.2e-03	0.355833	4.3e-01	5.2e-01	-0.180338
ANKRD11	Q6UB99	OID42118	8.3e-03	1.9e-02	0.220945	8.4e-01	8.6e-01	0.307878	4.6e-01	5.6e-01	0.0932057
ANKRD35	Q8N283	OID42119	2.1e-03	5.7e-03	0.180426	1.7e-02	2.3e-02	0.179058	5.1e-01	6.1e-01	0.0339111
ANKRD53	Q8N9V6	OID42120	5.4e-01	6.4e-01	0.0885844	2.8e-02	3.7e-02	0.187508	8.6e-01	9.0e-01	0.00308725
ANKRD54	Q6NXT1	OID42121	2.2e-01	3.2e-01	-0.138218	3.0e-19	1.3e-18	1.15978	3.7e-02	6.5e-02	-0.261728	2
ANKRD55	Q3KP44	OID42122	3.6e-01	4.7e-01	-0.108794	3.0e-01	3.4e-01	0.210551	3.9e-01	4.8e-01	0.12948
ANKRD6	Q9Y2G4	OID42123	7.3e-02	1.3e-01	0.0983292	3.4e-02	4.5e-02	0.18956	7.0e-01	7.7e-01	0.0347711
ANP32E	Q9BTT0	OID42124	1.0e-07	6.0e-07	-1.67604	7.0e-12	1.7e-11	1.81726	1.3e-13	4.1e-12	-1.93138	4
AP1AR	Q63HQ0	OID42127	2.1e-01	3.0e-01	0.0651886	7.3e-22	4.4e-21	1.14335	3.8e-08	2.6e-07	-0.515372	1
AP1G1	O43747	OID42128	5.6e-04	1.7e-03	0.213711	9.3e-01	9.4e-01	-0.124701	3.1e-04	8.6e-04	-0.205428
AP1G2	O75843	OID42129	1.8e-01	2.7e-01	-0.187725	6.4e-20	3.0e-19	1.7067	2.6e-06	1.1e-05	-0.675586	2
AP2B1	P63010	OID42130	4.5e-01	5.5e-01	0.420964	9.3e-11	2.1e-10	1.41097	2.2e-12	5.1e-11	-1.73341	2
ARG2	P78540	OID42132	7.9e-01	8.5e-01	-0.16536	6.1e-01	6.5e-01	0.167902	5.4e-01	6.3e-01	-0.0473876
ARHGAP1	Q07960	OID42133	9.5e-01	9.6e-01	0.0633637	4.1e-03	5.9e-03	0.229824	1.6e-01	2.2e-01	-0.227502
ARHGAP12	Q8IWW6	OID42134	7.0e-04	2.1e-03	-0.482353	4.7e-24	4.0e-23	1.70281	8.3e-07	4.1e-06	-0.807334	2
ARHGAP25	P42331	OID42135	6.6e-05	2.5e-04	-0.495896	2.4e-25	2.8e-24	1.71837	8.9e-05	2.8e-04	-0.473068	1
ARHGAP5	Q13017	OID42136	2.8e-01	3.8e-01	-0.214941	6.7e-18	2.5e-17	1.37441	8.9e-03	1.8e-02	-0.29134	2
ARHGEF5	Q12774	OID42137	6.2e-02	1.1e-01	0.0371506	7.2e-05	1.2e-04	0.474446	2.5e-04	7.1e-04	-0.340132
ARID1A	O14497	OID42138	1.2e-02	2.7e-02	-0.144443	3.7e-14	1.0e-13	0.728229	2.3e-01	3.1e-01	-0.0409114	2
ARID4B	Q4LE39	OID42140	7.2e-06	3.2e-05	-0.377242	1.0e-14	2.9e-14	0.758867	2.6e-09	2.4e-08	-0.683347	6
ARL2BP	Q9Y2Y0	OID42142	1.6e-01	2.4e-01	0.478501	4.1e-26	5.7e-25	1.66797	2.1e-05	7.7e-05	-0.71581	1
ARMCX2	Q7L311	OID42144	4.2e-02	7.9e-02	0.461567	1.7e-01	2.1e-01	-0.387382	4.8e-01	5.7e-01	0.236243
ARTN	Q5T4W7	OID42147	3.3e-03	8.5e-03	-0.18364	7.9e-01	8.2e-01	-0.0800458	9.7e-01	9.8e-01	-0.051112
ASAP2	O43150	OID42148	4.5e-01	5.6e-01	-0.0478925	7.0e-24	6.0e-23	1.95502	1.4e-08	1.1e-07	-0.780703	2
ASPG	Q86U10	OID42149	1.8e-02	3.8e-02	0.164753	5.7e-03	8.2e-03	0.145073	8.3e-01	8.8e-01	0.107859
ATAD3B	Q5T9A4	OID42150	1.4e-01	2.2e-01	-0.149775	5.4e-18	2.1e-17	0.88568	8.9e-01	9.2e-01	-0.134881	2
ATE1	O95260	OID42151	9.9e-01	9.9e-01	0.344753	1.3e-26	2.2e-25	2.34549	2.0e-03	4.7e-03	-0.384049	1
ATF2	P15336	OID42152	7.9e-03	1.9e-02	-0.198898	7.1e-01	7.5e-01	-0.0555126	5.5e-02	9.3e-02	-0.290627
ATG4A	Q8WYN0	OID42153	4.1e-01	5.2e-01	0.0551689	3.6e-23	2.6e-22	1.52369	4.0e-08	2.7e-07	-0.661164	1
ATP1B1	P05026	OID42154	1.4e-01	2.3e-01	0.0169219	6.8e-01	7.2e-01	0.181486	5.5e-01	6.4e-01	-0.179605
ATP2B4	P23634	OID42158	1.9e-02	4.1e-02	0.144357	1.1e-02	1.5e-02	0.250756	9.5e-02	1.5e-01	-0.25687
ATP5F1D	P30049	OID42159	4.5e-05	1.7e-04	-1.12905	3.9e-01	4.4e-01	-0.379786	1.4e-01	2.1e-01	-0.382856	4
ATP5PD	O75947	OID42160	7.5e-11	6.7e-10	-1.60394	1.6e-05	2.7e-05	-0.860964	5.4e-03	1.2e-02	-0.177558	4
ATP5PO	P48047	OID42161	8.3e-04	2.5e-03	-0.421259	2.8e-01	3.3e-01	0.129573	6.8e-02	1.1e-01	-0.191988
ATP6V1F	Q16864	OID42163	2.5e-02	5.1e-02	-0.413937	5.6e-14	1.5e-13	1.45373	5.5e-06	2.2e-05	-0.878418	2
ATXN2	Q99700	OID42165	1.1e-01	1.9e-01	0.303048	3.9e-09	8.0e-09	0.998137	9.1e-04	2.3e-03	-0.31136	2
BAG4	O95429	OID42169	9.6e-01	9.7e-01	-0.0328115	4.2e-28	1.2e-26	2.33024	4.8e-09	4.2e-08	-0.716156	1
BAIAP2	Q9UQB8	OID42170	3.6e-12	3.9e-11	-0.611142	1.6e-05	2.8e-05	0.296153	5.8e-07	3.0e-06	-0.461403	4
BAIAP2L2	Q6UXY1	OID42171	3.1e-01	4.2e-01	0.18593	4.2e-02	5.6e-02	0.295973	5.3e-01	6.2e-01	-0.27075
BAMBI	Q13145	OID42172	2.4e-01	3.4e-01	0.0830523	6.4e-15	1.9e-14	-0.638916	9.9e-11	1.4e-09	-0.516374	8
BARGIN	Q6ZT62	OID42173	1.5e-01	2.4e-01	0.253705	2.2e-22	1.4e-21	1.31468	3.3e-10	3.9e-09	-0.81927	2
BATF	Q16520	OID42174	3.0e-01	4.1e-01	0.418436	9.1e-03	1.3e-02	0.643686	1.6e-03	3.9e-03	-0.645075	6
BAX	Q07812	OID42175	1.1e-01	1.9e-01	-0.12033	1.3e-29	8.4e-28	3.57331	7.2e-02	1.2e-01	-0.167349	5
BCAT2	O15382	OID42176	1.6e-01	2.4e-01	0.197469	3.9e-01	4.4e-01	0.2162	5.5e-02	9.3e-02	-0.310176
BCL2L15	Q5TBC7	OID42177	2.2e-03	6.0e-03	-0.463205	1.2e-02	1.7e-02	0.734466	3.9e-12	8.1e-11	-1.35039	4
BDH2	Q9BUT1	OID42179	7.6e-01	8.3e-01	0.122758	1.4e-07	2.7e-07	0.428582	9.3e-01	9.5e-01	-0.00449561
BICDL2	A1A5D9	OID42184	9.7e-01	9.8e-01	0.0676238	4.0e-01	4.4e-01	-0.0832339	5.1e-01	6.0e-01	0.0275829
BIRC2	Q13490	OID42186	4.2e-02	7.9e-02	-0.288372	2.1e-19	9.1e-19	1.1828	1.7e-06	7.9e-06	-0.507977	2
BLOC1S2	Q6QNY1	OID42187	9.3e-01	9.5e-01	0.114293	1.6e-04	2.6e-04	0.660477	4.4e-03	9.7e-03	-0.400261	6
BLVRA	P53004	OID42188	9.4e-07	4.8e-06	-0.453141	2.6e-17	9.2e-17	0.758388	2.1e-03	4.8e-03	-0.229575	2
BMERB1	Q96MC5	OID42189	6.2e-02	1.1e-01	0.0729705	1.2e-02	1.7e-02	0.166823	5.4e-06	2.2e-05	-0.305706
BOLA1	Q9Y3E2	OID42190	9.6e-01	9.7e-01	0.14883	1.5e-19	6.4e-19	1.25605	2.5e-01	3.4e-01	-0.0326008	2
BRD3	Q15059	OID42193	4.5e-01	5.6e-01	0.532187	2.5e-10	5.6e-10	2.14638	5.1e-07	2.6e-06	-1.68438	2
BSPRY	Q5W0U4	OID42196	2.4e-01	3.5e-01	0.0664597	2.8e-01	3.3e-01	0.0483806	2.0e-01	2.8e-01	-0.00545271
BTC	P35070	OID42197	5.3e-01	6.3e-01	0.0354025	1.5e-19	6.4e-19	1.65725	2.4e-01	3.2e-01	-0.0985735	1
C14orf93	Q9H972	OID42200	4.7e-01	5.7e-01	0.0285724	1.5e-01	1.8e-01	0.0951079	8.7e-02	1.4e-01	0.171292
C19orf12	Q9NSK7	OID42201	6.9e-02	1.2e-01	0.120925	1.6e-04	2.5e-04	0.434469	8.2e-02	1.3e-01	0.0693298
C2CD2L	O14523	OID42202	1.4e-03	4.0e-03	-0.193561	8.3e-01	8.5e-01	-0.0353959	9.2e-02	1.4e-01	0.139338
C2orf69	Q8N8R5	OID42203	6.0e-02	1.1e-01	-0.290898	9.1e-19	3.8e-18	1.44607	6.6e-01	7.4e-01	-0.140032	2
CA5A	P35218	OID42206	3.2e-07	1.8e-06	0.733786	8.0e-07	1.5e-06	0.342994	4.8e-04	1.3e-03	0.241057	7
CABP2	Q9NPB3	OID42209	3.2e-01	4.2e-01	-0.239456	2.3e-09	4.8e-09	1.05162	4.5e-01	5.4e-01	-0.215298	2
CAMK4	Q16566	OID42216	9.3e-04	2.7e-03	-0.239935	2.6e-01	3.0e-01	0.0580884	1.3e-05	4.9e-05	-0.497096
CAMKK1	Q8N5S9	OID42217	2.3e-03	6.1e-03	0.379145	1.8e-13	4.7e-13	0.716131	8.0e-04	2.0e-03	-0.36107	2
CAMLG	P49069	OID42218	9.2e-01	9.4e-01	0.0302907	1.6e-15	5.0e-15	1.18795	9.4e-02	1.5e-01	-0.156315	2
CAMSAP2	Q08AD1	OID42219	7.8e-01	8.5e-01	-0.0278318	4.2e-06	7.4e-06	0.369055	3.5e-01	4.5e-01	-0.129757
CAP2	P40123	OID42220	9.7e-01	9.7e-01	-0.138779	2.7e-01	3.1e-01	-0.12208	5.9e-01	6.7e-01	-0.0464047
CAPRIN1	Q14444	OID42221	4.1e-03	1.0e-02	-0.277384	2.6e-27	5.4e-26	1.73415	1.2e-04	3.6e-04	-0.485802	1
CARHSP1	Q9Y2V2	OID42222	3.0e-01	4.1e-01	-0.104687	7.1e-21	3.7e-20	1.11466	4.5e-07	2.4e-06	-0.371385	2
CASC3	O15234	OID42223	1.0e-01	1.7e-01	0.397402	8.5e-22	5.0e-21	1.77216	9.7e-06	3.8e-05	-0.643727	2
CASP1	P29466	OID42224	6.4e-04	1.9e-03	-0.323187	5.2e-12	1.3e-11	1.40319	1.4e-17	1.3e-15	-1.56362	6
CASP4	P49662	OID42225	5.3e-01	6.3e-01	-0.17713	2.4e-01	2.8e-01	0.44168	3.8e-01	4.8e-01	0.123384
CAST	P20810	OID42227	9.3e-02	1.6e-01	0.385762	8.8e-28	2.3e-26	1.11137	1.6e-01	2.3e-01	-0.165653	5
CCDC150	Q8NCX0	OID42232	1.2e-02	2.6e-02	-0.341979	6.5e-01	6.9e-01	-0.340476	1.1e-02	2.2e-02	-0.184445
CCDC85A	Q96PX6	OID42233	2.2e-06	1.1e-05	0.20508	2.5e-02	3.4e-02	0.168486	3.4e-03	7.7e-03	0.12286
CCND2	P30279	OID42234	5.7e-02	1.0e-01	0.2358	3.4e-02	4.5e-02	-0.185999	8.6e-01	9.0e-01	-0.0812732
CCNE1	P24864	OID42235	2.6e-02	5.4e-02	0.198896	3.5e-01	3.9e-01	-0.115125	2.4e-01	3.2e-01	0.00955221
CCT5	P48643	OID42236	3.1e-02	6.2e-02	-0.105822	8.2e-15	2.4e-14	0.586494	6.9e-11	1.0e-09	-0.469979	2
CD28	P10747	OID42239	1.0e-11	1.0e-10	-0.376269	2.5e-07	4.6e-07	-0.297378	7.8e-02	1.3e-01	-0.097546
CD36	P16671	OID42240	1.1e-01	1.8e-01	-0.132731	1.6e-01	1.9e-01	0.202973	1.9e-02	3.5e-02	-0.229158
CD3D	P04234	OID42242	2.6e-03	6.9e-03	-0.285054	4.4e-02	5.8e-02	-0.0695543	2.1e-01	2.8e-01	-0.1586
CD3G	P09693	OID42244	7.2e-01	8.0e-01	-0.0793586	6.8e-01	7.1e-01	0.065372	2.5e-01	3.3e-01	0.149193
CDC27	P30260	OID42248	4.0e-06	1.8e-05	-0.673581	3.6e-20	1.7e-19	1.37687	1.3e-04	3.8e-04	-0.398565	2
CDK11A	Q9UQ88	OID42254	2.4e-02	5.0e-02	-0.0224555	1.1e-12	2.7e-12	0.832707	7.2e-05	2.3e-04	-0.634047	6
CDK5RAP3	Q96JB5	OID42255	6.5e-03	1.6e-02	-0.487808	3.7e-17	1.3e-16	1.55737	7.2e-05	2.3e-04	-0.547335	2
CDR2L	Q86X02	OID42256	1.7e-02	3.7e-02	-0.116152	1.2e-22	8.3e-22	1.48375	2.6e-02	4.7e-02	-0.291996	2
CEACAM3	P40198	OID42259	8.5e-02	1.5e-01	0.00930162	1.6e-02	2.1e-02	0.051875	2.5e-01	3.4e-01	0.0440236
CEACAM5	P06731	OID42260	3.2e-02	6.4e-02	0.271193	5.1e-01	5.6e-01	0.059747	6.1e-02	1.0e-01	0.312996
CECR2	Q9BXF3	OID42262	8.1e-01	8.7e-01	-0.0343143	7.8e-07	1.4e-06	-0.364686	2.1e-02	3.9e-02	0.109818
CELF5	Q8N6W0	OID42263	8.3e-01	8.8e-01	-0.187207	9.8e-01	9.8e-01	0.0389032	7.1e-01	7.7e-01	0.0320382
CEMIP2	Q9UHN6	OID42265	3.0e-01	4.1e-01	0.0625394	6.6e-01	6.9e-01	-0.167272	1.5e-01	2.1e-01	0.225013
CEND1	Q8N111	OID42266	2.1e-01	3.1e-01	-0.128466	7.2e-07	1.3e-06	-0.404733	5.1e-01	6.0e-01	-0.00675769
CENPF	P49454	OID42267	1.2e-05	5.0e-05	-0.666256	1.3e-12	3.2e-12	0.997438	1.4e-04	4.1e-04	-0.40755	6
CENPJ	Q9HC77	OID42268	2.5e-02	5.2e-02	-0.349984	4.1e-10	9.0e-10	0.873545	3.9e-01	4.9e-01	0.000892381	2
CEP104	O60308	OID42269	7.4e-01	8.2e-01	0.386164	5.6e-23	4.0e-22	1.62617	2.9e-04	8.1e-04	-0.589146	1
CEP112	Q8N8E3	OID42270	5.6e-02	1.0e-01	-0.231825	5.4e-02	7.0e-02	0.275158	1.8e-03	4.3e-03	-0.449446
CEP120	Q8N960	OID42271	3.7e-07	2.0e-06	-1.00271	1.9e-12	4.7e-12	1.38302	3.4e-12	7.2e-11	-1.28997	4
CEP128	Q6ZU80	OID42272	2.1e-01	3.0e-01	-0.105546	7.3e-13	1.9e-12	0.912652	1.4e-02	2.8e-02	-0.35668	2
CEP152	O94986	OID42273	2.6e-02	5.3e-02	-0.0362228	4.0e-04	6.3e-04	0.466588	2.2e-02	4.1e-02	-0.0941651
CEP20	Q96NB1	OID42276	1.3e-02	2.9e-02	-0.251539	7.1e-10	1.5e-09	0.678341	1.2e-08	9.3e-08	-0.457076	6
CEP44	Q9C0F1	OID42279	2.5e-05	1.0e-04	-0.697136	6.3e-29	2.6e-27	2.95962	7.3e-01	7.9e-01	-0.0789453	5
CEP55	Q53EZ4	OID42280	9.3e-11	8.1e-10	-1.02216	1.5e-05	2.6e-05	0.719558	1.7e-02	3.3e-02	-0.357944	4
CEP85	Q6P2H3	OID42281	2.4e-05	9.6e-05	-0.605444	8.7e-16	2.7e-15	1.17063	7.3e-01	8.0e-01	0.00374771	2
CERT1	Q9Y5P4	OID42282	1.3e-03	3.7e-03	-0.578722	1.0e-19	4.5e-19	1.3985	2.0e-04	5.7e-04	-0.494381	2
CETN2	P41208	OID42283	1.8e-01	2.7e-01	-0.255639	4.0e-19	1.7e-18	1.59169	7.2e-07	3.6e-06	-0.682779	2
CFAP410	O43822	OID42284	1.7e-03	4.7e-03	-0.340465	3.5e-14	9.8e-14	0.933443	1.6e-01	2.3e-01	-0.0297865	2
CFAP45	Q9UL16	OID42285	2.6e-01	3.6e-01	0.0102143	3.2e-13	8.4e-13	1.21234	1.6e-02	3.2e-02	0.272425	1
CFC1	P0CG37	OID42286	4.1e-08	2.5e-07	0.371136	3.3e-04	5.2e-04	0.161087	5.7e-02	9.5e-02	0.167762
CGN	Q9P2M7	OID42288	8.3e-01	8.8e-01	0.0310582	2.8e-01	3.3e-01	0.210242	4.1e-01	5.0e-01	0.0568825
CHAC2	Q8WUX2	OID42289	6.8e-01	7.7e-01	0.23494	1.3e-29	8.4e-28	1.99462	3.6e-01	4.6e-01	0.072867	5
CHCHD3	Q9NX63	OID42290	4.0e-01	5.0e-01	0.200829	2.6e-26	3.9e-25	2.06734	6.5e-09	5.4e-08	-0.85431	1
CHRM1	P11229	OID42292	2.8e-01	3.8e-01	-0.202186	4.4e-01	4.9e-01	0.261949	3.4e-02	6.1e-02	-0.314786
CHUK	O15111	OID42293	2.5e-06	1.2e-05	-0.757459	1.3e-29	8.4e-28	2.92613	1.1e-03	2.8e-03	0.881347	5
CLASP1	Q7Z460	OID42295	2.2e-01	3.2e-01	0.111324	3.0e-23	2.2e-22	1.60449	1.2e-05	4.6e-05	-0.472617	1
CLEC2L	P0C7M8	OID42296	2.2e-01	3.2e-01	0.114775	4.1e-01	4.6e-01	0.276877	1.0e-01	1.6e-01	-0.215222
CLEC6A	Q6EIG7	OID42297	7.1e-01	8.0e-01	0.0754577	2.5e-02	3.4e-02	0.136913	1.0e-01	1.6e-01	-0.169814
CLGN	O14967	OID42298	7.6e-01	8.3e-01	0.0458823	4.2e-01	4.6e-01	-0.103283	3.9e-01	4.9e-01	-0.0112846
CLNS1A	P54105	OID42301	1.2e-09	9.0e-09	-0.870082	2.9e-04	4.6e-04	0.530984	2.3e-10	2.9e-09	-0.784054	4
CLYBL	Q8N0X4	OID42305	1.6e-04	5.5e-04	-0.378442	5.7e-01	6.1e-01	-0.205472	3.0e-04	8.4e-04	-0.411056
CNGB3	Q9NQW8	OID42306	4.0e-01	5.1e-01	0.0379377	3.9e-03	5.7e-03	0.281165	1.9e-01	2.7e-01	-0.194678
CNPY2	Q9Y2B0	OID42307	3.3e-04	1.1e-03	-0.279976	2.4e-05	4.1e-05	0.310986	3.6e-03	8.1e-03	-0.233985
CNRIP1	Q96F85	OID42308	1.9e-02	4.0e-02	0.116643	7.8e-20	3.6e-19	1.66986	2.6e-06	1.1e-05	-0.315653	1
CNTRL	Q7Z7A1	OID42311	1.8e-07	1.0e-06	-1.11201	2.2e-09	4.6e-09	0.994928	1.1e-11	2.1e-10	-1.02957	4
CORO6	Q6QEF8	OID42315	1.0e-05	4.5e-05	0.315556	1.4e-04	2.3e-04	0.209184	2.1e-02	4.0e-02	0.121275
CPZ	Q66K79	OID42319	1.1e-01	1.8e-01	-0.154731	6.7e-15	2.0e-14	-0.916799	1.1e-12	2.7e-11	-0.630776	3
CRACR2A	Q9BSW2	OID42320	2.2e-03	5.9e-03	-0.736468	3.4e-19	1.4e-18	2.26845	5.2e-02	8.8e-02	-0.210102	1
CRH	P06850	OID42323	8.6e-14	1.2e-12	1.01321	1.3e-24	1.2e-23	-1.73798	3.9e-03	8.7e-03	-0.432611	8
CRTAP	O75718	OID42325	9.2e-02	1.6e-01	-0.00394137	2.1e-17	7.6e-17	0.749793	3.3e-09	3.0e-08	-0.520561	2
CRYM	Q14894	OID42327	9.9e-01	9.9e-01	0.154397	2.2e-07	4.1e-07	0.820472	2.1e-01	2.9e-01	-0.283901	2
CSF2	P04141	OID42328	2.8e-02	5.7e-02	-0.240108	2.9e-03	4.3e-03	-0.261567	2.4e-01	3.2e-01	-0.138157
CSF3	P09919	OID42329	4.6e-04	1.5e-03	-0.357276	6.8e-01	7.1e-01	-0.124752	5.8e-04	1.5e-03	0.444703
CSNK1D	P48730	OID42330	6.2e-02	1.1e-01	0.184445	7.0e-18	2.6e-17	1.75067	9.5e-03	1.9e-02	-0.467239	2
CSPG5	O95196	OID42331	1.2e-02	2.7e-02	-0.122363	1.0e-12	2.6e-12	-0.538966	1.3e-01	2.0e-01	-0.0450538	4
CTF1	Q16619	OID42333	4.1e-02	7.8e-02	0.202203	5.2e-17	1.8e-16	0.781375	1.5e-02	3.0e-02	-0.235138	1
CTIF	O43310	OID42334	6.6e-02	1.2e-01	-0.52291	2.2e-24	2.0e-23	2.43433	7.7e-03	1.6e-02	-0.368487	1
CTSW	P56202	OID42337	3.9e-01	4.9e-01	-0.266283	8.5e-13	2.1e-12	0.868694	1.4e-04	4.2e-04	-0.364149	2
CUTC	Q9NTM9	OID42338	5.7e-02	1.0e-01	-0.489552	5.1e-12	1.2e-11	1.20955	1.4e-10	1.9e-09	-1.17183	6
CYB5A	P00167	OID42343	9.1e-03	2.1e-02	-0.312228	1.1e-02	1.5e-02	0.323611	1.7e-01	2.5e-01	-0.308217
CYP24A1	Q07973	OID42345	2.4e-01	3.4e-01	0.482396	2.7e-01	3.1e-01	0.0510001	1.1e-01	1.7e-01	-0.24521
DAZ4	Q86SG3	OID42348	6.4e-01	7.3e-01	0.0148946	1.0e-03	1.6e-03	0.204664	3.5e-01	4.5e-01	0.00234404
DCC	P43146	OID42349	1.2e-02	2.7e-02	0.0725473	2.5e-02	3.4e-02	-0.121884	3.3e-01	4.3e-01	-0.00623278
DCDC2C	A8MYV0	OID42350	3.4e-01	4.5e-01	-0.235548	2.9e-02	3.9e-02	0.51871	3.3e-01	4.3e-01	-0.0464647	6
DCP1B	Q8IZD4	OID42352	3.7e-01	4.8e-01	-0.131995	1.6e-13	4.2e-13	0.841476	1.7e-01	2.4e-01	-0.103124	2
DCTN4	Q9UJW0	OID42353	7.8e-11	6.9e-10	-0.988254	1.0e-03	1.5e-03	0.365247	5.6e-08	3.7e-07	-0.613677	4
DDX19B	Q9UMR2	OID42357	4.5e-02	8.5e-02	0.762352	1.3e-18	5.3e-18	1.75679	1.0e-11	1.8e-10	-1.30791	2
DDX23	Q9BUQ8	OID42358	1.6e-01	2.4e-01	0.153861	9.1e-16	2.8e-15	1.21499	1.2e-07	7.3e-07	-0.810373	2
DDX49	Q9Y6V7	OID42362	9.1e-01	9.4e-01	-0.0568353	1.7e-02	2.3e-02	0.328107	4.5e-03	9.8e-03	-0.310887
RIGI	O95786	OID42364	8.4e-06	3.7e-05	-0.914323	6.9e-15	2.0e-14	1.22615	2.2e-06	9.8e-06	-0.73764	6
DEFB104A_DEFB104B	Q8WTQ1	OID42365	1.3e-01	2.0e-01	0.127894	3.8e-05	6.3e-05	0.701981	9.5e-01	9.7e-01	-0.131524	2
DENND2B	P78524	OID42369	5.3e-02	9.7e-02	0.553075	5.0e-07	9.4e-07	0.484229	2.3e-02	4.3e-02	-0.327197
DENR	O43583	OID42370	2.1e-02	4.5e-02	-0.235384	6.7e-23	4.8e-22	1.9834	5.4e-02	9.1e-02	-0.416593	1
DGKZ	Q13574	OID42373	9.7e-01	9.7e-01	0.082885	1.5e-17	5.6e-17	1.05499	8.3e-04	2.1e-03	-0.480934	2
DHRS7	Q9Y394	OID42375	3.6e-02	7.1e-02	-0.000217939	9.9e-03	1.4e-02	0.540902	5.0e-01	6.0e-01	-0.15877	6
DLGAP5	Q15398	OID42377	9.1e-01	9.3e-01	0.0327419	5.7e-01	6.1e-01	0.0685183	2.1e-01	2.9e-01	-0.0948618
DNAAF11	Q86X45	OID42378	2.2e-01	3.1e-01	0.224957	1.7e-05	2.9e-05	0.578519	4.1e-01	5.0e-01	0.121068	2
DNAH5	Q8TE73	OID42379	7.4e-01	8.2e-01	0.116038	8.2e-01	8.4e-01	-0.120203	1.1e-01	1.7e-01	-0.132586
DNLZ	Q5SXM8	OID42383	5.1e-01	6.1e-01	-0.252723	6.5e-01	6.9e-01	0.0334497	7.4e-01	8.0e-01	0.0878392
DOC2B	Q14184	OID42384	2.9e-01	4.0e-01	0.395411	2.8e-02	3.8e-02	0.354733	4.7e-05	1.5e-04	-0.698917	6
DOCK9	Q9BZ29	OID42385	7.3e-02	1.3e-01	-0.0489769	8.3e-02	1.1e-01	0.0970703	1.3e-01	2.0e-01	0.015165
DSCAM	O60469	OID42386	3.0e-02	6.0e-02	-0.0291054	4.8e-08	9.4e-08	-0.416374	1.9e-01	2.7e-01	-0.103302
DTX2	Q86UW9	OID42387	3.4e-02	6.7e-02	0.218425	7.7e-04	1.2e-03	0.432804	1.4e-01	2.1e-01	-0.387138
DTX3L	Q8TDB6	OID42388	1.4e-07	8.2e-07	-0.609046	1.1e-27	2.7e-26	2.4387	8.2e-01	8.7e-01	-0.285026	5
DUSP29	Q68J44	OID42389	1.8e-01	2.7e-01	0.197481	6.4e-01	6.8e-01	0.21767	9.4e-02	1.5e-01	0.129193
DUSP3	P51452	OID42390	3.1e-01	4.2e-01	0.0167672	3.9e-18	1.5e-17	1.58926	1.7e-02	3.3e-02	-0.260675	1
DYNC1H1	Q14204	OID42391	1.0e-02	2.4e-02	-0.156666	1.7e-09	3.5e-09	0.517744	6.2e-03	1.3e-02	-0.199332	2
DYNLT1	P63172	OID42392	1.8e-01	2.7e-01	0.233095	2.8e-15	8.6e-15	1.51391	2.5e-03	5.7e-03	-0.291337	1
ECSCR	Q19T08	OID42394	2.2e-01	3.1e-01	-0.0414809	8.9e-01	9.0e-01	0.0335882	9.5e-01	9.7e-01	0.00559524
EFCAB2	Q5VUJ9	OID42396	2.0e-01	2.9e-01	-0.176157	6.1e-16	1.9e-15	1.06901	2.2e-03	5.2e-03	-0.348388	2
EGFL7	Q9UHF1	OID42398	8.2e-06	3.6e-05	0.388217	4.3e-11	1.0e-10	0.486202	2.3e-01	3.1e-01	0.0198039
EHD4	Q9H223	OID42399	8.4e-01	8.8e-01	0.0607099	1.5e-23	1.2e-22	1.39316	3.3e-05	1.1e-04	-0.579583	1
EIF2AK3	Q9NZJ5	OID42400	1.0e-01	1.7e-01	-0.167879	1.1e-17	4.0e-17	1.79652	6.2e-01	7.1e-01	-0.128416	1
EIF4E2	O60573	OID42401	5.0e-01	6.1e-01	0.0543499	6.4e-13	1.6e-12	0.849612	2.2e-02	4.0e-02	-0.191844	2
EIF5	P55010	OID42402	8.0e-01	8.6e-01	0.163129	1.6e-16	5.2e-16	1.49218	3.2e-07	1.7e-06	-0.88984	2
ELFN2	Q5R3F8	OID42405	8.5e-01	9.0e-01	-0.00939371	4.3e-03	6.2e-03	-0.0715009	3.8e-01	4.8e-01	-0.0900453
ELOB	Q15370	OID42406	1.1e-04	4.1e-04	-0.887719	3.4e-14	9.4e-14	1.20477	2.4e-06	1.1e-05	-0.684016	6
EMID1	Q96A84	OID42407	4.2e-06	1.9e-05	0.237221	9.7e-02	1.2e-01	-0.0782797	3.7e-01	4.7e-01	-0.0360073
ENAH	Q8N8S7	OID42408	2.2e-06	1.1e-05	0.503472	2.5e-02	3.4e-02	-0.252737	2.5e-04	7.0e-04	-0.250277	4
ENPEP	Q07075	OID42411	9.5e-05	3.4e-04	-0.498598	7.0e-01	7.3e-01	-0.08416	1.6e-01	2.2e-01	0.064385
ENSA	O43768	OID42412	9.0e-04	2.6e-03	0.672767	2.0e-13	5.2e-13	1.22468	1.1e-01	1.7e-01	-0.397141	2
ENTPD2	Q9Y5L3	OID42413	6.5e-01	7.4e-01	0.0650205	2.3e-09	4.8e-09	-0.43698	7.9e-03	1.6e-02	-0.186708
EPB41L3	Q9Y2J2	OID42415	4.6e-01	5.7e-01	0.186636	3.4e-19	1.4e-18	1.32379	2.3e-05	8.0e-05	-0.644339	1
EPC1	Q9H2F5	OID42417	1.6e-02	3.5e-02	0.124769	3.1e-03	4.5e-03	0.451747	2.7e-01	3.5e-01	-0.0563807
EPG5	Q9HCE0	OID42418	7.6e-01	8.3e-01	0.318209	2.2e-24	2.0e-23	1.8632	1.8e-01	2.6e-01	0.00344195	5
EPHX2	P34913	OID42420	4.6e-03	1.1e-02	-0.149276	8.7e-05	1.4e-04	0.237086	3.2e-01	4.2e-01	-0.0845601
ERC2	O15083	OID42422	2.9e-01	4.0e-01	-0.0603441	2.9e-10	6.4e-10	1.11755	7.7e-05	2.4e-04	-0.571107	2
ERF	P50548	OID42424	8.7e-01	9.1e-01	0.131841	4.8e-18	1.9e-17	1.2686	5.0e-02	8.5e-02	-0.320725	1
ERI1	Q8IV48	OID42425	6.5e-03	1.6e-02	-0.154877	2.0e-20	9.9e-20	0.993012	3.0e-09	2.7e-08	-0.652402	2
ERP27	Q96DN0	OID42426	6.9e-01	7.7e-01	0.0710532	3.3e-06	5.9e-06	0.43703	1.9e-02	3.6e-02	0.105509
ERVV-1	B6SEH8	OID42427	7.3e-01	8.1e-01	0.0930564	4.7e-03	6.7e-03	0.255574	1.8e-02	3.4e-02	-0.278628
EVI5L	Q96CN4	OID42431	1.6e-01	2.4e-01	0.0766041	4.0e-25	4.4e-24	1.99445	1.1e-02	2.3e-02	-0.372642	1
EXOSC10	Q01780	OID42433	4.8e-02	9.0e-02	-0.148674	7.5e-07	1.4e-06	0.425149	5.5e-03	1.2e-02	-0.347205
EXOSC3	Q9NQT5	OID42434	5.1e-01	6.2e-01	0.106914	5.8e-07	1.1e-06	0.606722	6.5e-02	1.1e-01	-0.144544	2
EXTL1	Q92935	OID42435	1.8e-06	9.0e-06	-0.301873	4.6e-18	1.8e-17	-0.64543	5.6e-07	2.8e-06	-0.326622	8
FABP9	Q0Z7S8	OID42436	9.7e-02	1.6e-01	0.234595	9.6e-01	9.6e-01	0.0837632	9.8e-01	9.8e-01	0.0899607
FAF2	Q96CS3	OID42437	3.6e-01	4.7e-01	-0.22318	4.4e-12	1.1e-11	1.52732	4.4e-03	9.6e-03	0.58872	1
FAM114A1	Q8IWE2	OID42438	4.3e-04	1.4e-03	0.245764	5.4e-26	7.5e-25	-0.94765	5.5e-02	9.2e-02	-0.0806239	8
FAM120B	Q96EK7	OID42439	9.6e-01	9.7e-01	0.288907	1.3e-23	1.0e-22	1.90029	2.2e-01	3.0e-01	-0.0148884	5
FAM171B	Q6P995	OID42440	2.9e-01	4.0e-01	-0.190357	3.7e-02	4.9e-02	-0.139422	8.3e-02	1.3e-01	-0.188966
FAM221A	A4D161	OID42441	5.5e-01	6.5e-01	0.339574	2.0e-22	1.3e-21	1.4505	6.5e-01	7.3e-01	0.0879908	1
FAM83F	Q8NEG4	OID42442	1.0e-10	9.1e-10	1.25825	5.2e-17	1.8e-16	0.850144	2.0e-01	2.7e-01	0.0012063	5
FARSA	Q9Y285	OID42444	7.5e-02	1.3e-01	-0.0461718	8.9e-14	2.4e-13	1.76434	1.4e-09	1.4e-08	-1.01984	2
FBXO28	Q9NVF7	OID42445	8.5e-04	2.5e-03	-0.112362	2.0e-01	2.4e-01	0.0136616	1.6e-04	4.7e-04	-0.31131
FBXO5	Q9UKT4	OID42446	5.0e-03	1.2e-02	0.451901	6.3e-01	6.7e-01	-0.2158	2.3e-01	3.1e-01	-0.128944
FCER1A	P12319	OID42447	6.4e-03	1.6e-02	0.127317	4.7e-01	5.1e-01	0.0339818	4.5e-01	5.4e-01	-0.0606647
FCGR2B	P31994	OID42448	9.0e-01	9.3e-01	0.0719284	9.3e-01	9.4e-01	-0.0884723	7.3e-01	8.0e-01	-0.0271736
FCHO2	Q0JRZ9	OID42449	2.5e-07	1.4e-06	-1.05791	2.4e-14	6.6e-14	1.60654	2.1e-04	6.0e-04	-0.514194	2
FCRLB	Q6BAA4	OID42451	4.6e-19	1.4e-17	1.47362	8.8e-13	2.2e-12	0.567556	7.0e-01	7.7e-01	-0.0572606	7
FDX2	Q6P4F2	OID42453	7.3e-08	4.4e-07	-1.63145	7.2e-05	1.2e-04	-0.835333	1.1e-05	4.3e-05	-0.908889	4
FEN1	P39748	OID42454	2.5e-03	6.6e-03	-0.540758	1.1e-07	2.0e-07	1.22262	2.6e-13	7.3e-12	-1.56228	4
FES	P07332	OID42455	5.5e-01	6.5e-01	0.0145408	6.3e-18	2.4e-17	1.35793	1.3e-05	4.7e-05	-0.554011	1
FGF5	P12034	OID42458	4.6e-14	6.9e-13	0.483679	6.5e-19	2.7e-18	0.615368	2.8e-04	7.8e-04	0.0622645	5
FGR	P09769	OID42462	6.4e-02	1.2e-01	-0.405904	4.3e-18	1.7e-17	1.85579	1.8e-16	1.1e-14	-1.32839	2
FH	P07954	OID42463	4.7e-02	8.9e-02	-0.498869	7.1e-01	7.4e-01	-0.277823	3.0e-02	5.4e-02	0.0393566
FHIT	P49789	OID42464	4.7e-01	5.8e-01	-0.00698673	1.1e-17	4.0e-17	1.42278	8.2e-06	3.2e-05	-0.405851	2
FIG4	Q92562	OID42465	1.2e-01	1.9e-01	0.194127	4.6e-02	6.0e-02	0.12282	9.1e-01	9.3e-01	-0.0578276
FKBP10	Q96AY3	OID42466	2.0e-01	2.9e-01	0.0147091	6.1e-16	1.9e-15	0.660597	3.5e-11	5.6e-10	-0.466193	2
FKBP15	Q5T1M5	OID42467	5.9e-01	6.8e-01	0.135642	1.3e-02	1.7e-02	0.0794363	4.0e-01	5.0e-01	0.0546695
FKBP7	Q9Y680	OID42468	8.5e-01	8.9e-01	0.248688	2.7e-16	8.6e-16	1.05991	3.5e-05	1.2e-04	-0.42885	1
FLI1	Q01543	OID42469	7.8e-02	1.4e-01	0.847121	3.2e-20	1.5e-19	2.73511	2.3e-05	8.0e-05	-1.23758	1
YH007	Q8N7P7	OID42470	6.4e-02	1.2e-01	-0.386492	3.6e-04	5.7e-04	0.479273	1.1e-02	2.1e-02	-0.16816
FLT3	P36888	OID42471	2.8e-01	3.9e-01	-0.126506	2.3e-12	5.7e-12	-0.306947	2.5e-02	4.6e-02	-0.0847967
FLYWCH2	Q96CP2	OID42472	6.6e-01	7.5e-01	-0.0529578	6.6e-17	2.2e-16	1.36959	1.8e-09	1.8e-08	-0.894425	2
FMR1	Q06787	OID42473	4.2e-01	5.3e-01	0.227369	1.9e-12	4.7e-12	0.750811	3.3e-11	5.3e-10	-0.714711	2
FOLH1	Q04609	OID42474	8.7e-01	9.1e-01	-0.0605972	2.3e-03	3.4e-03	0.561605	8.6e-01	9.0e-01	0.163949	6
FOXA3	P55318	OID42476	1.3e-01	2.0e-01	-0.0429173	2.4e-01	2.8e-01	0.069475	9.4e-01	9.6e-01	0.0178852
FOXJ3	Q9UPW0	OID42477	1.6e-01	2.5e-01	0.265972	3.8e-21	2.0e-20	1.60822	1.8e-05	6.5e-05	-0.471834	1
FRMD4B	Q9Y2L6	OID42479	7.5e-02	1.3e-01	0.104033	1.5e-19	6.4e-19	1.76737	2.1e-01	2.9e-01	0.388948	2
FUS	P35637	OID42481	4.1e-02	7.8e-02	0.285622	3.2e-27	6.3e-26	1.33661	1.6e-08	1.2e-07	-0.60668	1
FUT1	P19526	OID42482	5.9e-02	1.1e-01	-0.0518128	2.4e-03	3.6e-03	0.204293	8.7e-01	9.1e-01	-0.105819
FXYD5	Q96DB9	OID42483	3.5e-02	6.9e-02	0.581758	2.4e-21	1.4e-20	1.70376	2.3e-03	5.4e-03	-0.511457	1
FYCO1	Q9BQS8	OID42484	4.0e-03	1.0e-02	-0.312152	3.8e-29	1.8e-27	3.44952	1.4e-01	2.1e-01	0.189626	5
GAD1	Q99259	OID42489	8.9e-06	3.8e-05	-0.412478	1.5e-03	2.2e-03	-0.695358	9.4e-01	9.6e-01	-0.154346	4
GAGE2A	Q6NT46	OID42492	3.0e-03	7.8e-03	0.172577	7.1e-01	7.5e-01	-0.0317856	1.4e-01	2.0e-01	0.0733867
GALNT3	Q14435	OID42493	5.0e-04	1.6e-03	-0.141206	1.3e-11	3.1e-11	-0.31194	2.5e-09	2.3e-08	-0.187393
GASK1A	Q9UFP1	OID42496	3.7e-02	7.1e-02	0.29145	4.1e-08	8.0e-08	0.675497	8.7e-01	9.1e-01	0.175061	2
GBP2	P32456	OID42499	1.3e-14	2.1e-13	-1.04872	1.2e-01	1.4e-01	-0.19255	1.0e-05	4.0e-05	-0.534669	4
GBP4	Q96PP9	OID42500	1.9e-04	6.5e-04	-0.404639	8.9e-07	1.6e-06	0.537447	6.7e-02	1.1e-01	-0.22951	6
GCFC2	P16383	OID42502	4.6e-04	1.4e-03	0.195395	7.1e-21	3.7e-20	0.910396	4.0e-01	4.9e-01	-0.0304821	5
GCG	P01275	OID42503	1.0e-04	3.6e-04	0.696741	4.7e-17	1.6e-16	-1.79643	6.9e-03	1.4e-02	0.477881	8
GCLM	P48507	OID42504	8.9e-01	9.2e-01	0.271317	2.2e-22	1.4e-21	1.55847	2.6e-07	1.4e-06	-0.684902	1
GEMIN8	Q9NWZ8	OID42507	3.4e-01	4.4e-01	-0.0617498	7.2e-01	7.6e-01	0.191569	9.5e-01	9.7e-01	-0.222796
GFAP	P14136	OID42508	5.8e-21	2.5e-19	-0.519235	1.3e-29	8.4e-28	-1.05738	4.6e-05	1.5e-04	-0.250265	3
GFER	P55789	OID42509	4.5e-01	5.5e-01	0.182487	1.3e-24	1.2e-23	1.68928	2.4e-03	5.5e-03	0.423853	5
GFOD2	Q3B7J2	OID42510	1.8e-01	2.7e-01	-0.651619	3.2e-02	4.3e-02	0.524006	1.0e-01	1.6e-01	0.0215768	4
GGA3	Q9NZ52	OID42512	4.2e-01	5.3e-01	0.00991424	1.4e-18	5.9e-18	1.37102	2.7e-08	1.9e-07	-0.659457	2
GGN	Q86UU5	OID42513	1.1e-01	1.8e-01	0.119235	6.7e-01	7.1e-01	-0.0403466	8.9e-02	1.4e-01	0.066848
GH2	P01242	OID42514	1.9e-01	2.8e-01	0.326121	3.2e-01	3.6e-01	1.73092e-05	4.4e-01	5.3e-01	0.136561
GIMAP8	Q8ND71	OID42516	6.4e-01	7.3e-01	0.0354613	3.5e-17	1.2e-16	0.773349	4.4e-02	7.6e-02	-0.15843	2
GJA1	P17302	OID42517	8.0e-03	1.9e-02	0.157915	2.6e-01	3.1e-01	-0.093304	2.9e-01	3.8e-01	0.141635
GLI2	P10070	OID42519	2.5e-02	5.2e-02	0.221847	8.9e-01	9.1e-01	0.0712263	1.4e-01	2.1e-01	-0.0595914
GMNN	O75496	OID42522	1.7e-07	9.7e-07	-0.416185	2.4e-03	3.6e-03	0.174524	9.7e-01	9.8e-01	-0.000853688
GNE	Q9Y223	OID42523	2.5e-03	6.7e-03	-0.152735	6.0e-17	2.0e-16	1.14118	1.6e-08	1.2e-07	-0.683781	2
GOLGA1	Q92805	OID42525	1.9e-01	2.8e-01	-0.0343635	7.6e-21	4.0e-20	1.79626	3.8e-11	6.0e-10	-1.00352	2
GOLGA6A	Q9NYA3	OID42526	2.9e-01	4.0e-01	0.0117394	7.7e-02	9.8e-02	0.14081	3.8e-01	4.7e-01	-0.100253
GOLM1	Q8NBJ4	OID42528	4.2e-01	5.3e-01	-0.0635663	2.1e-02	2.8e-02	-0.133643	5.2e-01	6.1e-01	0.0590047
GPATCH1	Q9BRR8	OID42529	7.3e-04	2.2e-03	-0.277811	4.2e-08	8.3e-08	0.283695	1.2e-02	2.4e-02	-0.0878763
GPRC5C	Q9NQ84	OID42531	3.3e-14	4.9e-13	-1.18804	7.9e-13	2.0e-12	-1.52111	8.7e-01	9.1e-01	0.105908	8
GPX4	P36969	OID42532	3.8e-01	4.8e-01	-0.0482623	8.8e-29	3.5e-27	1.74056	9.0e-05	2.8e-04	-0.442262	1
GRIK2	Q13002	OID42533	7.8e-08	4.7e-07	0.300774	9.5e-03	1.3e-02	0.194384	3.8e-02	6.6e-02	-0.114663
GRIN2B	Q13224	OID42534	3.4e-01	4.4e-01	-0.0318854	9.0e-01	9.2e-01	0.0871579	9.8e-01	9.8e-01	0.0530582
GRIPAP1	Q4V328	OID42536	1.6e-01	2.4e-01	-0.0478653	3.8e-29	1.8e-27	2.27708	2.2e-05	7.9e-05	-0.439984	1
GRK5	P34947	OID42537	6.7e-01	7.6e-01	0.360741	1.3e-18	5.3e-18	2.09617	8.8e-04	2.2e-03	-0.776466	1
GRSF1	Q12849	OID42538	2.1e-01	3.0e-01	-0.337817	7.2e-15	2.1e-14	1.56939	1.2e-12	3.1e-11	-1.21538	2
GSAP	A4D1B5	OID42539	3.0e-01	4.1e-01	-0.185153	7.1e-04	1.1e-03	0.655716	8.0e-01	8.5e-01	0.336375	6
GSTA3	Q16772	OID42540	2.3e-02	4.8e-02	0.186295	3.7e-03	5.4e-03	0.115385	8.9e-04	2.2e-03	0.305599
GSTM4	Q03013	OID42541	4.8e-02	9.0e-02	-0.259423	1.5e-01	1.9e-01	0.169057	3.5e-01	4.5e-01	-0.011548
GTF2F1	P35269	OID42543	2.4e-01	3.4e-01	-0.00111527	1.2e-05	2.1e-05	0.377415	4.4e-02	7.5e-02	-0.180609
GTPBP2	Q9BX10	OID42545	3.8e-01	4.9e-01	-0.0371828	1.5e-19	6.8e-19	1.86729	1.3e-04	3.8e-04	-0.620974	2
GUCY2C	P25092	OID42546	7.3e-01	8.1e-01	-0.00763599	3.0e-01	3.5e-01	-0.20078	7.7e-01	8.3e-01	0.0504695
H1-1	Q02539	OID42548	4.8e-04	1.5e-03	-0.589614	4.9e-11	1.1e-10	1.09503	2.2e-07	1.2e-06	-0.829884	6
HBS1L	Q9Y450	OID42551	1.3e-02	2.9e-02	0.866868	1.8e-21	1.0e-20	2.10115	2.2e-08	1.6e-07	-1.06668	5
HGS	O14964	OID42559	6.8e-01	7.7e-01	0.403002	2.0e-12	5.0e-12	0.973829	8.0e-11	1.2e-09	-1.13093	2
HIF1A	Q16665	OID42560	9.3e-01	9.5e-01	0.0167635	8.8e-03	1.2e-02	0.254143	3.0e-01	3.9e-01	-0.206834
HIP1	O00291	OID42561	1.0e-01	1.7e-01	-0.127728	1.1e-12	2.7e-12	0.63872	1.2e-08	9.3e-08	-0.512072	6
HIPK2	Q9H2X6	OID42562	5.8e-01	6.8e-01	0.167065	4.0e-01	4.5e-01	0.0376629	3.1e-01	4.1e-01	0.178837
HIVEP2	P31629	OID42563	2.1e-01	3.0e-01	0.16055	5.2e-03	7.5e-03	0.321702	4.8e-01	5.8e-01	-0.0698952
HMBOX1	Q6NT76	OID42565	1.3e-02	3.0e-02	-0.23729	7.5e-10	1.6e-09	0.486878	1.1e-02	2.2e-02	-0.227813
HMMR	O75330	OID42567	4.9e-01	6.0e-01	0.0644367	1.2e-01	1.5e-01	-0.335031	7.7e-01	8.3e-01	-0.0901996
HNRNPA0	Q13151	OID42569	4.9e-04	1.5e-03	-0.584058	6.6e-14	1.8e-13	1.16467	4.9e-09	4.3e-08	-0.865323	6
HPCAL4	Q9UM19	OID42571	9.5e-02	1.6e-01	0.13934	3.4e-01	3.9e-01	-0.0827126	6.1e-03	1.3e-02	0.151001
HPGDS	O60760	OID42572	3.3e-01	4.4e-01	-0.0874019	1.8e-06	3.3e-06	-0.372423	8.8e-01	9.2e-01	-0.0281762
HS6ST2	Q96MM7	OID42575	2.2e-02	4.6e-02	0.162923	1.8e-04	2.9e-04	0.199302	2.2e-06	1.0e-05	-0.287724
HSD17B3	P37058	OID42576	1.5e-03	4.1e-03	-0.910377	5.6e-02	7.2e-02	-0.623523	1.3e-01	2.0e-01	-0.172844	4
HTR1A	P08908	OID42578	1.7e-01	2.6e-01	-0.216426	1.4e-01	1.7e-01	0.0355161	1.5e-01	2.1e-01	-0.338297
ICA1	Q05084	OID42580	1.7e-02	3.6e-02	-0.204998	2.6e-26	3.9e-25	2.09243	6.4e-02	1.1e-01	-0.184008	5
IFIT1	P09914	OID42583	6.9e-02	1.2e-01	-0.341212	6.7e-11	1.5e-10	1.0922	4.1e-03	9.0e-03	-0.344375	2
IFIT3	O14879	OID42584	1.1e-03	3.2e-03	-0.618902	2.0e-20	9.9e-20	2.00719	6.7e-05	2.2e-04	-0.700013	2
IFNG	P01579	OID42585	9.3e-02	1.6e-01	-0.145622	4.2e-03	6.0e-03	-0.662436	6.5e-02	1.1e-01	0.457165	4
IFNL1	Q8IU54	OID42586	1.1e-01	1.8e-01	-0.148059	7.0e-02	8.9e-02	-0.170267	7.4e-01	8.0e-01	-0.0387982
IFT20	Q8IY31	OID42589	1.9e-02	4.1e-02	-0.0621463	1.7e-22	1.1e-21	1.00694	9.9e-01	9.9e-01	-0.0678868	1
IGF2BP3	O00425	OID42591	3.7e-01	4.8e-01	0.188526	2.3e-01	2.7e-01	0.196103	6.9e-01	7.6e-01	0.158562
IGHMBP2	P38935	OID42592	7.1e-01	7.9e-01	0.0105347	2.3e-14	6.4e-14	1.36732	4.8e-03	1.1e-02	-0.583606	2
IKZF2	Q9UKS7	OID42594	3.7e-01	4.8e-01	-0.224066	7.8e-03	1.1e-02	-0.270791	1.0e-03	2.5e-03	-0.347626
IL10	P22301	OID42595	2.2e-01	3.1e-01	0.0565576	2.2e-02	3.0e-02	0.118113	9.1e-01	9.3e-01	0.0829107
IL10RA	Q13651	OID42596	1.6e-02	3.5e-02	0.162519	5.0e-02	6.5e-02	0.195629	1.1e-01	1.6e-01	-0.115749
IL12RB1	P42701	OID42598	4.8e-01	5.9e-01	-0.0491082	1.4e-01	1.7e-01	-0.0743525	1.7e-01	2.4e-01	0.100566
IL12RB2	Q99665	OID42599	1.1e-01	1.8e-01	-0.0978424	9.9e-01	9.9e-01	-0.0835076	5.6e-01	6.5e-01	-0.110721
IL13	P35225	OID42600	5.4e-01	6.4e-01	-0.0512007	5.4e-01	5.9e-01	0.306553	1.9e-01	2.6e-01	-0.182557
IL17A	Q16552	OID42603	3.6e-01	4.6e-01	-0.0842814	1.0e-05	1.7e-05	-0.412864	8.8e-01	9.2e-01	0.0784157
IL17C	Q9P0M4	OID42604	1.9e-08	1.3e-07	0.800502	4.6e-14	1.3e-13	0.987515	7.6e-03	1.6e-02	0.157585	5
IL17D	Q8TAD2	OID42605	4.6e-18	1.2e-16	0.591393	6.6e-02	8.5e-02	0.0723443	8.3e-01	8.8e-01	0.0325721	7
IL1A	P01583	OID42607	5.1e-01	6.1e-01	-0.0388893	1.9e-07	3.6e-07	-0.684083	1.0e-01	1.6e-01	0.156576	4
IL1RL2	Q9HB29	OID42609	3.3e-07	1.8e-06	0.137198	1.4e-01	1.8e-01	-0.0386457	8.9e-01	9.2e-01	0.0402115
IL20RA	Q9UHF4	OID42612	1.3e-02	2.9e-02	0.306514	1.1e-01	1.4e-01	0.0964965	5.3e-01	6.2e-01	0.0307802
IL31RA	Q8NI17	OID42621	9.6e-03	2.2e-02	-0.191451	5.4e-26	7.5e-25	-1.15207	1.8e-06	8.2e-06	-0.278256	3
IL36B	Q9NZH7	OID42625	2.0e-01	3.0e-01	-0.0995949	4.7e-01	5.1e-01	-0.0132247	1.4e-01	2.0e-01	0.0673489
ILKAP	Q9H0C8	OID42630	1.9e-01	2.9e-01	-0.046058	1.2e-18	5.0e-18	1.2978	9.9e-06	3.8e-05	-0.784287	2
ING1	Q9UK53	OID42632	1.0e-01	1.7e-01	-0.190429	1.6e-15	5.0e-15	1.1812	3.3e-07	1.7e-06	-0.649326	2
INPP4B	O15327	OID42633	4.3e-01	5.4e-01	0.413724	3.5e-26	5.0e-25	2.61782	1.0e-03	2.6e-03	-0.576164	1
INPP5J	Q15735	OID42634	1.5e-01	2.3e-01	0.421492	6.0e-03	8.6e-03	0.525659	4.4e-01	5.3e-01	-0.195756	6
IQCC	Q4KMZ1	OID42635	7.8e-02	1.4e-01	-0.0789695	8.2e-05	1.3e-04	0.344918	5.2e-01	6.1e-01	0.00148242
IRAK1	P51617	OID42636	3.4e-01	4.5e-01	0.18082	1.0e-24	1.0e-23	1.59831	9.2e-05	2.8e-04	-0.504539	1
ITCH	Q96J02	OID42637	1.3e-01	2.1e-01	0.221164	8.1e-27	1.4e-25	1.46949	3.4e-08	2.4e-07	-0.4988	1
ITGB1BP1	O14713	OID42639	2.3e-09	1.7e-08	-0.807941	9.1e-04	1.4e-03	0.336184	6.4e-01	7.2e-01	-0.0999568	4
ITPA	Q9BY32	OID42641	1.5e-03	4.1e-03	0.249519	5.8e-21	3.0e-20	2.38534	1.1e-02	2.3e-02	-0.55163	5
IVD	P26440	OID42643	2.0e-03	5.5e-03	-0.376056	3.3e-01	3.8e-01	0.216888	2.6e-02	4.8e-02	-0.235971
JAKMIP1	Q96N16	OID42644	4.2e-08	2.6e-07	-0.566491	1.2e-12	3.0e-12	0.90886	9.9e-06	3.8e-05	-0.827057	6
JTB	O76095	OID42647	1.3e-02	2.9e-02	0.117433	6.0e-07	1.1e-06	0.229885	7.0e-01	7.7e-01	0.00473411
JUN	P05412	OID42648	3.7e-01	4.8e-01	-0.178069	2.2e-02	3.0e-02	0.311772	8.7e-04	2.2e-03	-0.322717
KANK2	Q63ZY3	OID42649	6.6e-01	7.5e-01	-0.0560564	1.3e-09	2.8e-09	0.628789	9.8e-01	9.9e-01	0.0600866	2
KAT6A	Q92794	OID42650	1.2e-01	1.9e-01	-0.0457774	1.2e-04	1.9e-04	0.155968	6.1e-01	7.0e-01	0.0807435
KATNB1	Q9BVA0	OID42651	4.6e-01	5.7e-01	0.463654	1.7e-23	1.3e-22	2.14385	8.6e-06	3.4e-05	-0.832488	1
KCNC4	Q03721	OID42652	3.2e-01	4.2e-01	-0.0891783	1.5e-02	2.1e-02	0.196639	1.8e-01	2.5e-01	-0.126261
KCTD18	Q6PI47	OID42654	8.5e-04	2.5e-03	0.454287	1.5e-10	3.4e-10	1.06818	2.0e-01	2.8e-01	-0.0478348	1
KDM3A	Q9Y4C1	OID42655	2.1e-01	3.0e-01	0.200413	7.4e-01	7.7e-01	-0.0796524	7.3e-03	1.5e-02	-0.0971724
KHDC3L	Q587J8	OID42656	4.6e-01	5.6e-01	0.306829	2.0e-02	2.7e-02	-0.0520321	5.9e-01	6.7e-01	-0.225063
KIAA0319L	Q8IZA0	OID42657	3.6e-01	4.7e-01	-0.0509996	7.8e-01	8.1e-01	0.0497034	2.9e-02	5.2e-02	-0.189254
KIAA0513	O60268	OID42658	1.3e-02	2.9e-02	0.730107	6.9e-20	3.2e-19	1.9374	5.0e-06	2.0e-05	-0.738044	2
KIAA1143	Q96AT1	OID42659	6.5e-01	7.4e-01	-0.41294	1.6e-20	8.1e-20	1.55757	2.6e-09	2.4e-08	-0.836037	2
KIAA1328	Q86T90	OID42660	3.0e-03	7.7e-03	-0.599465	1.5e-04	2.4e-04	0.6653	3.6e-03	8.0e-03	-0.521975	6
KIF1C	O43896	OID42663	5.0e-05	1.9e-04	-0.263344	1.1e-09	2.3e-09	0.389232	1.1e-01	1.7e-01	-0.0467073
KIF4A	O95239	OID42667	2.5e-06	1.2e-05	-0.468297	1.3e-02	1.8e-02	0.240001	1.0e-04	3.1e-04	-0.46932
KIFAP3	Q92845	OID42668	2.3e-01	3.2e-01	0.139742	2.0e-03	3.0e-03	0.175404	2.5e-01	3.4e-01	0.0229951
KIFC1	Q9BW19	OID42669	6.0e-05	2.3e-04	-0.486437	3.0e-06	5.3e-06	0.48302	2.3e-05	8.1e-05	-0.368522
KIR3DL1	P43629	OID42672	2.3e-03	6.2e-03	0.0695154	2.0e-02	2.7e-02	0.390284	9.6e-01	9.7e-01	-0.244657
KIR3DL2	P43630	OID42673	6.3e-02	1.1e-01	0.236678	1.2e-03	1.9e-03	0.162553	4.3e-01	5.3e-01	-0.00584244
KIRREL1	Q96J84	OID42674	5.2e-01	6.2e-01	0.151001	2.8e-01	3.3e-01	-0.105357	9.2e-01	9.4e-01	-0.0261763
KIRREL2	Q6UWL6	OID42675	1.4e-03	4.0e-03	-0.0311461	3.5e-25	3.9e-24	-0.922362	1.7e-14	6.7e-13	-0.352314	3
KLF4	O43474	OID42676	1.8e-01	2.7e-01	0.38214	2.0e-09	4.2e-09	0.691584	3.5e-06	1.5e-05	-0.572558	2
KLK12	Q9UKR0	OID42678	2.5e-01	3.5e-01	0.273888	4.1e-03	5.9e-03	0.414838	1.5e-02	2.8e-02	0.207112
KLRF1	Q9NZS2	OID42681	2.8e-02	5.7e-02	0.197738	1.2e-07	2.2e-07	0.30668	5.2e-01	6.2e-01	0.0649562
KRT5	P13647	OID42684	5.7e-11	5.2e-10	0.717971	1.3e-29	8.4e-28	2.0419	2.7e-02	4.9e-02	0.257261	5
LAMA1	P25391	OID42687	2.3e-01	3.2e-01	0.100675	9.7e-01	9.7e-01	-0.012099	8.9e-02	1.4e-01	0.00403369
LAP3	P28838	OID42688	1.8e-07	1.0e-06	-0.86907	1.5e-04	2.4e-04	0.470369	1.5e-02	3.0e-02	-0.224362	4
LEKR1	Q6ZMV7	OID42690	9.5e-01	9.6e-01	0.243023	6.9e-02	8.7e-02	0.290984	8.6e-01	9.0e-01	0.00874294
LEO1	Q8WVC0	OID42692	4.4e-02	8.2e-02	-0.121679	1.3e-04	2.1e-04	0.360565	4.4e-02	7.6e-02	-0.244132
LHB	P01229	OID42693	5.7e-01	6.7e-01	-0.0284526	9.7e-02	1.2e-01	0.217372	7.7e-01	8.3e-01	-0.0740165
LIF	P15018	OID42694	2.2e-01	3.2e-01	-0.0672283	7.4e-01	7.8e-01	-0.0125745	1.5e-02	2.8e-02	0.0466121
LIG3	P49916	OID42695	5.1e-01	6.2e-01	0.0244071	6.7e-18	2.5e-17	1.18626	7.1e-04	1.8e-03	-0.379699	2
LILRA4	P59901	OID42696	7.6e-01	8.2e-01	0.239209	3.0e-01	3.5e-01	-0.255315	1.3e-01	1.9e-01	-0.197928
LILRB4	Q8NHJ6	OID42697	1.2e-14	2.0e-13	0.572435	2.6e-21	1.4e-20	0.596026	5.4e-08	3.5e-07	0.274841	5
LPXN	O60711	OID42699	1.8e-01	2.7e-01	-0.00925549	7.1e-14	1.9e-13	0.419817	8.1e-06	3.2e-05	-0.279418
LRBA	P50851	OID42700	8.9e-03	2.1e-02	-0.338944	2.5e-29	1.4e-27	3.03641	2.2e-01	3.0e-01	-0.286279	5
LRP2BP	Q9P2M1	OID42704	6.4e-01	7.3e-01	0.00982336	2.6e-01	3.0e-01	0.130126	6.7e-02	1.1e-01	0.0490237
LRRC38	Q5VT99	OID42705	2.9e-01	4.0e-01	0.244256	7.0e-05	1.1e-04	0.728669	3.2e-02	5.8e-02	0.184764	2
LRRFIP1	Q32MZ4	OID42707	4.2e-03	1.0e-02	-0.412685	8.2e-15	2.4e-14	1.28345	3.5e-02	6.2e-02	0.361955	1
LRRN1	Q6UXK5	OID42708	6.1e-07	3.2e-06	0.221717	3.1e-02	4.1e-02	-0.0845241	9.6e-06	3.7e-05	-0.128688
LRTM1	Q9HBL6	OID42709	3.8e-01	4.8e-01	-0.0847499	1.9e-01	2.3e-01	0.208622	9.6e-01	9.7e-01	0.0946609
LSG1	Q9H089	OID42710	4.2e-01	5.3e-01	0.0114557	1.5e-05	2.5e-05	0.351245	3.3e-01	4.2e-01	-0.0211261
LSM8	O95777	OID42712	2.1e-02	4.5e-02	-0.694569	2.4e-01	2.8e-01	-0.30161	2.5e-02	4.6e-02	-0.241918	4
LTBP3	Q9NS15	OID42713	9.3e-04	2.7e-03	0.228648	2.3e-01	2.7e-01	-0.08608	6.4e-02	1.1e-01	-0.0381611
LUC7L	Q9NQ29	OID42715	5.2e-02	9.6e-02	-0.0714933	2.0e-17	7.2e-17	0.718688	2.3e-07	1.3e-06	-0.562095	6
LUC7L3	O95232	OID42716	7.5e-01	8.2e-01	0.182913	5.8e-05	9.6e-05	0.295388	2.1e-06	9.5e-06	-0.589762	6
LYAR	Q9NX58	OID42717	1.6e-08	1.1e-07	-0.803741	3.6e-11	8.4e-11	0.9737	9.6e-05	3.0e-04	-0.878064	6
LYPD1	Q8N2G4	OID42718	2.1e-01	3.0e-01	-0.0626258	4.7e-02	6.1e-02	0.0779273	8.4e-01	8.9e-01	-0.0539486
LYPD8	Q6UX82	OID42719	1.3e-01	2.0e-01	0.203904	1.0e-01	1.3e-01	-0.0667514	3.2e-01	4.1e-01	0.0555524
LYPLA2	O95372	OID42720	5.1e-01	6.1e-01	-0.384752	4.4e-01	4.9e-01	0.241016	7.7e-01	8.3e-01	0.048076
LYSMD3	Q7Z3D4	OID42721	2.6e-02	5.3e-02	-0.339032	3.8e-20	1.8e-19	1.56669	1.8e-01	2.5e-01	-0.0279266	1
LYZL2	Q7Z4W2	OID42722	2.9e-01	4.0e-01	0.00281724	2.6e-11	6.0e-11	0.31849	4.6e-01	5.5e-01	-0.0700211
MACF1	Q9UPN3	OID42723	9.4e-02	1.6e-01	0.384435	1.6e-01	2.0e-01	0.0228086	2.8e-01	3.8e-01	0.206964
MAEA	Q7L5Y9	OID42724	3.4e-03	8.7e-03	-0.604285	4.2e-04	6.6e-04	0.50201	9.9e-01	9.9e-01	0.045706	6
MAGEB2	O15479	OID42726	6.4e-05	2.4e-04	-0.59531	3.1e-16	9.8e-16	1.70339	4.4e-01	5.4e-01	-0.160301	1
MAGEC2	Q9UBF1	OID42727	2.0e-01	2.9e-01	-0.548841	4.3e-01	4.8e-01	0.369102	8.5e-01	8.9e-01	-0.223238
MAGED1	Q9Y5V3	OID42728	9.3e-01	9.5e-01	0.10203	1.6e-15	5.0e-15	1.19391	5.6e-04	1.5e-03	-0.532012	2
MAMDC4	Q6UXC1	OID42729	7.0e-03	1.7e-02	0.312853	4.4e-02	5.8e-02	0.240587	1.7e-07	9.5e-07	0.766024	7
MANEAL	Q5VSG8	OID42730	2.3e-01	3.3e-01	0.115918	4.4e-02	5.7e-02	-0.279791	9.5e-01	9.6e-01	0.13198
MANSC4	A6NHS7	OID42731	2.0e-02	4.2e-02	-0.333302	4.7e-02	6.2e-02	-0.233639	1.1e-01	1.6e-01	-0.109835
MAP1LC3B2	A6NCE7	OID42733	1.4e-01	2.3e-01	-0.406011	4.5e-01	5.0e-01	0.29884	2.1e-02	4.0e-02	-0.291308
MAP2K1	Q02750	OID42734	2.4e-04	7.8e-04	-0.598553	1.4e-21	8.4e-21	1.82957	3.5e-02	6.2e-02	-0.556223	2
MAP3K5	Q99683	OID42736	1.7e-03	4.7e-03	-0.442082	8.8e-13	2.2e-12	1.50498	3.6e-04	9.7e-04	0.830895	1
MAP9	Q49MG5	OID42737	5.0e-08	3.1e-07	-0.82461	6.3e-11	1.4e-10	0.85791	7.9e-04	2.0e-03	-0.419737	6
MAPKAPK2	P49137	OID42739	5.9e-01	6.8e-01	0.352051	3.6e-23	2.6e-22	1.60318	7.5e-03	1.6e-02	-0.300824	1
MARVELD3	Q96A59	OID42742	5.1e-01	6.1e-01	0.111017	3.6e-03	5.2e-03	0.367272	3.5e-01	4.5e-01	-0.040827
MAVS	Q7Z434	OID42743	8.2e-01	8.7e-01	0.0239569	9.6e-27	1.6e-25	2.32227	9.8e-01	9.8e-01	0.0734441	5
MAX	P61244	OID42744	8.6e-01	9.0e-01	0.105218	6.9e-15	2.0e-14	1.65768	1.7e-05	6.3e-05	-0.756565	2
MDM1	Q8TC05	OID42746	2.1e-01	3.0e-01	0.333911	6.4e-16	2.0e-15	1.56056	2.1e-01	2.9e-01	-0.37786	1
MEGF11	A6BM72	OID42750	6.7e-01	7.6e-01	0.0169787	4.9e-10	1.1e-09	-0.437023	5.3e-02	9.0e-02	-0.368776
MEOX1	P50221	OID42752	4.3e-03	1.1e-02	-0.23824	8.9e-06	1.5e-05	0.35814	8.9e-01	9.2e-01	-0.039158
MFAP3L	O75121	OID42755	7.6e-01	8.2e-01	-0.147455	3.5e-01	4.0e-01	0.467327	1.6e-01	2.3e-01	-0.239241
MIB2	Q96AX9	OID42756	8.9e-01	9.3e-01	-0.0512597	9.0e-01	9.1e-01	0.00116625	3.0e-02	5.5e-02	-0.400457
MICALL2	Q8IY33	OID42757	1.5e-01	2.3e-01	-0.150195	7.8e-24	6.5e-23	1.9096	4.8e-03	1.0e-02	-0.426716	2
MILR1	Q7Z6M3	OID42758	2.1e-14	3.3e-13	0.628151	1.7e-04	2.7e-04	0.30088	3.1e-01	4.1e-01	-0.0514144	7
MINDY2	Q8NBR6	OID42759	8.2e-04	2.4e-03	0.18876	4.4e-01	4.9e-01	0.00673151	6.3e-05	2.0e-04	-0.203245
MMAB	Q96EY8	OID42762	1.9e-01	2.9e-01	0.566296	6.2e-01	6.6e-01	0.18381	2.1e-06	9.3e-06	-0.415551
MMP13	P45452	OID42763	9.7e-01	9.7e-01	-0.0855522	1.0e-23	8.4e-23	-1.7173	4.7e-24	1.6e-21	-1.21004	3
MMUT	P22033	OID42764	9.6e-01	9.7e-01	0.230308	8.7e-02	1.1e-01	0.146882	9.5e-05	2.9e-04	-0.789526	6
MN1	Q10571	OID42765	8.9e-01	9.2e-01	0.0518222	1.7e-01	2.0e-01	0.190796	1.8e-01	2.6e-01	0.0214607
MNAT1	P51948	OID42766	5.0e-03	1.2e-02	-0.172316	3.7e-10	8.0e-10	0.366666	6.5e-05	2.1e-04	-0.221712
MPHOSPH9	Q99550	OID42770	9.4e-02	1.6e-01	-0.0880612	3.4e-06	6.0e-06	0.471361	8.8e-01	9.1e-01	0.0564188
MPST	P25325	OID42771	1.9e-02	4.1e-02	0.932356	3.8e-29	1.8e-27	2.23674	3.3e-01	4.2e-01	-0.113746	5
MRAP	Q8TCY5	OID42772	3.5e-01	4.6e-01	-0.0416727	3.0e-02	4.0e-02	0.512809	1.6e-01	2.3e-01	-0.231273	6
MRI1	Q9BV20	OID42773	3.7e-01	4.7e-01	0.32846	4.3e-19	1.8e-18	1.61283	2.9e-03	6.6e-03	-0.321956	1
MRPL46	Q9H2W6	OID42774	6.4e-02	1.1e-01	-0.206175	1.9e-01	2.3e-01	0.192358	6.9e-09	5.6e-08	-0.362447
MRPL52	Q86TS9	OID42775	1.1e-04	4.1e-04	-0.287699	1.2e-02	1.7e-02	-0.209215	5.2e-02	8.8e-02	0.108121
MRRF	Q96E11	OID42778	1.9e-01	2.8e-01	-0.0931277	1.2e-03	1.8e-03	-0.358544	5.9e-11	8.9e-10	-0.667752	4
MRTFA	Q969V6	OID42779	1.2e-01	1.9e-01	0.068926	1.5e-23	1.2e-22	1.56232	2.0e-01	2.8e-01	-0.220814	1
MTHFD1	P11586	OID42781	5.4e-02	9.9e-02	-0.0765398	3.1e-16	9.8e-16	0.926089	5.4e-07	2.7e-06	-0.425034	2
MTHFSD	Q2M296	OID42782	8.2e-01	8.8e-01	0.0500466	5.7e-25	6.0e-24	2.24398	8.1e-02	1.3e-01	-0.167385	1
MTUS2	Q5JR59	OID42785	1.0e-01	1.7e-01	0.105152	4.7e-03	6.8e-03	0.246004	5.8e-01	6.7e-01	-0.0377759
MUC20	Q8N307	OID42787	7.5e-01	8.2e-01	-0.00577146	4.1e-01	4.6e-01	0.184491	3.9e-02	6.9e-02	-0.103615
MVK	Q03426	OID42789	1.6e-01	2.5e-01	0.293564	6.8e-27	1.2e-25	1.7289	1.5e-01	2.2e-01	-0.164607	5
MYH4	Q9Y623	OID42790	6.2e-01	7.1e-01	-0.228168	9.6e-01	9.7e-01	0.40373	5.4e-01	6.3e-01	-0.0344535
MYL3	P08590	OID42794	5.7e-05	2.2e-04	0.58899	1.1e-03	1.7e-03	0.248959	1.4e-02	2.7e-02	0.203263	2
MYL6B	P14649	OID42795	5.0e-01	6.0e-01	-0.297012	7.0e-01	7.3e-01	-0.338417	7.6e-02	1.2e-01	-0.181241
MYO9B	Q13459	OID42797	1.8e-01	2.7e-01	0.0918573	3.3e-16	1.1e-15	0.927956	7.0e-04	1.8e-03	-0.450116	2
MYOM2	P54296	OID42799	3.3e-01	4.4e-01	-0.118025	9.3e-01	9.4e-01	-0.0476985	1.5e-02	3.0e-02	0.179729
MZT1	Q08AG7	OID42800	2.0e-04	6.7e-04	-0.267033	1.1e-19	5.1e-19	0.993582	3.2e-03	7.2e-03	-0.208745	2
MZT2B	Q6NZ67	OID42801	2.6e-02	5.4e-02	-0.0994862	3.1e-18	1.2e-17	1.2455	1.1e-02	2.2e-02	-0.375141	2
NAA40	Q86UY6	OID42803	2.3e-02	4.7e-02	0.162138	9.3e-02	1.2e-01	0.0711098	8.2e-01	8.7e-01	-0.00690327
NAA80	Q93015	OID42804	2.1e-01	3.0e-01	0.593341	6.3e-29	2.6e-27	2.94738	8.6e-01	9.0e-01	-0.102257	5
NAMPT	P43490	OID42807	2.6e-02	5.4e-02	-0.392118	1.9e-15	5.9e-15	1.38853	5.8e-12	1.2e-10	-0.886385	2
NBN	O60934	OID42808	2.3e-05	9.3e-05	-0.551534	5.7e-18	2.2e-17	1.1973	3.8e-10	4.4e-09	-1.17876	6
NCAPG	Q9BPX3	OID42809	1.7e-02	3.6e-02	-0.29767	2.8e-18	1.1e-17	1.33311	2.5e-05	8.8e-05	-0.462951	1
NCKIPSD	Q9NZQ3	OID42812	4.8e-01	5.8e-01	0.165975	1.6e-19	7.2e-19	1.21011	8.3e-02	1.3e-01	-0.284754	1
NCLN	Q969V3	OID42813	1.6e-01	2.4e-01	-0.00978115	7.7e-01	8.0e-01	0.0728123	5.7e-03	1.2e-02	-0.3732
NDUFAF2	Q8N183	OID42814	2.3e-04	7.5e-04	-0.707601	5.0e-03	7.1e-03	-0.412943	1.3e-08	9.8e-08	-0.68401	4
NDUFB10	O96000	OID42815	1.6e-04	5.5e-04	-0.359948	1.4e-02	2.0e-02	0.238566	3.8e-01	4.8e-01	-0.0039499
NDUFS6	O75380	OID42816	2.2e-01	3.2e-01	-0.123169	3.5e-08	6.9e-08	-0.915356	4.6e-15	2.0e-13	-1.18584	4
NEB	P20929	OID42817	3.1e-05	1.2e-04	-0.444648	3.7e-03	5.4e-03	0.120093	6.0e-01	6.8e-01	0.00126401
NECAB2	Q7Z6G3	OID42819	1.4e-13	1.9e-12	-0.321299	2.5e-29	1.4e-27	-0.873052	2.5e-09	2.4e-08	-0.249601	3
NECAP2	Q9NVZ3	OID42820	9.6e-01	9.7e-01	0.0544052	2.6e-26	3.9e-25	2.25631	1.7e-02	3.2e-02	-0.250912	1
NEDD1	Q8NHV4	OID42821	7.4e-07	3.8e-06	-0.588658	2.4e-25	2.8e-24	1.60064	8.9e-02	1.4e-01	-0.123742	1
NEFL	P07196	OID42822	4.7e-02	8.7e-02	-0.097005	9.5e-01	9.6e-01	0.0514293	1.9e-01	2.7e-01	0.078269
NEK3	P51956	OID42823	6.6e-01	7.5e-01	0.159746	1.6e-22	1.0e-21	1.87289	2.5e-01	3.4e-01	-0.245107	1
NEK7	Q8TDX7	OID42824	8.2e-02	1.4e-01	0.705581	2.4e-28	7.4e-27	2.84345	4.2e-01	5.1e-01	-0.200532	5
NENF	Q9UMX5	OID42825	8.8e-01	9.2e-01	-0.0919176	4.1e-01	4.5e-01	-0.0408733	1.7e-02	3.2e-02	-0.319251
NFATC3	Q12968	OID42826	1.8e-02	3.9e-02	-0.0722544	3.7e-16	1.2e-15	0.638554	7.0e-01	7.7e-01	0.0822815	2
NFIC	P08651	OID42827	2.6e-01	3.6e-01	0.0305927	5.0e-07	9.4e-07	0.520194	7.9e-02	1.3e-01	-0.22147	2
NFKB1	P19838	OID42828	1.1e-05	4.7e-05	-0.385123	9.6e-27	1.6e-25	1.77549	6.9e-01	7.6e-01	-0.193078	1
NFKBIE	O00221	OID42830	7.5e-02	1.3e-01	-0.15233	5.1e-13	1.3e-12	0.914929	5.9e-02	9.8e-02	-0.129665	2
NFX1	Q12986	OID42831	7.7e-01	8.3e-01	0.080742	7.2e-26	9.6e-25	2.38803	2.7e-01	3.5e-01	0.134291	5
NFYA	P23511	OID42832	2.4e-04	7.8e-04	-0.467033	5.0e-07	9.4e-07	0.844539	8.2e-07	4.0e-06	-0.847816	6
NHP2	Q9NX24	OID42833	3.0e-03	7.8e-03	-0.318414	5.9e-13	1.5e-12	0.857602	8.4e-08	5.2e-07	-0.770173	6
NINJ1	Q92982	OID42834	4.7e-01	5.8e-01	0.0136975	6.3e-02	8.1e-02	-0.105549	1.5e-01	2.2e-01	-0.0261097
NOG	Q13253	OID42840	4.4e-04	1.4e-03	0.410853	6.1e-11	1.4e-10	0.822037	5.0e-04	1.3e-03	-0.524814	2
NOS1	P29475	OID42842	2.2e-01	3.2e-01	-0.0539688	6.5e-01	6.9e-01	0.00107767	6.4e-01	7.2e-01	0.0217323
NOS3	P29474	OID42844	2.5e-03	6.6e-03	0.445984	2.9e-01	3.3e-01	0.234525	1.1e-02	2.2e-02	-0.327871
NPPB	P16860	OID42846	7.0e-08	4.2e-07	0.665431	1.1e-08	2.1e-08	0.969346	1.7e-01	2.5e-01	0.156746	2
NPTN	Q9Y639	OID42848	1.9e-01	2.9e-01	0.168109	7.6e-08	1.5e-07	-0.763419	1.9e-03	4.4e-03	-0.438218	4
NQO1	P15559	OID42849	3.4e-01	4.5e-01	0.212025	2.4e-01	2.8e-01	0.178918	5.8e-01	6.7e-01	-0.150626
NRXN1	P58400	OID42852	5.3e-07	2.8e-06	-0.261204	5.4e-14	1.5e-13	-0.5339	5.9e-04	1.5e-03	-0.185284	8
NSDHL	Q15738	OID42854	8.1e-01	8.7e-01	0.00311803	1.3e-10	2.8e-10	0.328651	8.9e-01	9.3e-01	0.0813861
NTNG2	Q96CW9	OID42857	3.3e-02	6.5e-02	-0.0555047	3.3e-08	6.6e-08	-0.240632	9.3e-01	9.5e-01	0.00991396
NXPH1	P58417	OID42862	1.3e-05	5.5e-05	-0.185616	8.5e-17	2.8e-16	-0.426844	2.3e-01	3.2e-01	-0.0576095
OBI1	Q5W0B1	OID42863	2.7e-04	9.0e-04	-0.230835	8.6e-12	2.0e-11	0.567744	7.5e-04	1.9e-03	-0.356705	6
ODAM	A1E959	OID42864	7.7e-17	1.7e-15	-0.854367	1.3e-29	8.4e-28	-2.26619	1.3e-07	7.4e-07	-0.2845	3
OFD1	O75665	OID42865	3.2e-01	4.3e-01	-0.089967	1.1e-04	1.7e-04	0.774075	5.6e-02	9.4e-02	-0.352058	6
OSTN	P61366	OID42868	6.1e-14	8.7e-13	1.24231	1.6e-01	1.9e-01	-0.346132	6.3e-11	9.3e-10	-0.614766	7
OTUD1	Q5VV17	OID42870	9.3e-05	3.4e-04	0.554294	3.1e-10	6.8e-10	0.567915	9.0e-02	1.4e-01	-0.111303	2
OVCA2	Q8WZ82	OID42871	3.2e-02	6.3e-02	0.46102	8.8e-29	3.5e-27	1.5149	8.9e-04	2.2e-03	-0.269017	5
P3H3	Q8IVL6	OID42872	9.9e-01	9.9e-01	-0.0117081	5.0e-01	5.4e-01	0.0540602	3.9e-01	4.9e-01	-0.0603712
PADI2	Q9Y2J8	OID42873	8.4e-04	2.5e-03	-0.925753	4.9e-03	7.0e-03	0.708276	2.2e-02	4.0e-02	-0.360602	4
PADI4	Q9UM07	OID42874	1.0e-05	4.4e-05	-1.00551	2.2e-12	5.3e-12	1.60211	2.7e-10	3.3e-09	-1.30872	4
PAIP1	Q9H074	OID42876	6.8e-01	7.6e-01	0.243217	3.0e-19	1.3e-18	1.3508	1.4e-03	3.5e-03	-0.256038	1
PAIP2B	Q9ULR5	OID42877	1.7e-03	4.7e-03	-0.195452	8.2e-02	1.0e-01	0.153877	6.5e-01	7.3e-01	0.0464719
PAK4	O96013	OID42878	1.4e-06	6.9e-06	1.31639	7.8e-20	3.6e-19	1.8215	4.7e-05	1.5e-04	-0.668488	5
PARD3	Q8TEW0	OID42881	8.4e-01	8.9e-01	0.147271	1.4e-22	9.6e-22	1.99111	5.2e-01	6.1e-01	-0.103132	1
PARP1	P09874	OID42882	8.0e-11	7.1e-10	-1.18173	6.2e-22	3.7e-21	1.83397	6.1e-11	9.1e-10	-1.16624	6
PBLD	P30039	OID42883	2.1e-01	3.1e-01	0.249982	1.1e-27	2.7e-26	0.80669	4.9e-02	8.3e-02	0.257505	5
PDE10A	Q9Y233	OID42888	9.2e-01	9.4e-01	-0.0633778	3.0e-11	7.0e-11	-0.404866	3.2e-01	4.2e-01	-0.0771078
PDGFC	Q9NRA1	OID42891	1.5e-07	8.9e-07	0.294007	1.0e-14	3.0e-14	0.49314	2.2e-01	3.0e-01	-0.0481897
PDIA2	Q13087	OID42892	3.5e-02	6.8e-02	0.218343	4.1e-01	4.5e-01	-0.0990076	4.9e-01	5.9e-01	0.0503986
PDP1	Q9P0J1	OID42894	6.0e-05	2.3e-04	-1.03019	9.9e-04	1.5e-03	-0.402147	1.8e-05	6.5e-05	-0.884139	4
PDXDC1	Q6P996	OID42896	1.3e-03	3.8e-03	-0.0431037	2.4e-03	3.5e-03	0.226683	6.4e-03	1.3e-02	-0.0724975
PDZD2	O15018	OID42897	7.3e-01	8.0e-01	0.0324547	4.9e-13	1.3e-12	0.785438	7.2e-01	7.9e-01	-0.022947	2
PEBP4	Q96S96	OID42898	5.1e-16	9.9e-15	1.0934	4.6e-19	1.9e-18	0.669367	5.1e-03	1.1e-02	0.143002	7
PELO	Q9BRX2	OID42899	7.7e-01	8.3e-01	0.4553	2.1e-27	4.5e-26	2.37364	5.8e-08	3.8e-07	-0.773192	5
PGLYRP4	Q96LB8	OID42902	5.1e-01	6.1e-01	0.0469104	1.0e-01	1.3e-01	0.259133	3.8e-01	4.8e-01	-0.0185679
PGM2	Q96G03	OID42903	2.8e-09	2.0e-08	-0.774336	9.8e-12	2.3e-11	0.863077	1.4e-03	3.4e-03	-0.370673	6
PHF20	Q9BVI0	OID42905	5.1e-01	6.1e-01	0.00414857	2.1e-10	4.7e-10	0.585313	2.0e-04	5.6e-04	-0.359488	2
PIKFYVE	Q9Y2I7	OID42907	8.2e-01	8.8e-01	0.313554	6.4e-25	6.7e-24	1.65843	3.2e-05	1.1e-04	-0.504854	1
PIN4	Q9Y237	OID42908	7.3e-11	6.6e-10	-0.998999	4.0e-02	5.2e-02	-0.00561777	9.8e-02	1.5e-01	-0.0501943	4
PJA2	O43164	OID42910	9.0e-01	9.3e-01	-0.0146953	2.0e-12	4.8e-12	0.517492	3.9e-01	4.9e-01	-0.0363554	2
PKN3	Q6P5Z2	OID42911	4.9e-01	5.9e-01	0.16108	1.9e-14	5.5e-14	1.33571	1.8e-01	2.5e-01	-0.300281	2
PLA2G2D	Q9UNK4	OID42912	1.2e-01	1.9e-01	0.0530445	6.0e-01	6.4e-01	-0.03456	5.9e-01	6.8e-01	0.0443038
PLEKHG1	Q9ULL1	OID42915	7.8e-01	8.4e-01	-0.0123253	7.4e-03	1.1e-02	0.359344	8.0e-02	1.3e-01	-0.111634
PLIN1	O60240	OID42916	1.2e-01	2.0e-01	-0.119449	1.3e-29	8.4e-28	-1.64882	5.2e-01	6.1e-01	0.0772105	3
PLXDC1	Q8IUK5	OID42917	1.6e-05	6.6e-05	0.26867	5.5e-03	7.9e-03	-0.106217	1.7e-03	4.0e-03	-0.210254
PMVK	Q15126	OID42920	1.4e-06	6.9e-06	2.51133	1.3e-28	4.4e-27	4.23713	2.1e-01	2.9e-01	-0.209085	5
PNKP	Q96T60	OID42921	4.9e-01	6.0e-01	-0.207224	2.1e-03	3.1e-03	0.674092	9.5e-01	9.7e-01	-0.0873491	6
PNMA1	Q8ND90	OID42922	2.6e-01	3.6e-01	0.337518	2.9e-14	8.1e-14	1.52706	2.9e-05	1.0e-04	-0.912222	2
PNPT1	Q8TCS8	OID42924	4.9e-04	1.5e-03	-0.585024	1.5e-01	1.9e-01	-0.154725	9.8e-08	6.0e-07	-0.734027	4
POLR3F	Q9H1D9	OID42926	6.9e-01	7.7e-01	0.0112726	7.1e-11	1.6e-10	0.688824	1.3e-02	2.6e-02	-0.121764	2
PPFIA2	O75334	OID42927	3.7e-04	1.2e-03	0.27409	2.4e-04	3.9e-04	0.395051	5.7e-01	6.5e-01	-0.164702
PPIE	Q9UNP9	OID42928	3.0e-02	5.9e-02	-0.513721	5.7e-06	9.9e-06	0.63845	4.9e-02	8.3e-02	-0.130241	6
PPM1A	P35813	OID42929	2.7e-01	3.8e-01	-0.115286	1.1e-08	2.1e-08	0.556657	8.4e-09	6.8e-08	-0.437298	6
PPP1R12B	O60237	OID42930	5.3e-02	9.8e-02	-0.254241	5.4e-18	2.1e-17	1.45467	2.9e-09	2.7e-08	-0.760283	2
PPP1R27	Q86WC6	OID42932	1.6e-14	2.6e-13	1.20629	4.4e-01	4.8e-01	-0.0635206	4.7e-03	1.0e-02	-0.243807	7
PPP1R2B	Q6NXS1	OID42933	5.0e-01	6.0e-01	0.223175	1.1e-26	1.9e-25	2.39077	9.4e-06	3.6e-05	-0.649342	1
PPT1	P50897	OID42934	2.0e-01	2.9e-01	0.115649	8.4e-02	1.1e-01	0.201443	9.2e-02	1.4e-01	-0.246691
PQBP1	O60828	OID42935	3.2e-01	4.2e-01	0.109971	1.1e-07	2.1e-07	0.321136	2.5e-02	4.5e-02	-0.240055
PRDX3	P30048	OID42938	2.0e-05	8.2e-05	-0.5752	1.2e-01	1.5e-01	-0.398051	1.4e-05	5.3e-05	-0.53988	4
PREB	Q9HCU5	OID42939	1.4e-01	2.2e-01	0.0238526	4.8e-09	9.8e-09	0.414931	5.7e-01	6.6e-01	-0.107677
PRKAB1	Q9Y478	OID42940	7.6e-01	8.3e-01	0.0866214	2.8e-21	1.6e-20	1.20346	8.6e-03	1.8e-02	-0.154601	1
PRKAR1B	P31321	OID42942	5.2e-14	7.6e-13	-0.814736	1.7e-01	2.1e-01	-0.0935046	6.3e-05	2.0e-04	-0.243438	4
PROCR	Q9UNN8	OID42946	3.2e-05	1.3e-04	-0.361495	1.4e-01	1.7e-01	0.178589	3.9e-01	4.9e-01	-0.00714375
PROM1	O43490	OID42947	2.0e-03	5.3e-03	0.443	3.1e-01	3.5e-01	0.399341	5.1e-02	8.6e-02	-0.512826
PRPH	P41219	OID42948	5.3e-01	6.3e-01	-0.0530107	9.0e-01	9.1e-01	0.0701423	2.8e-02	5.1e-02	-0.394226
PRR15	Q8IV56	OID42949	9.4e-02	1.6e-01	0.120131	2.6e-01	3.0e-01	0.111843	1.6e-01	2.3e-01	-0.070402
PRR20B	P86481	OID42951	1.3e-01	2.0e-01	0.162385	9.9e-01	9.9e-01	0.0863766	1.4e-01	2.1e-01	-0.160978
PRR23A	A6NEV1	OID42952	1.1e-01	1.8e-01	0.13154	3.6e-01	4.1e-01	0.0518201	7.7e-01	8.3e-01	0.0582483
PRSS22	Q9GZN4	OID42955	1.4e-15	2.6e-14	0.873929	8.2e-21	4.2e-20	0.683368	1.6e-04	4.7e-04	0.126621	5
PRTFDC1	Q9NRG1	OID42956	1.0e-01	1.7e-01	0.686403	8.8e-29	3.5e-27	4.20164	1.2e-02	2.4e-02	-0.538902	5
PSMA1	P25786	OID42958	3.8e-01	4.8e-01	-0.102493	2.8e-01	3.2e-01	0.144682	9.4e-01	9.6e-01	0.0462238
PSMD5	Q16401	OID42960	1.0e-01	1.7e-01	0.161047	4.6e-02	6.0e-02	0.140499	1.0e-01	1.6e-01	-0.145044
PSMG1	O95456	OID42961	6.5e-02	1.2e-01	0.193052	1.3e-24	1.2e-23	2.05108	6.8e-08	4.4e-07	-0.789623	1
PSRC1	Q6PGN9	OID42962	4.0e-01	5.1e-01	0.239985	6.2e-10	1.3e-09	0.673202	9.4e-02	1.5e-01	-0.184775	2
PTEN	P60484	OID42963	8.8e-01	9.2e-01	-0.0265243	5.7e-24	4.9e-23	1.32955	6.7e-03	1.4e-02	-0.228832	1
PTGES3L	E9PB15	OID42964	3.3e-01	4.3e-01	0.479459	1.4e-16	4.5e-16	2.24306	3.9e-03	8.7e-03	-0.635643	1
PTP4A3	O75365	OID42965	9.8e-04	2.8e-03	-0.330754	2.6e-12	6.3e-12	0.502423	1.7e-01	2.4e-01	-0.0870126	2
PTPMT1	Q8WUK0	OID42966	1.3e-04	4.5e-04	0.251015	4.2e-02	5.5e-02	-0.132294	3.3e-02	5.9e-02	0.25779
PXN	P49023	OID42970	7.0e-01	7.9e-01	0.000851047	8.0e-14	2.2e-13	1.19883	3.5e-09	3.2e-08	-0.702122	2
PYY	P10082	OID42971	5.7e-01	6.6e-01	0.0261575	1.1e-05	2.0e-05	-0.699308	2.0e-01	2.7e-01	0.0847021	4
RAB33A	Q14088	OID42972	3.9e-01	5.0e-01	-0.125224	1.9e-19	8.1e-19	1.65284	3.7e-07	2.0e-06	-0.881048	2
RAB37	Q96AX2	OID42974	9.1e-01	9.4e-01	0.221859	5.4e-11	1.2e-10	1.00033	1.7e-13	5.2e-12	-1.1131	2
RAB3GAP1	Q15042	OID42976	3.9e-02	7.5e-02	-0.29297	1.2e-04	2.0e-04	0.717149	8.2e-01	8.7e-01	-0.0460952	6
RAB44	Q7Z6P3	OID42977	7.4e-02	1.3e-01	-0.597892	1.6e-07	3.0e-07	1.54952	6.8e-14	2.3e-12	-1.70402	6
RAB6B	Q9NRW1	OID42978	6.4e-13	7.8e-12	-0.979132	4.3e-05	7.2e-05	-0.472296	4.2e-01	5.1e-01	-0.105628	8
RABGAP1L	Q5R372	OID42980	9.8e-01	9.9e-01	0.0886371	5.1e-25	5.4e-24	1.6632	4.4e-04	1.2e-03	-0.3568	1
RAC3	P60763	OID42981	4.9e-01	6.0e-01	0.124179	2.4e-01	2.8e-01	0.10301	4.0e-01	4.9e-01	0.0379609
RAD23B	P54727	OID42982	8.0e-01	8.6e-01	0.0262546	5.2e-14	1.4e-13	0.725052	2.7e-07	1.5e-06	-0.511028	2
RAD51	Q06609	OID42983	3.1e-01	4.2e-01	0.0105102	1.2e-01	1.4e-01	0.00640961	3.7e-01	4.6e-01	0.122173
RALGPS1	Q5JS13	OID42984	5.6e-01	6.6e-01	0.240092	1.2e-01	1.4e-01	0.107371	2.1e-01	2.9e-01	-0.276681
RAMP2	O60895	OID42985	6.0e-05	2.3e-04	-0.0844369	7.5e-08	1.5e-07	-0.179445	5.7e-02	9.6e-02	-0.0868069
RANBP2	P49792	OID42986	1.5e-01	2.3e-01	0.125616	2.1e-05	3.6e-05	0.47304	1.9e-04	5.5e-04	-0.472193
RAP1GDS1	P52306	OID42990	3.0e-01	4.0e-01	-0.409731	4.3e-01	4.7e-01	0.0301356	2.3e-01	3.2e-01	-0.308296
RASSF2	P50749	OID42994	6.1e-01	7.0e-01	0.0212291	3.8e-14	1.1e-13	1.16002	2.9e-11	4.8e-10	-0.948784	2
RBFOX3	A6NFN3	OID42995	6.7e-05	2.5e-04	-0.134202	4.7e-02	6.1e-02	-0.152802	2.4e-02	4.4e-02	-0.0547597
RBM3	P98179	OID42998	3.4e-02	6.6e-02	0.558318	8.2e-13	2.1e-12	1.19161	6.7e-02	1.1e-01	-0.395643	1
RC3H1	Q5TC82	OID43000	4.6e-01	5.6e-01	0.018771	1.7e-21	9.6e-21	1.38595	2.7e-04	7.5e-04	-0.309887	1
RCC1	P18754	OID43001	1.2e-02	2.8e-02	-0.226944	3.0e-13	7.8e-13	0.955489	1.1e-08	8.7e-08	-0.917456	6
RCOR1	Q9UKL0	OID43002	7.0e-02	1.2e-01	-0.183981	6.5e-04	1.0e-03	0.501763	1.4e-04	4.0e-04	-0.338076	6
RELB	Q01201	OID43003	8.2e-01	8.8e-01	0.0692528	3.0e-02	4.0e-02	0.400163	5.1e-01	6.0e-01	-0.200809
RENBP	P51606	OID43004	3.3e-01	4.4e-01	-0.114397	1.5e-12	3.7e-12	1.23692	7.1e-06	2.8e-05	-0.612696	2
REPS1	Q96D71	OID43005	1.5e-01	2.3e-01	-0.181677	1.7e-08	3.4e-08	0.940475	1.7e-05	6.2e-05	-0.533009	6
REST	Q13127	OID43006	9.6e-01	9.7e-01	-0.10546	3.4e-03	5.0e-03	0.635615	2.0e-02	3.8e-02	-0.455078	6
RFFL	Q8WZ73	OID43008	5.6e-01	6.6e-01	-0.112721	4.5e-06	8.0e-06	0.283446	8.5e-03	1.7e-02	-0.105634
RGL2	O15211	OID43010	9.5e-01	9.7e-01	-0.374814	4.6e-06	8.1e-06	0.948211	9.3e-01	9.5e-01	-0.0495285	2
RGS8	P57771	OID43011	9.9e-01	9.9e-01	0.027342	4.8e-01	5.2e-01	0.117029	6.7e-01	7.4e-01	0.110256
RILPL1	Q5EBL4	OID43013	4.1e-02	7.8e-02	-0.320889	1.7e-22	1.1e-21	1.67219	3.6e-09	3.2e-08	-0.713907	1
RIMOC1	A6NDU8	OID43014	5.1e-01	6.2e-01	0.272063	2.2e-24	2.0e-23	1.84874	1.2e-05	4.5e-05	-0.600116	1
RIPK4	P57078	OID43015	1.1e-01	1.8e-01	-0.299687	6.2e-01	6.6e-01	-0.0485372	9.1e-01	9.3e-01	-0.0612284
RNF169	Q8NCN4	OID43016	5.5e-01	6.5e-01	-0.0828118	3.7e-15	1.1e-14	1.05427	1.5e-04	4.3e-04	-0.729843	2
RNF25	Q96BH1	OID43017	8.7e-01	9.1e-01	-0.0402647	1.6e-21	9.0e-21	1.35074	5.5e-05	1.8e-04	-0.470723	1
RNF4	P78317	OID43019	8.1e-01	8.7e-01	-0.0402023	4.9e-01	5.4e-01	0.0655598	6.4e-01	7.2e-01	0.0294651
RNF41	Q9H4P4	OID43021	1.5e-01	2.3e-01	0.392992	2.0e-24	1.8e-23	1.70692	9.0e-08	5.5e-07	-0.682632	1
RNF43	Q68DV7	OID43022	8.9e-01	9.3e-01	0.0151651	2.2e-01	2.5e-01	0.275349	6.6e-01	7.4e-01	-0.117042
RPA4	Q13156	OID43025	5.4e-01	6.4e-01	0.235004	6.4e-02	8.2e-02	0.0999795	4.9e-01	5.9e-01	0.135854
RPAP3	Q9H6T3	OID43026	4.6e-01	5.6e-01	0.368472	1.4e-17	5.1e-17	1.36059	1.9e-08	1.4e-07	-0.711132	2
RPE	Q96AT9	OID43027	8.9e-01	9.2e-01	0.189965	2.3e-18	9.0e-18	1.35658	1.3e-07	7.6e-07	-0.65541	2
RPH3A	Q9Y2J0	OID43029	1.5e-06	7.4e-06	-0.365994	1.1e-03	1.7e-03	-0.412049	4.1e-11	6.3e-10	-0.394403
RPRD1B	Q9NQG5	OID43030	1.0e-06	5.3e-06	0.42974	2.1e-05	3.5e-05	0.241264	7.2e-05	2.3e-04	-0.263199
RRAS	P10301	OID43032	7.2e-02	1.3e-01	0.998353	3.0e-17	1.1e-16	2.43343	1.6e-09	1.6e-08	-1.57732	2
RRM2	P31350	OID43033	6.3e-01	7.2e-01	0.0557229	4.5e-04	7.0e-04	0.264815	6.4e-02	1.1e-01	0.158156
RRM2B	Q7LG56	OID43034	2.3e-01	3.4e-01	0.52969	7.6e-21	4.0e-20	1.38534	3.4e-03	7.7e-03	-0.368082	1
RRP1	P56182	OID43035	2.2e-03	6.0e-03	-0.565735	6.4e-03	9.1e-03	0.246599	1.4e-02	2.7e-02	-0.228771	4
RRP15	Q9Y3B9	OID43036	6.4e-01	7.3e-01	0.00197099	2.0e-01	2.3e-01	0.228261	9.4e-01	9.6e-01	0.218125
RUVBL1	Q9Y265	OID43038	4.1e-05	1.6e-04	-0.513402	1.3e-01	1.6e-01	0.0765819	9.7e-01	9.8e-01	-0.107768	4
RYBP	Q8N488	OID43039	5.9e-02	1.1e-01	0.00572063	2.2e-08	4.4e-08	0.424222	3.5e-01	4.5e-01	-0.184488
S100A3	P33764	OID43042	8.4e-01	8.9e-01	-0.0337792	3.4e-01	3.8e-01	-0.101639	1.1e-02	2.2e-02	-0.323323
SAMD14	Q8IZD0	OID43044	5.5e-02	1.0e-01	0.845474	3.2e-27	6.3e-26	3.55856	2.1e-01	2.8e-01	-0.370886	5
SART1	O43290	OID43046	1.6e-06	7.7e-06	-0.679801	5.4e-12	1.3e-11	1.01173	1.1e-09	1.2e-08	-1.22804	4
SASS6	Q6UVJ0	OID43047	5.0e-03	1.2e-02	-0.314999	1.4e-13	3.6e-13	0.828605	1.3e-10	1.7e-09	-0.459379	2
SAT1	P21673	OID43048	5.4e-01	6.4e-01	0.0101677	2.0e-01	2.3e-01	0.0916187	6.2e-01	7.0e-01	-0.0487416
SAT2	Q96F10	OID43049	3.5e-02	6.9e-02	0.387786	1.1e-13	2.9e-13	0.947601	8.5e-01	8.9e-01	-0.203654	1
SAV1	Q9H4B6	OID43050	8.7e-01	9.1e-01	0.217065	3.0e-15	9.0e-15	1.21813	7.9e-04	2.0e-03	0.709459	5
SBSPON	Q8IVN8	OID43051	7.7e-05	2.8e-04	0.843234	1.9e-09	4.0e-09	0.885489	2.7e-01	3.6e-01	0.136331	7
SCARB1	Q8WTV0	OID43052	8.8e-01	9.2e-01	-0.0966812	3.2e-01	3.7e-01	0.119335	1.3e-01	1.9e-01	-0.0646808
SCGN	O76038	OID43054	7.4e-03	1.8e-02	0.176558	2.4e-13	6.3e-13	0.376729	5.2e-04	1.4e-03	0.237315
SCIN	Q9Y6U3	OID43055	6.9e-01	7.7e-01	-0.043587	8.2e-05	1.3e-04	-0.364907	3.1e-01	4.0e-01	-0.026245
SCN3B	Q9NY72	OID43058	2.1e-19	6.4e-18	-0.932629	4.1e-06	7.3e-06	-0.358049	1.0e-01	1.6e-01	-0.0572785	8
SCT	P09683	OID43060	6.9e-07	3.6e-06	0.785888	7.4e-14	2.0e-13	-1.32842	9.6e-04	2.4e-03	0.495498	8
SELENOH	Q8IZQ5	OID43061	2.5e-01	3.5e-01	-0.153667	3.3e-12	7.9e-12	1.51149	2.0e-10	2.5e-09	-1.32142	6
SELENOO	Q9BVL4	OID43062	4.9e-05	1.9e-04	-0.265596	7.6e-02	9.6e-02	0.108092	3.5e-01	4.4e-01	-0.00333288
SEPTIN7	Q16181	OID43063	4.9e-07	2.6e-06	-1.21583	5.5e-01	6.0e-01	-0.0508991	2.3e-03	5.2e-03	-0.576149	4
SERPINH1	P50454	OID43065	7.5e-04	2.3e-03	1.17305	1.4e-13	3.6e-13	1.55528	1.5e-10	2.0e-09	-1.60455	2
SGF29	Q96ES7	OID43067	1.7e-03	4.7e-03	-0.349579	4.0e-21	2.2e-20	1.30083	4.4e-04	1.2e-03	-0.317723	2
SH2B3	Q9UQQ2	OID43068	3.4e-02	6.7e-02	0.522423	2.0e-23	1.6e-22	2.24487	2.2e-02	4.2e-02	-0.453464	5
SH3BGRL2	Q9UJC5	OID43069	1.3e-02	2.9e-02	-0.496464	6.1e-04	9.5e-04	0.420903	1.8e-02	3.5e-02	-0.172075
SH3BP5	O60239	OID43070	7.4e-01	8.1e-01	0.124925	1.6e-21	9.0e-21	1.82343	2.2e-01	3.0e-01	0.23637	1
SH3BP5L	Q7L8J4	OID43071	1.6e-01	2.5e-01	-0.0502788	7.3e-20	3.4e-19	1.5127	5.6e-09	4.8e-08	-0.750355	2
SHC1	P29353	OID43074	7.7e-01	8.3e-01	0.0613272	1.2e-01	1.5e-01	0.138512	3.9e-01	4.9e-01	-0.0157761
SHPK	Q9UHJ6	OID43077	1.9e-02	4.1e-02	-0.196086	2.8e-01	3.3e-01	0.0389579	1.1e-02	2.2e-02	0.18819
SHPRH	Q149N8	OID43078	3.1e-01	4.2e-01	0.0592049	4.0e-02	5.2e-02	0.153888	7.0e-01	7.7e-01	-0.0579992
SIPA1	Q96FS4	OID43080	9.8e-08	5.8e-07	-0.7723	4.0e-17	1.4e-16	1.45507	2.5e-11	4.1e-10	-1.0201	6
SIRT1	Q96EB6	OID43081	3.6e-02	7.0e-02	-0.187422	8.4e-06	1.5e-05	0.384698	2.5e-05	8.8e-05	-0.355802
SIRT5	Q9NXA8	OID43082	1.3e-05	5.6e-05	-0.648673	2.7e-02	3.6e-02	0.237867	6.0e-02	9.9e-02	-0.25737	4
SIT1	Q9Y3P8	OID43083	1.1e-02	2.5e-02	-0.649273	2.9e-01	3.4e-01	0.188516	7.4e-09	6.0e-08	-0.753995	4
SLAMF1	Q13291	OID43085	4.0e-08	2.5e-07	0.256967	1.1e-01	1.4e-01	0.00754295	6.0e-01	6.9e-01	0.00394654
SLAMF6	Q96DU3	OID43086	1.4e-03	4.0e-03	-0.439433	2.0e-01	2.4e-01	-0.120279	1.9e-01	2.6e-01	-0.0982687
SLAMF8	Q9P0V8	OID43087	2.7e-03	7.2e-03	-0.206592	3.3e-01	3.8e-01	-0.0167129	1.1e-01	1.7e-01	0.1589
SLC16A1	P53985	OID43089	1.4e-02	3.1e-02	0.269377	8.7e-16	2.7e-15	0.704147	1.0e-01	1.6e-01	-0.108573	1
SLC27A4	Q6P1M0	OID43091	1.5e-04	5.1e-04	-0.612043	3.3e-21	1.8e-20	1.91052	3.8e-08	2.6e-07	-0.74175	2
SLC28A1	O00337	OID43092	2.9e-01	4.0e-01	0.311778	3.4e-04	5.3e-04	0.533681	4.3e-01	5.3e-01	0.129488	2
SLC39A14	Q15043	OID43094	3.8e-08	2.4e-07	0.333828	1.9e-04	3.0e-04	-0.167455	9.1e-02	1.4e-01	0.045064
SLC40A1	Q9NP59	OID43095	9.7e-01	9.7e-01	0.0484856	4.3e-03	6.2e-03	0.300476	5.1e-02	8.7e-02	-0.226207
SLC51B	Q86UW2	OID43097	8.4e-01	8.9e-01	-0.0704863	1.7e-01	2.1e-01	-0.156055	7.8e-03	1.6e-02	0.250584
SLIRP	Q9GZT3	OID43098	3.3e-02	6.6e-02	-0.421248	5.2e-01	5.7e-01	0.172189	9.7e-01	9.8e-01	0.0512755
SLIT2	O94813	OID43099	2.7e-03	7.0e-03	0.156789	8.6e-01	8.7e-01	0.00827298	4.0e-03	8.8e-03	-0.0665579
SLK	Q9H2G2	OID43100	2.4e-01	3.5e-01	-0.315319	4.3e-03	6.2e-03	0.548612	1.2e-02	2.5e-02	-0.408247	6
SMAD1	Q15797	OID43101	2.5e-04	8.2e-04	1.12543	3.9e-18	1.5e-17	1.46941	1.1e-02	2.2e-02	-0.255131	5
SMAD2	Q15796	OID43102	5.0e-01	6.0e-01	0.0223398	1.2e-08	2.4e-08	1.14508	1.9e-01	2.6e-01	-0.0343719	2
SMARCA2	P51531	OID43103	9.9e-01	9.9e-01	0.0352127	1.1e-20	5.5e-20	1.41012	8.3e-02	1.3e-01	-0.328446	1
SMC3	Q9UQE7	OID43104	9.3e-03	2.1e-02	0.19475	2.4e-01	2.9e-01	0.165085	4.1e-02	7.1e-02	-0.216679
SMPD3	Q9NY59	OID43106	3.8e-08	2.4e-07	0.667649	5.0e-07	9.4e-07	-0.547582	5.7e-10	6.4e-09	-0.92006	4
SNU13	P55769	OID43109	9.9e-01	9.9e-01	0.226778	1.6e-16	5.2e-16	1.26173	9.2e-12	1.7e-10	-1.2403	2
SORBS1	Q9BX66	OID43110	6.3e-05	2.4e-04	-0.307036	3.7e-03	5.4e-03	0.173055	6.9e-01	7.6e-01	0.0397859
SORCS2	Q96PQ0	OID43111	2.5e-11	2.4e-10	1.56467	8.2e-07	1.5e-06	0.512222	2.3e-01	3.1e-01	-0.0911602	7
SOSTDC1	Q6X4U4	OID43112	1.4e-06	6.8e-06	0.594708	8.9e-02	1.1e-01	-0.0347336	1.4e-01	2.1e-01	0.0392513	7
SOWAHA	Q2M3V2	OID43113	5.7e-01	6.7e-01	0.250108	7.3e-01	7.6e-01	-0.0451948	4.4e-01	5.3e-01	-0.216417
SOX14	O95416	OID43114	5.5e-01	6.5e-01	0.0726597	2.1e-01	2.4e-01	-0.0185452	8.5e-01	8.9e-01	0.0453862
SOX9	P48436	OID43116	6.2e-10	4.8e-09	0.852088	1.1e-01	1.4e-01	-0.15037	2.1e-01	2.8e-01	-0.215976	7
SPA17	Q15506	OID43117	1.2e-02	2.7e-02	0.532351	9.3e-14	2.5e-13	1.20327	2.3e-07	1.3e-06	-0.763447	2
SPAG1	Q07617	OID43119	1.2e-01	1.9e-01	0.23149	1.1e-07	2.1e-07	0.589575	5.5e-07	2.8e-06	-0.346743	2
SPAST	Q9UBP0	OID43120	8.0e-01	8.6e-01	0.305047	1.6e-26	2.6e-25	2.99695	1.7e-03	4.0e-03	-1.12953	1
SPATA18	Q8TC71	OID43121	5.9e-02	1.1e-01	0.287003	9.8e-02	1.2e-01	0.25149	6.7e-03	1.4e-02	-0.322247
SPATA2L	Q8IUW3	OID43122	3.4e-01	4.5e-01	0.0515743	3.2e-01	3.7e-01	-0.10976	9.4e-02	1.5e-01	0.097989
SPIRE2	Q8WWL2	OID43124	8.6e-02	1.5e-01	0.333288	6.7e-01	7.0e-01	0.0804803	6.1e-01	6.9e-01	0.0642102
SPRED2	Q7Z698	OID43125	5.3e-02	9.8e-02	0.270074	2.3e-20	1.1e-19	1.61604	1.3e-08	1.0e-07	-0.918757	2
SPRING1	Q9H741	OID43126	1.5e-07	8.9e-07	0.451489	5.6e-04	8.8e-04	-0.296462	1.9e-01	2.6e-01	-0.155526
SPRY2	O43597	OID43128	9.7e-02	1.6e-01	0.527884	1.6e-17	5.9e-17	2.00574	4.0e-09	3.6e-08	-1.09824	1
SRCIN1	Q9C0H9	OID43130	4.7e-02	8.9e-02	0.164017	2.4e-01	2.8e-01	0.100224	8.2e-01	8.7e-01	0.049288
SSB	P05455	OID43132	5.2e-12	5.5e-11	-1.05772	1.6e-06	2.8e-06	0.575312	4.9e-08	3.2e-07	-0.681069	4
SSBP1	Q04837	OID43133	1.6e-04	5.6e-04	-0.26327	3.6e-03	5.3e-03	-0.246625	2.2e-02	4.2e-02	-0.223202
SSH3	Q8TE77	OID43134	9.5e-03	2.2e-02	0.0188167	3.0e-09	6.2e-09	0.335599	9.6e-05	3.0e-04	-0.228359
STAU1	O95793	OID43136	1.2e-01	2.0e-01	-0.352184	5.7e-05	9.5e-05	0.598796	1.8e-07	1.0e-06	-0.697814	6
STEAP4	Q687X5	OID43137	2.6e-02	5.4e-02	0.441275	2.8e-01	3.2e-01	0.171239	5.6e-01	6.5e-01	0.0378989
STK24	Q9Y6E0	OID43138	2.1e-01	3.1e-01	0.482119	7.8e-06	1.4e-05	0.772728	3.4e-08	2.4e-07	-0.755837	2
STX16	O14662	OID43140	4.9e-03	1.2e-02	-0.196083	6.8e-13	1.7e-12	1.39504	3.8e-03	8.5e-03	-0.583339	2
STX1B	P61266	OID43141	2.1e-06	1.0e-05	-0.515144	8.2e-03	1.2e-02	-0.160853	7.6e-01	8.2e-01	0.0787694	4
STX5	Q13190	OID43142	2.6e-03	7.0e-03	-0.467834	9.2e-12	2.2e-11	0.773375	2.8e-11	4.6e-10	-0.710669	6
STX6	O43752	OID43143	2.5e-05	1.0e-04	0.747737	2.5e-11	5.8e-11	1.34857	2.4e-08	1.7e-07	-0.790536	2
STXBP3	O00186	OID43144	8.8e-01	9.2e-01	0.302765	1.5e-13	4.1e-13	1.20847	3.0e-12	6.4e-11	-0.95362	2
STXBP5L	Q9Y2K9	OID43145	8.3e-01	8.8e-01	-0.159533	9.3e-03	1.3e-02	0.34653	1.3e-01	1.9e-01	-0.226088
SUGT1	Q9Y2Z0	OID43146	1.9e-03	5.1e-03	0.764002	2.4e-21	1.4e-20	1.86624	1.8e-06	8.1e-06	-0.833934	5
SURF2	Q15527	OID43148	8.2e-01	8.7e-01	0.0854867	3.3e-04	5.2e-04	0.537933	7.3e-03	1.5e-02	-0.410284	6
SUSD1	Q6UWL2	OID43149	6.7e-01	7.6e-01	-0.0650529	9.2e-25	9.1e-24	1.27737	5.6e-01	6.5e-01	0.0695549	5
SYCE1L	A8MT33	OID43150	2.3e-02	4.9e-02	0.188787	5.7e-04	8.9e-04	0.267995	5.4e-02	9.1e-02	-0.107403
SYF2	O95926	OID43151	4.7e-01	5.8e-01	0.0826982	1.9e-22	1.2e-21	1.55253	3.6e-05	1.2e-04	-0.36287	1
SYNM	O15061	OID43153	7.5e-01	8.2e-01	0.121418	3.2e-09	6.7e-09	0.591092	3.5e-01	4.5e-01	-0.00845165	2
TAB2	Q9NYJ8	OID43154	3.6e-02	7.1e-02	-0.00266906	1.7e-22	1.1e-21	1.9112	4.9e-01	5.9e-01	-0.0427652	1
TAGLN3	Q9UI15	OID43156	1.6e-02	3.5e-02	0.166263	9.6e-01	9.7e-01	-0.126103	7.5e-01	8.1e-01	0.0672917
TARBP2	Q15633	OID43159	1.8e-03	5.0e-03	-0.251098	4.7e-27	9.1e-26	2.02824	6.7e-02	1.1e-01	-0.20129	1
TARM1	B6A8C7	OID43160	9.1e-01	9.4e-01	0.218119	1.6e-02	2.2e-02	0.282158	4.2e-02	7.3e-02	-0.340992
TBC1D17	Q9HA65	OID43162	2.9e-02	5.9e-02	-0.274648	1.5e-20	7.6e-20	1.16496	6.5e-04	1.7e-03	-0.248911	1
TBC1D2	Q9BYX2	OID43163	6.7e-06	3.0e-05	-0.633342	5.2e-17	1.8e-16	1.25234	4.0e-06	1.7e-05	-0.690511	6
TBL1X	O60907	OID43164	9.1e-01	9.4e-01	0.255277	3.9e-22	2.4e-21	1.56364	3.0e-08	2.1e-07	-0.800202	1
TBR1	Q16650	OID43165	8.9e-01	9.2e-01	-0.102093	5.9e-02	7.6e-02	0.173775	3.7e-01	4.6e-01	-0.0442893
TCEANC2	Q96MN5	OID43166	3.6e-01	4.7e-01	0.00979574	7.8e-01	8.1e-01	0.00884186	7.3e-03	1.5e-02	-0.0967411
TCP11	Q8WWU5	OID43167	3.6e-01	4.7e-01	0.205423	9.9e-01	9.9e-01	-0.0263757	4.3e-01	5.3e-01	-0.0734465
TDGF1	P13385	OID43168	1.1e-14	1.9e-13	0.995352	6.5e-01	6.9e-01	0.315075	1.2e-01	1.9e-01	-0.324811	6
TDRKH	Q9Y2W6	OID43170	9.7e-02	1.6e-01	-0.056681	1.7e-16	5.4e-16	1.29547	9.2e-07	4.4e-06	-0.593119	2
TERF1	P54274	OID43174	3.4e-02	6.6e-02	-0.277588	3.2e-04	5.0e-04	0.528343	3.7e-06	1.5e-05	-0.894982	6
TERF2IP	Q9NYB0	OID43175	2.9e-01	4.0e-01	0.0969536	3.5e-16	1.1e-15	1.29542	2.5e-13	7.1e-12	-1.0692	2
TES	Q9UGI8	OID43176	1.2e-01	2.0e-01	0.225555	8.3e-20	3.8e-19	1.06653	2.1e-08	1.5e-07	-0.648652	2
TEX33	O43247	OID43178	5.9e-01	6.8e-01	0.09502	7.1e-02	9.0e-02	0.364482	5.2e-01	6.1e-01	0.0865105
TFAM	Q00059	OID43180	9.6e-02	1.6e-01	0.00543995	3.3e-01	3.8e-01	-0.175861	3.9e-01	4.9e-01	0.0455626
TGM5	O43548	OID43182	7.1e-01	7.9e-01	0.0260091	6.2e-01	6.6e-01	0.0395169	7.1e-01	7.8e-01	-0.0631566
THAP10	Q9P2Z0	OID43183	5.7e-01	6.7e-01	-0.148559	6.5e-01	6.9e-01	-0.0457615	1.7e-01	2.4e-01	0.098398
THAP12	O43422	OID43184	2.6e-01	3.6e-01	0.0203393	6.9e-04	1.1e-03	0.774742	1.4e-02	2.8e-02	-0.493551	6
THEGL	P0DJG4	OID43186	1.2e-01	1.9e-01	0.0470649	5.7e-01	6.1e-01	0.208943	8.8e-01	9.1e-01	0.00249832
THSD1	Q9NS62	OID43188	3.7e-01	4.7e-01	0.000783281	2.6e-03	3.8e-03	-0.225576	9.3e-01	9.5e-01	-0.0315131
TIA1	P31483	OID43190	2.4e-07	1.3e-06	1.91988	3.8e-24	3.3e-23	4.12508	4.8e-06	2.0e-05	-1.49984	5
TLR4	O00206	OID43195	7.3e-02	1.3e-01	0.0776629	7.8e-06	1.4e-05	-0.178867	9.7e-01	9.8e-01	-0.0267067
TMA16	Q96EY4	OID43196	2.3e-04	7.7e-04	-0.252097	8.4e-10	1.8e-09	0.500302	2.4e-05	8.4e-05	-0.492498	6
TNF	P01375	OID43204	1.0e-02	2.3e-02	0.103831	7.0e-02	8.9e-02	-0.123309	1.4e-02	2.7e-02	-0.0956556
TNFAIP8	O95379	OID43205	4.4e-02	8.2e-02	-0.302005	2.6e-01	3.0e-01	-0.0616513	1.3e-08	1.0e-07	-0.64448	4
TNFSF15	O95150	OID43207	3.3e-11	3.1e-10	0.535635	4.7e-02	6.1e-02	0.15991	1.2e-01	1.8e-01	-0.156188	7
TNRC18	O15417	OID43211	6.0e-01	7.0e-01	0.0145899	6.1e-01	6.5e-01	0.038867	1.6e-01	2.2e-01	-0.424015
TOGARAM2	Q6ZUX3	OID43212	4.6e-01	5.7e-01	0.0176408	2.2e-01	2.6e-01	-0.0157213	5.1e-01	6.1e-01	0.0105898
TOM1L1	O75674	OID43213	5.9e-14	8.4e-13	-1.17909	1.9e-19	8.1e-19	1.02174	2.5e-01	3.4e-01	-0.0965426	6
TOX	O94900	OID43215	9.7e-06	4.2e-05	-0.421962	1.6e-17	5.9e-17	1.2039	3.0e-08	2.1e-07	-0.65105	2
TOX3	O15405	OID43216	7.8e-04	2.3e-03	-0.369444	1.5e-14	4.3e-14	0.725695	1.8e-06	8.2e-06	-0.321972	6
TP53	P04637	OID43217	7.1e-01	8.0e-01	0.113051	4.8e-16	1.5e-15	0.859931	8.9e-07	4.3e-06	-0.582015	2
TP53BP1	Q12888	OID43218	1.5e-02	3.2e-02	-0.369692	7.0e-04	1.1e-03	0.346136	2.1e-03	5.0e-03	-0.358067
TP53INP2	Q8IXH6	OID43219	8.6e-01	9.0e-01	0.105283	9.3e-04	1.4e-03	0.187321	1.1e-03	2.8e-03	0.170081
TPMT	P51580	OID43223	1.4e-04	4.9e-04	-0.37079	5.1e-19	2.1e-18	1.60324	3.8e-06	1.6e-05	-0.669052	2
TPPP2	P59282	OID43224	8.2e-01	8.7e-01	-0.126071	5.0e-01	5.5e-01	-0.159475	3.2e-01	4.1e-01	0.129113
TPPP3	Q9BW30	OID43225	7.1e-11	6.4e-10	0.776908	2.0e-01	2.3e-01	0.0823263	1.7e-02	3.3e-02	0.248165	7
TPR	P12270	OID43226	2.0e-05	8.1e-05	-0.687966	9.5e-09	1.9e-08	0.866227	6.2e-10	6.8e-09	-1.07854	4
TPSD1	Q9BZJ3	OID43229	2.4e-07	1.3e-06	0.440695	2.8e-03	4.2e-03	0.280006	2.6e-01	3.5e-01	0.044022
TPT1	P13693	OID43231	2.1e-08	1.4e-07	-0.83813	3.6e-10	7.8e-10	0.888559	2.3e-01	3.1e-01	-0.314118	6
TRAK1	Q9UPV9	OID43234	1.5e-04	5.3e-04	-0.379303	2.3e-14	6.4e-14	1.06296	8.6e-01	9.0e-01	0.0673805	2
TRAPPC4	Q9Y296	OID43235	2.8e-02	5.7e-02	-0.432764	5.1e-01	5.5e-01	0.0884947	2.0e-02	3.8e-02	-0.219586
TRIM24	O15164	OID43237	4.0e-01	5.1e-01	-0.00465388	4.3e-11	1.0e-10	0.643097	3.0e-02	5.4e-02	0.207702	2
TRIM39	Q9HCM9	OID43239	8.9e-02	1.5e-01	0.234395	6.1e-07	1.1e-06	0.502541	2.3e-02	4.3e-02	-0.106786	2
TRIM40	Q6P9F5	OID43240	7.3e-01	8.0e-01	0.0254963	2.8e-17	1.0e-16	1.00633	7.3e-04	1.9e-03	-0.325114	1
TSC1	Q92574	OID43243	9.3e-01	9.5e-01	-0.17126	4.2e-04	6.6e-04	0.743971	4.5e-01	5.4e-01	-0.0099113	6
TSLP	Q969D9	OID43244	7.2e-02	1.3e-01	0.304198	8.7e-01	8.9e-01	-0.0126013	3.2e-01	4.1e-01	0.00158712
TST	Q16762	OID43248	9.5e-01	9.6e-01	0.114688	2.1e-13	5.4e-13	0.922315	2.2e-02	4.2e-02	-0.260111	1
TTC1	Q99614	OID43250	5.3e-05	2.0e-04	-0.556917	1.1e-14	3.3e-14	0.950294	5.1e-01	6.1e-01	-0.112821	2
TTC32	Q5I0X7	OID43251	7.8e-01	8.4e-01	0.191557	3.7e-17	1.3e-16	1.77024	5.0e-03	1.1e-02	-0.586026	1
TTF2	Q9UNY4	OID43252	3.6e-02	7.0e-02	-0.298878	1.6e-18	6.5e-18	1.75639	2.4e-04	6.7e-04	-0.469638	2
TXK	P42681	OID43256	4.2e-01	5.2e-01	0.38254	4.2e-01	4.7e-01	-0.0474387	2.4e-01	3.2e-01	-0.211075
TXLNB	Q8N3L3	OID43257	9.7e-02	1.6e-01	0.129876	2.7e-03	4.0e-03	0.193509	1.7e-02	3.3e-02	0.19513
TXNL1	O43396	OID43258	1.9e-02	4.1e-02	0.329099	1.6e-01	1.9e-01	-0.0545789	2.9e-01	3.8e-01	-0.011037
TYMS	P04818	OID43259	8.2e-01	8.8e-01	-0.0159565	3.9e-04	6.2e-04	0.315013	4.0e-01	4.9e-01	0.100694
UBL4B	Q8N7F7	OID43261	3.7e-02	7.1e-02	0.518591	4.6e-01	5.0e-01	-0.128429	9.4e-02	1.5e-01	-0.151553
UBQLN3	Q9H347	OID43262	8.4e-01	8.9e-01	-0.0568667	9.2e-01	9.3e-01	0.0550341	8.3e-02	1.3e-01	0.11022
UBTD2	Q8WUN7	OID43263	4.1e-02	7.7e-02	0.283029	8.5e-02	1.1e-01	-0.169241	1.2e-05	4.6e-05	-0.288223
UBTF	P17480	OID43264	2.9e-10	2.3e-09	-0.680485	6.5e-10	1.4e-09	0.596897	2.8e-04	7.7e-04	-0.552427	4
UGDH	O60701	OID43266	9.5e-01	9.7e-01	-0.161563	2.6e-02	3.5e-02	0.0293687	5.3e-01	6.2e-01	-0.0186688
UGGT1	Q9NYU2	OID43267	4.0e-08	2.5e-07	-0.142076	2.8e-20	1.3e-19	0.35285	6.2e-07	3.1e-06	-0.199775
BLTP3B	A0JNW5	OID43268	7.5e-04	2.3e-03	-0.430905	1.9e-19	8.1e-19	1.49646	2.5e-08	1.8e-07	-0.44647	1
UMAD1	C9J7I0	OID43269	1.5e-03	4.2e-03	-0.340139	2.5e-23	1.9e-22	1.9654	1.4e-06	6.6e-06	-0.689783	1
UNC5D	Q6UXZ4	OID43270	3.2e-12	3.4e-11	-0.401545	1.2e-22	8.3e-22	-0.826789	1.4e-06	6.5e-06	-0.265746	3
UNC79	Q9P2D8	OID43271	3.2e-02	6.3e-02	-0.340127	3.1e-15	9.4e-15	1.38821	7.8e-01	8.4e-01	0.00369703	1
UPF3A	Q9H1J1	OID43272	2.2e-01	3.2e-01	0.37224	4.5e-22	2.8e-21	1.57437	9.7e-01	9.8e-01	-0.116961	1
UPK3BL1	B0FP48	OID43273	6.5e-01	7.4e-01	-0.0155232	8.2e-01	8.4e-01	0.00514637	9.3e-01	9.5e-01	0.0939242
USP47	Q96K76	OID43274	1.2e-06	6.2e-06	-1.24144	1.0e-10	2.4e-10	1.27193	1.9e-02	3.6e-02	-0.383137	6
VCPKMT	Q9H867	OID43276	7.1e-02	1.3e-01	0.320682	1.1e-15	3.5e-15	0.854651	1.0e-04	3.1e-04	-0.258206	1
VPS28	Q9UK41	OID43278	4.4e-05	1.7e-04	-0.263389	7.3e-25	7.4e-24	1.8909	3.0e-04	8.4e-04	-0.537135	1
VSTM1	Q6UX27	OID43279	9.4e-01	9.5e-01	0.033008	1.8e-03	2.7e-03	0.200273	6.9e-02	1.1e-01	-0.0708647
VSTM2L	Q96N03	OID43281	3.0e-02	5.9e-02	0.0917242	1.5e-01	1.9e-01	0.0865049	1.4e-02	2.7e-02	0.125314
WAS	P42768	OID43284	2.2e-04	7.2e-04	-1.50386	6.4e-01	6.8e-01	0.204265	2.0e-01	2.7e-01	-0.251457	4
WASL	O00401	OID43285	4.4e-02	8.2e-02	0.538963	1.0e-01	1.3e-01	0.652113	5.6e-01	6.5e-01	-0.2788
WHAMM	Q8TF30	OID43286	7.0e-01	7.9e-01	0.0160184	2.0e-20	9.9e-20	1.78607	6.7e-04	1.7e-03	-0.516207	1
WNT9A	O14904	OID43287	5.3e-08	3.2e-07	0.473144	4.0e-17	1.4e-16	0.566688	2.0e-04	5.8e-04	0.248074	7
XIAP	P98170	OID43289	7.6e-01	8.2e-01	0.249338	1.7e-21	9.6e-21	1.52054	2.7e-06	1.2e-05	-0.454431	1
XRCC4	Q13426	OID43290	2.6e-06	1.2e-05	-0.405109	3.6e-20	1.7e-19	0.93046	1.0e-05	4.0e-05	-0.419871	2
YTHDF3	Q7Z739	OID43291	6.3e-02	1.1e-01	0.439618	1.5e-07	2.9e-07	0.901935	3.3e-09	3.0e-08	-0.917279	2
ZBTB16	Q05516	OID43294	2.0e-06	9.5e-06	-0.470675	6.3e-26	8.5e-25	1.55422	1.3e-03	3.1e-03	0.557752	5
ZC2HC1A	Q96GY0	OID43295	7.6e-01	8.3e-01	0.0484225	7.3e-08	1.4e-07	0.583169	3.5e-01	4.5e-01	-0.0385787	2
ZMYND15	Q9H091	OID43300	5.8e-02	1.1e-01	0.20269	6.7e-01	7.0e-01	0.129471	5.0e-01	6.0e-01	0.0745646
ZNF207	O43670	OID43301	2.5e-01	3.6e-01	-0.0257899	2.4e-09	4.9e-09	0.5996	2.5e-04	7.1e-04	-0.337669	2
ZNF274	Q96GC6	OID43302	3.2e-06	1.5e-05	0.766853	2.5e-02	3.4e-02	0.387367	2.7e-01	3.6e-01	-0.115328	2
ZNF423	Q2M1K9	OID43303	7.7e-02	1.3e-01	0.220648	4.1e-03	5.9e-03	0.342384	4.7e-01	5.7e-01	0.163523
ZNF572	Q7Z3I7	OID43304	6.2e-01	7.1e-01	-0.0627275	6.3e-05	1.0e-04	0.467581	1.0e+00	1.0e+00	-0.0272824
ZP4	Q12836	OID43309	7.5e-07	3.9e-06	-0.515333	8.2e-08	1.6e-07	-0.424321	3.7e-01	4.7e-01	-0.0235189	4
AAMDC	Q9H7C9	OID43311	6.8e-01	7.7e-01	0.211083	9.2e-22	5.4e-21	1.13477	3.2e-03	7.2e-03	-0.277848	1
AARSD1	Q9BTE6	OID43312	3.1e-07	1.7e-06	-0.784153	1.9e-23	1.4e-22	1.55957	2.9e-07	1.6e-06	-0.4162	1
ABHD14B	Q96IU4	OID43313	9.3e-01	9.5e-01	0.35039	2.0e-18	8.1e-18	1.29437	6.9e-03	1.4e-02	-0.435466	1
ABI3BP	Q7Z7G0	OID43314	2.0e-05	8.1e-05	0.191271	7.1e-10	1.5e-09	0.292201	3.4e-05	1.2e-04	0.203676
ABL1	P00519	OID43315	1.6e-02	3.5e-02	-0.0982461	2.0e-24	1.8e-23	1.60489	1.7e-08	1.3e-07	-0.658578	1
ABLIM1	O14639	OID43316	7.9e-01	8.5e-01	0.306081	1.3e-17	4.9e-17	1.55336	1.4e-12	3.4e-11	-1.66653	2
ACE2	Q9BYF1	OID43317	1.2e-03	3.5e-03	-0.145001	2.6e-02	3.5e-02	0.0501064	5.7e-03	1.2e-02	0.146179
ACOT13	Q9NPJ3	OID43318	7.5e-01	8.2e-01	0.607382	3.0e-13	7.8e-13	1.89807	4.2e-06	1.8e-05	-0.814383	2
ACP1	P24666	OID43319	2.7e-01	3.8e-01	0.0301836	5.6e-27	1.1e-25	2.11758	4.6e-02	8.0e-02	-0.147579	5
ACP6	Q9NPH0	OID43320	6.2e-12	6.4e-11	0.563366	1.3e-29	8.4e-28	1.02857	6.5e-01	7.3e-01	0.0640874	5
ACRBP	Q8NEB7	OID43321	2.6e-01	3.6e-01	0.199061	2.0e-12	5.0e-12	0.659722	4.5e-05	1.5e-04	-0.254363	2
ACRV1	P26436	OID43322	6.1e-01	7.0e-01	0.0301459	4.6e-01	5.1e-01	-0.15454	9.5e-01	9.7e-01	0.196556
ACTA2	P62736	OID43323	9.6e-08	5.7e-07	0.41319	5.4e-07	9.9e-07	0.300228	1.6e-02	3.1e-02	0.100363
ACTN2	P35609	OID43324	4.1e-07	2.2e-06	0.785708	8.1e-03	1.1e-02	0.10021	2.7e-03	6.2e-03	0.521083	7
ACVRL1	P37023	OID43325	4.2e-09	3.0e-08	0.106276	5.7e-18	2.2e-17	0.182169	5.7e-07	2.9e-06	0.0727257
ADA	P00813	OID43326	2.7e-16	5.4e-15	0.800728	1.2e-14	3.6e-14	0.364052	4.4e-15	1.9e-13	-0.397368	7
ADAM15	Q13444	OID43327	7.8e-04	2.3e-03	0.133238	3.8e-24	3.3e-23	-0.40294	9.7e-02	1.5e-01	-0.0107069
ADAM22	Q9P0K1	OID43328	2.6e-01	3.6e-01	-0.0870382	6.0e-01	6.5e-01	0.0726535	1.3e-03	3.1e-03	-0.106778
ADAM23	O75077	OID43329	4.3e-18	1.2e-16	0.362242	2.0e-01	2.3e-01	0.0150832	6.2e-01	7.1e-01	0.0139748
ADAMTS1	Q9UHI8	OID43331	4.8e-05	1.8e-04	0.180228	9.7e-01	9.8e-01	-0.00333346	1.9e-02	3.6e-02	0.117008
ADAMTS15	Q8TE58	OID43332	3.0e-26	5.5e-24	1.93952	4.7e-12	1.1e-11	0.688904	4.1e-01	5.1e-01	0.0838089	5
ADAMTSL4	Q6UY14	OID43333	2.0e-15	3.6e-14	0.306804	3.0e-01	3.4e-01	0.00249892	6.7e-11	9.8e-10	0.215264
ADGRB1	O14514	OID43334	1.0e-15	1.9e-14	0.846862	3.4e-05	5.6e-05	-0.224613	1.2e-04	3.7e-04	-0.219906	7
ADGRB3	O60242	OID43335	5.5e-01	6.5e-01	0.0612014	7.3e-08	1.4e-07	-0.139904	3.3e-02	5.8e-02	0.0374006
ADGRE1	Q14246	OID43336	3.0e-01	4.1e-01	0.107526	5.0e-04	7.7e-04	-0.197097	3.3e-02	5.8e-02	-0.162114
ADGRE3	Q9BY15	OID43337	7.5e-01	8.2e-01	-0.0517204	3.0e-04	4.7e-04	-0.225208	1.4e-01	2.1e-01	-0.0522236
ADGRG1	Q9Y653	OID43338	7.2e-01	8.0e-01	0.0599391	8.5e-01	8.7e-01	0.0139803	2.1e-03	4.9e-03	0.0796318
ADM	P35318	OID43339	7.4e-14	1.0e-12	3.95137	1.0e-22	7.1e-22	1.03389	5.3e-09	4.6e-08	0.20821	5
ADSL	P30566	OID43340	4.6e-01	5.6e-01	-0.228297	1.8e-18	7.3e-18	1.28617	5.1e-03	1.1e-02	-0.174996	1
AFAP1L1	Q8TED9	OID43341	1.4e-04	5.1e-04	0.261206	6.9e-05	1.1e-04	-0.233856	3.7e-01	4.7e-01	-0.023224
AGBL2	Q5U5Z8	OID43342	3.7e-01	4.8e-01	0.0848961	4.4e-01	4.9e-01	0.0622566	5.7e-01	6.5e-01	-0.0174381
AGR2	O95994	OID43343	5.9e-01	6.8e-01	-0.216086	6.9e-05	1.1e-04	0.54153	1.2e-01	1.8e-01	0.232575	2
AGRP	O00253	OID43344	2.4e-16	5.0e-15	0.73901	2.4e-02	3.2e-02	-0.205233	1.5e-02	2.8e-02	0.222239	7
AHNAK	Q09666	OID43345	1.7e-05	7.1e-05	0.457181	2.6e-02	3.5e-02	0.105582	4.1e-03	9.0e-03	-0.148814
AHNAK2	Q8IVF2	OID43346	6.1e-23	3.7e-21	0.733859	3.5e-01	3.9e-01	0.0755249	4.1e-01	5.1e-01	-0.0476609	7
AHSA1	O95433	OID43347	7.3e-01	8.1e-01	0.0807375	1.0e-12	2.6e-12	0.85371	3.0e-07	1.6e-06	-0.448091	2
AIF1L	Q9BQI0	OID43348	8.5e-01	9.0e-01	0.0519858	2.8e-14	7.8e-14	0.619373	6.9e-01	7.6e-01	0.0251768	2
AIFM1	O95831	OID43349	1.1e-01	1.8e-01	-0.327807	1.0e-05	1.8e-05	0.63605	9.8e-05	3.0e-04	-0.34171	6
AK2	P54819	OID43350	8.5e-01	8.9e-01	0.55437	1.7e-17	6.2e-17	1.62253	3.7e-05	1.2e-04	-0.490431	1
AKAP2	Q9Y2D5	OID43351	1.6e-01	2.4e-01	0.263394	1.5e-14	4.3e-14	0.437859	4.8e-03	1.1e-02	-0.195922
AKT1S1	Q96B36	OID43352	2.9e-01	4.0e-01	-0.0256801	6.8e-27	1.2e-25	1.96752	1.2e-05	4.6e-05	-0.575074	1
AKT2	P31751	OID43353	4.1e-01	5.2e-01	0.764551	1.5e-17	5.4e-17	2.61542	3.2e-02	5.8e-02	-0.645668	1
ALDH2	P05091	OID43354	2.0e-02	4.2e-02	-0.209145	7.4e-03	1.1e-02	0.291936	2.7e-01	3.5e-01	0.0278867
ALDH5A1	P51649	OID43356	8.7e-01	9.1e-01	0.120006	2.2e-10	4.9e-10	0.88017	1.2e-06	5.8e-06	-0.496696	2
ALPP	P05187	OID43357	7.2e-06	3.2e-05	0.1213	7.6e-01	7.9e-01	0.0137426	6.0e-09	5.1e-08	0.479547
AMBP	P02760	OID43358	6.1e-08	3.7e-07	0.145504	8.9e-02	1.1e-01	-0.0309258	9.3e-10	1.0e-08	0.0821693
AMDHD1	Q96NU7	OID43359	1.4e-15	2.6e-14	1.36301	9.2e-06	1.6e-05	0.443503	2.0e-06	8.8e-06	0.319698	7
AMIGO2	Q86SJ2	OID43360	2.2e-12	2.5e-11	0.117059	3.7e-15	1.1e-14	0.202653	4.2e-05	1.4e-04	-0.0794589
AMPD3	Q01432	OID43361	4.7e-01	5.7e-01	-0.100118	1.7e-21	9.6e-21	1.67094	2.3e-07	1.3e-06	-0.476029	1
ANGPT2	O15123	OID43362	6.2e-12	6.4e-11	0.32331	2.1e-05	3.6e-05	0.254614	9.9e-01	9.9e-01	-0.0379912
ANGPTL7	O43827	OID43363	1.4e-01	2.3e-01	-0.117835	7.1e-01	7.4e-01	0.0971089	7.9e-01	8.5e-01	-0.274545
ANKMY2	Q8IV38	OID43364	1.9e-01	2.8e-01	0.132172	4.1e-26	5.7e-25	2.04731	6.5e-03	1.4e-02	-0.405794	1
ANKZF1	Q9H8Y5	OID43365	3.3e-03	8.5e-03	-0.288379	6.3e-26	8.5e-25	1.66896	7.7e-05	2.4e-04	-0.497529	1
ANXA10	Q9UJ72	OID43367	9.6e-04	2.8e-03	0.641736	6.9e-05	1.1e-04	0.247006	5.7e-01	6.5e-01	-0.0676478	2
ANXA11	P50995	OID43368	2.6e-01	3.6e-01	0.113544	3.1e-17	1.1e-16	0.379481	1.1e-07	6.7e-07	-0.194369
ANXA2	P07355	OID43369	2.5e-04	8.3e-04	-0.111771	6.6e-14	1.8e-13	0.693516	2.1e-02	4.0e-02	-0.273686	2
AP3B1	O00203	OID43370	2.2e-02	4.6e-02	-0.271504	1.6e-19	7.2e-19	1.68857	1.9e-05	6.7e-05	-0.494829	2
APBB1IP	Q7Z5R6	OID43372	1.5e-10	1.3e-09	-0.571836	4.0e-05	6.7e-05	0.496196	1.3e-15	6.9e-14	-0.827483	4
APEX1	P27695	OID43373	1.0e-04	3.7e-04	-1.04336	2.5e-19	1.1e-18	2.16773	6.9e-15	2.9e-13	-1.59441	6
APIP	Q96GX9	OID43374	1.9e-06	9.1e-06	-0.33723	6.8e-13	1.7e-12	0.364837	1.5e-06	7.1e-06	-0.277096
APRT	P07741	OID43375	4.0e-01	5.1e-01	0.250909	2.1e-25	2.6e-24	0.874423	2.0e-01	2.8e-01	-0.126464	2
AREG	P15514	OID43376	2.4e-03	6.3e-03	-0.203451	1.6e-10	3.5e-10	0.354251	6.7e-01	7.4e-01	-0.00351382
ARF6	P62330	OID43377	1.4e-02	3.0e-02	1.36999	2.0e-23	1.6e-22	2.37163	9.9e-02	1.5e-01	-0.299121	5
ARFIP1	P53367	OID43378	5.7e-03	1.4e-02	0.756274	6.1e-16	1.9e-15	1.71705	7.7e-10	8.3e-09	-1.2083	2
ARG1	P05089	OID43379	1.1e-02	2.5e-02	-0.384438	1.4e-11	3.4e-11	1.05318	3.0e-12	6.4e-11	-0.704183	2
ARHGAP27	Q6ZUM4	OID43380	7.6e-05	2.8e-04	-0.513464	6.8e-08	1.3e-07	0.737053	4.6e-16	2.7e-14	-1.01744	4
ARHGAP30	Q7Z6I6	OID43381	3.7e-01	4.8e-01	-0.0198422	1.1e-01	1.4e-01	0.285406	1.3e-04	3.7e-04	-0.353419
ARHGEF1	Q92888	OID43382	7.0e-01	7.9e-01	0.145099	6.4e-25	6.7e-24	2.08308	3.8e-08	2.6e-07	-1.12179	1
ARHGEF10	O15013	OID43383	6.2e-03	1.5e-02	-0.150842	8.8e-29	3.5e-27	1.82461	1.9e-01	2.7e-01	0.225448	1
ARHGEF12	Q9NZN5	OID43384	4.7e-01	5.8e-01	0.0892075	1.3e-29	8.4e-28	2.92488	1.7e-02	3.2e-02	0.284643	5
ARSB	P15848	OID43386	7.3e-05	2.7e-04	-0.642182	6.6e-05	1.1e-04	0.502406	1.7e-11	2.9e-10	-0.786292	4
ASAH2	Q9NR71	OID43387	1.5e-03	4.1e-03	0.0951919	9.9e-04	1.5e-03	0.107928	7.1e-01	7.7e-01	-0.06211
ASCC1	Q8N9N2	OID43388	1.9e-01	2.8e-01	0.421001	1.4e-23	1.1e-22	2.04293	7.4e-06	2.9e-05	-0.63506	1
ASGR1	P07306	OID43389	8.8e-04	2.6e-03	0.0928723	2.5e-12	6.1e-12	0.247743	1.2e-02	2.4e-02	0.0587816
ASPSCR1	Q9BZE9	OID43390	1.1e-03	3.2e-03	0.455483	4.7e-26	6.5e-25	1.59513	1.5e-03	3.5e-03	-0.409299	5
ASRGL1	Q7L266	OID43391	4.3e-01	5.4e-01	0.185536	1.3e-29	8.4e-28	2.33163	4.4e-04	1.2e-03	-0.251127	5
ASS1	P00966	OID43392	1.6e-06	7.7e-06	0.376701	8.9e-01	9.0e-01	-0.131171	2.7e-06	1.2e-05	0.612713	7
ATG16L1	Q676U5	OID43393	6.0e-04	1.8e-03	-0.440156	1.3e-29	8.4e-28	2.26948	3.4e-02	6.0e-02	-0.304797	5
ATP6V1G1	O75348	OID43395	4.8e-01	5.8e-01	0.0489167	1.4e-17	5.1e-17	1.64559	6.3e-10	7.0e-09	-1.11521	2
ATRAID	Q6UW56	OID43397	1.4e-01	2.2e-01	0.0666646	3.1e-05	5.1e-05	0.194338	1.4e-01	2.0e-01	-0.0594734
ATXN3	P54252	OID43398	2.1e-01	3.0e-01	0.419373	9.2e-25	9.1e-24	1.75691	6.2e-10	6.8e-09	-0.805601	1
AXIN1	O15169	OID43399	4.0e-01	5.0e-01	0.121913	2.6e-27	5.4e-26	2.21812	5.4e-01	6.4e-01	-0.164772	1
AZI2	Q9H6S1	OID43400	2.1e-05	8.4e-05	-0.382211	2.2e-26	3.4e-25	1.98178	8.3e-01	8.7e-01	-0.14234	5
B3GNT7	Q8NFL0	OID43401	1.7e-04	5.8e-04	0.0765376	2.5e-10	5.6e-10	-0.25269	6.9e-01	7.6e-01	0.0192814
BACH1	O14867	OID43402	1.2e-07	7.2e-07	-0.496774	1.3e-29	8.4e-28	1.82708	2.6e-05	9.2e-05	0.671079	5
BAG3	O95817	OID43403	8.1e-27	2.2e-24	1.95577	3.1e-16	9.8e-16	0.746511	1.8e-01	2.5e-01	0.0727914	5
BAG5	Q9UL15	OID43404	3.0e-02	6.0e-02	-0.136304	6.1e-23	4.4e-22	1.9337	1.6e-07	9.1e-07	-0.811377	1
BAG6	P46379	OID43405	7.4e-02	1.3e-01	-0.0355281	1.9e-18	7.7e-18	0.659434	5.6e-03	1.2e-02	-0.256799	2
BANK1	Q8NDB2	OID43406	1.8e-01	2.7e-01	0.0543597	3.5e-25	3.9e-24	2.4148	7.0e-01	7.7e-01	-0.0856932	1
BAP18	Q8IXM2	OID43407	1.0e+00	1.0e+00	0.0871834	3.0e-11	7.0e-11	1.2122	1.7e-11	3.0e-10	-1.37802	6
BCAN	Q96GW7	OID43408	3.9e-08	2.4e-07	-0.207963	2.4e-25	2.8e-24	-0.490959	4.3e-06	1.8e-05	-0.156786
BCL2	P10415	OID43409	2.7e-01	3.7e-01	0.307271	5.6e-04	8.6e-04	0.17448	1.5e-03	3.5e-03	-0.217933
BCL2L1	Q07817	OID43410	4.4e-01	5.5e-01	-0.181613	1.7e-12	4.2e-12	1.56105	5.9e-02	9.9e-02	-0.35215	2
BCL7B	Q9BQE9	OID43411	3.9e-01	4.9e-01	0.00751266	2.5e-11	5.8e-11	0.417528	1.2e-03	3.0e-03	-0.19402
BCR	P11274	OID43412	3.8e-05	1.5e-04	-0.709608	6.3e-29	2.6e-27	2.41132	1.4e-01	2.1e-01	0.25913	5
BECN1	Q14457	OID43413	1.3e-09	9.8e-09	-0.839608	2.6e-21	1.4e-20	1.36701	7.7e-01	8.3e-01	0.0468316	2
BLNK	Q8WV28	OID43414	1.5e-03	4.2e-03	-0.279885	1.2e-06	2.1e-06	0.252983	1.0e-09	1.1e-08	-0.391535
BLOC1S3	Q6QNY0	OID43415	6.4e-01	7.3e-01	0.303335	2.8e-19	1.2e-18	1.28386	5.7e-02	9.5e-02	-0.198989	1
BMP4	P12644	OID43416	1.3e-10	1.1e-09	-0.57128	3.5e-14	9.8e-14	-0.764529	2.6e-01	3.4e-01	0.129721	8
BMP6	P22004	OID43417	1.0e-04	3.6e-04	0.214481	8.7e-06	1.5e-05	0.249133	4.7e-01	5.7e-01	0.00520431
BMP7	P18075	OID43418	6.4e-25	6.9e-23	0.940082	1.1e-01	1.4e-01	-0.0590688	1.3e-02	2.5e-02	0.128884	7
BNIP3L	O60238	OID43419	9.7e-02	1.6e-01	-0.10502	6.8e-27	1.2e-25	1.56946	6.5e-01	7.3e-01	-0.0193984	5
BOC	Q9BWV1	OID43420	9.8e-05	3.5e-04	0.113003	5.6e-07	1.0e-06	-0.119511	9.0e-05	2.8e-04	-0.157174
BOLA2	Q9H3K6	OID43421	8.5e-01	9.0e-01	-0.12191	8.3e-26	1.1e-24	1.73362	1.2e-06	5.6e-06	-0.344218	1
BPIFA2	Q96DR5	OID43422	5.5e-01	6.5e-01	-0.0195361	5.3e-22	3.2e-21	-0.835589	8.1e-10	8.8e-09	-0.3892	4
BRAP	Q7Z569	OID43423	7.4e-03	1.8e-02	-0.269741	1.3e-29	8.4e-28	2.86642	5.2e-02	8.8e-02	-0.499485	5
BRDT	Q58F21	OID43424	1.1e-05	4.9e-05	0.778	7.1e-14	1.9e-13	0.927317	1.8e-03	4.3e-03	-0.22258	7
BRK1	Q8WUW1	OID43425	4.7e-02	8.9e-02	0.299473	2.7e-02	3.6e-02	0.128029	4.7e-09	4.1e-08	-0.396367
BRSK2	Q8IWQ3	OID43426	7.0e-02	1.2e-01	0.0914305	2.4e-04	3.8e-04	0.349111	5.9e-03	1.3e-02	-0.325052
BSG	P35613	OID43427	9.1e-19	2.7e-17	-0.319807	1.8e-28	5.8e-27	-1.046	3.9e-12	8.1e-11	-0.130903	3
BTN1A1	Q13410	OID43428	8.8e-01	9.2e-01	0.0335362	2.1e-04	3.4e-04	0.232029	1.5e-01	2.2e-01	0.066982
BTN3A2	P78410	OID43429	7.6e-01	8.3e-01	-0.00791943	1.1e-17	4.2e-17	0.3949	2.5e-01	3.4e-01	0.0828968
C16orf89	Q6UX73	OID43430	1.3e-12	1.5e-11	0.247493	1.3e-29	8.4e-28	-0.717984	2.1e-07	1.2e-06	-0.0675068	8
C1QA	P02745	OID43432	1.8e-03	4.8e-03	0.104831	4.2e-22	2.6e-21	0.317376	8.3e-03	1.7e-02	0.158871
C1QBP	Q07021	OID43433	9.5e-05	3.4e-04	-0.442419	6.1e-01	6.5e-01	-0.120197	3.8e-02	6.7e-02	-0.117878
C1QL2	Q7Z5L3	OID43434	8.3e-02	1.4e-01	0.197669	4.7e-04	7.3e-04	-0.223633	7.0e-01	7.7e-01	-0.109818
C1QTNF6	Q9BXI9	OID43435	5.4e-01	6.4e-01	-0.00885036	4.1e-12	1.0e-11	-0.631736	6.8e-12	1.3e-10	-0.435154	8
C7orf50	Q9BRJ6	OID43436	1.7e-06	8.3e-06	-0.662297	2.8e-15	8.6e-15	0.845595	7.8e-08	4.9e-07	-0.752785	4
C9orf40	Q8IXQ3	OID43437	4.8e-03	1.2e-02	-0.541228	1.8e-17	6.5e-17	1.62769	1.7e-07	9.7e-07	-0.640837	2
CA12	O43570	OID43438	8.2e-13	9.8e-12	0.433802	8.6e-23	6.1e-22	0.463615	7.7e-01	8.3e-01	0.0526917
CA14	Q9ULX7	OID43439	2.5e-15	4.4e-14	0.296885	1.3e-06	2.4e-06	0.250535	8.5e-02	1.3e-01	-0.00830323
CA9	Q16790	OID43440	3.0e-02	6.0e-02	0.164196	6.8e-01	7.1e-01	-0.0665118	2.4e-01	3.3e-01	0.113058
CACNB3	P54284	OID43441	1.7e-04	5.9e-04	0.888909	4.4e-20	2.1e-19	1.6723	7.4e-06	2.9e-05	-0.59737	1
CALB1	P05937	OID43442	2.3e-12	2.6e-11	-0.332449	2.4e-22	1.5e-21	-0.507772	8.7e-03	1.8e-02	-0.0673209	8
CALCA	P01258	OID43443	7.5e-01	8.2e-01	-0.065639	1.3e-14	3.8e-14	-0.447916	2.2e-04	6.3e-04	0.246909
CALCB	P10092	OID43444	6.1e-01	7.0e-01	0.0581157	5.2e-06	9.1e-06	-0.440196	8.4e-01	8.8e-01	0.0358525
CALCOCO1	Q9P1Z2	OID43445	6.2e-04	1.9e-03	-0.4917	5.4e-28	1.5e-26	2.83983	5.2e-01	6.1e-01	-0.0880076	5
CALCOCO2	Q13137	OID43446	5.6e-01	6.6e-01	0.0523438	1.1e-27	2.7e-26	2.07769	1.0e-07	6.2e-07	-0.60979	1
CALML4	Q96GE6	OID43447	1.1e-04	4.1e-04	-0.223494	3.7e-13	9.6e-13	0.365646	2.3e-03	5.4e-03	-0.105853
CAMSAP1	Q5T5Y3	OID43448	4.9e-05	1.9e-04	-0.77676	3.1e-24	2.7e-23	2.27713	7.0e-01	7.7e-01	-0.145984	1
CAPG	P40121	OID43449	1.6e-01	2.4e-01	0.208283	8.1e-04	1.2e-03	0.629457	1.2e-16	8.1e-15	-1.19926	4
CAPN3	P20807	OID43450	3.9e-07	2.1e-06	0.311396	1.7e-04	2.8e-04	0.348922	1.6e-02	3.1e-02	0.132891
CAPS	Q13938	OID43451	4.7e-02	8.7e-02	0.382926	2.5e-13	6.5e-13	0.69544	1.1e-02	2.2e-02	-0.187785	2
CASP10	Q92851	OID43452	2.5e-01	3.6e-01	0.0191659	1.2e-22	8.3e-22	1.3825	4.5e-08	3.0e-07	-0.485	1
CASP2	P42575	OID43453	1.8e-01	2.7e-01	-0.0756382	1.2e-21	6.7e-21	1.30175	1.3e-01	2.0e-01	-0.120555	1
CASP7	P55210	OID43454	4.0e-03	1.0e-02	0.678566	1.1e-26	1.9e-25	2.34376	5.5e-01	6.4e-01	-0.251284	5
CASP8	Q14790	OID43455	1.3e-06	6.6e-06	-0.882337	1.9e-19	8.1e-19	1.46237	3.3e-08	2.3e-07	-0.647806	2
CASP9	P55211	OID43456	5.0e-02	9.2e-02	0.357459	5.7e-20	2.6e-19	1.02191	5.2e-03	1.1e-02	-0.420561	1
CBLN4	Q9NTU7	OID43457	4.8e-09	3.4e-08	-0.129561	2.1e-04	3.4e-04	-0.172935	1.2e-04	3.7e-04	-0.118436
CBS	P35520	OID43458	1.5e-01	2.3e-01	0.212619	1.7e-04	2.8e-04	-0.530071	8.9e-01	9.2e-01	0.0170681	4
CC2D1A	Q6P1N0	OID43460	2.7e-01	3.8e-01	0.0426824	3.0e-20	1.4e-19	1.44564	2.8e-09	2.6e-08	-0.71993	2
CCAR1	Q8IX12	OID43461	1.4e-08	9.3e-08	-0.515908	9.5e-03	1.3e-02	0.167059	1.0e-10	1.4e-09	-0.666806	4
CCAR2	Q8N163	OID43462	1.2e-01	2.0e-01	-0.24748	1.4e-06	2.6e-06	0.60335	3.7e-04	1.0e-03	-0.423634	6
CCDC134	Q9H6E4	OID43463	7.9e-01	8.5e-01	0.25645	4.9e-17	1.7e-16	1.59559	9.9e-06	3.8e-05	-0.729992	1
CCDC28A	Q8IWP9	OID43464	2.1e-02	4.5e-02	-0.171255	1.6e-03	2.4e-03	0.175082	1.3e-01	2.0e-01	-0.0465772
CCDC50	Q8IVM0	OID43465	2.3e-01	3.3e-01	-0.0670678	2.2e-16	7.2e-16	0.801707	2.0e-09	1.9e-08	-0.540291	2
CCER2	I3L3R5	OID43466	3.8e-05	1.5e-04	-0.274882	3.7e-01	4.2e-01	0.0320005	1.4e-01	2.0e-01	0.0557979
CCK	P06307	OID43467	4.4e-20	1.6e-18	2.75622	5.4e-01	5.9e-01	0.023023	6.9e-06	2.7e-05	0.614712	7
CCL11	P51671	OID43468	5.1e-03	1.3e-02	-0.324631	8.7e-06	1.5e-05	0.294731	1.9e-02	3.6e-02	0.148043
CCL20	P78556	OID43469	9.2e-07	4.8e-06	-0.431257	6.8e-13	1.7e-12	-0.731973	2.4e-02	4.4e-02	-0.216738	8
CCL25	O15444	OID43470	3.3e-01	4.4e-01	0.017789	1.1e-05	1.8e-05	-0.192323	5.6e-09	4.8e-08	0.274126
CCL26	Q9Y258	OID43471	2.2e-01	3.1e-01	-0.0445906	1.0e-05	1.8e-05	0.452836	1.4e-03	3.4e-03	-0.319226
CCL28	Q9NRJ3	OID43472	1.0e-01	1.7e-01	-0.10217	5.4e-12	1.3e-11	0.519397	3.7e-10	4.3e-09	-0.47395	6
CCL3	P10147	OID43473	3.1e-08	2.0e-07	-0.366964	6.0e-01	6.4e-01	-0.0201347	7.7e-01	8.3e-01	-0.00900381
CCL7	P80098	OID43474	2.6e-06	1.2e-05	-0.38022	1.4e-01	1.7e-01	-0.136844	9.5e-01	9.6e-01	0.169438
CCL8	P80075	OID43475	1.7e-03	4.6e-03	-0.256716	4.2e-08	8.3e-08	0.42936	1.9e-02	3.6e-02	-0.117638
CCN1	O00622	OID43476	3.2e-01	4.2e-01	-0.0759834	3.0e-21	1.7e-20	-0.928792	1.1e-01	1.7e-01	0.172122	8
CCN4	O95388	OID43477	8.6e-02	1.5e-01	0.102354	1.6e-07	3.1e-07	-0.198866	2.7e-19	3.5e-17	-0.534784	8
CCS	O14618	OID43478	2.7e-02	5.5e-02	-0.24822	3.0e-26	4.4e-25	1.50091	7.7e-03	1.6e-02	-0.438287	1
CD101	Q93033	OID43479	3.7e-01	4.8e-01	0.0589953	1.0e-06	1.9e-06	-0.2231	1.3e-02	2.6e-02	-0.0639948
CD160	O95971	OID43480	4.8e-02	9.0e-02	0.156095	2.6e-01	3.0e-01	0.020579	7.6e-01	8.2e-01	-0.0473801
CD200	P41217	OID43481	1.4e-02	3.2e-02	0.0585238	3.5e-06	6.1e-06	-0.170238	1.4e-01	2.1e-01	0.0445104
CD200R1	Q8TD46	OID43482	3.7e-05	1.5e-04	0.0622151	1.8e-07	3.4e-07	-0.121536	7.7e-02	1.2e-01	-0.0511652
CD207	Q9UJ71	OID43483	4.7e-02	8.8e-02	0.155466	5.7e-01	6.1e-01	-0.0961599	9.1e-01	9.4e-01	0.0624187
CD22	P20273	OID43484	3.8e-24	2.9e-22	-0.501776	1.3e-29	8.4e-28	-0.7683	6.1e-15	2.6e-13	-0.336382	3
CD226	Q15762	OID43485	6.3e-01	7.2e-01	0.00314687	1.6e-15	4.8e-15	0.448559	3.5e-06	1.5e-05	-0.212024
CD244	Q9BZW8	OID43486	8.3e-01	8.8e-01	0.0107458	6.1e-01	6.5e-01	0.00559992	4.5e-01	5.5e-01	-0.0264412
CD274	Q9NZQ7	OID43487	3.0e-01	4.1e-01	-0.0565859	3.8e-05	6.3e-05	0.166793	7.2e-01	7.8e-01	0.0360601
CD300E	Q496F6	OID43488	9.8e-01	9.9e-01	0.0392879	6.2e-03	8.8e-03	0.129614	5.4e-02	9.1e-02	-0.163249
CD300LF	Q8TDQ1	OID43489	2.9e-01	4.0e-01	0.119118	1.5e-11	3.5e-11	0.173806	7.9e-01	8.4e-01	-0.00853026
CD302	Q8IX05	OID43490	1.6e-03	4.5e-03	0.162359	9.4e-13	2.4e-12	0.27443	2.0e-03	4.6e-03	0.148877
CD38	P28907	OID43491	6.0e-18	1.6e-16	0.715707	1.1e-21	6.2e-21	0.496652	3.3e-01	4.3e-01	-0.00201139	5
CD4	P01730	OID43492	1.0e-12	1.2e-11	0.422444	9.3e-11	2.1e-10	-0.368021	1.5e-06	7.1e-06	-0.154579
CD40LG	P29965	OID43493	4.2e-01	5.3e-01	0.048673	2.1e-21	1.2e-20	1.42587	4.9e-09	4.3e-08	-0.708423	2
CD5	P06127	OID43494	1.0e-17	2.6e-16	-0.296077	3.2e-23	2.4e-22	-0.465713	2.1e-09	2.0e-08	-0.194548
CD6	P30203	OID43495	8.2e-08	4.9e-07	-0.312795	2.3e-08	4.5e-08	-0.376808	2.1e-10	2.7e-09	-0.414492
CD63	P08962	OID43496	9.4e-13	1.1e-11	-0.584641	1.4e-02	1.9e-02	0.144705	6.4e-09	5.3e-08	-0.43896	4
CD7	P09564	OID43497	1.6e-03	4.4e-03	-0.276767	6.3e-10	1.4e-09	-0.319634	1.6e-05	5.8e-05	-0.175522
CD70	P32970	OID43498	6.9e-04	2.1e-03	-0.103944	2.1e-09	4.4e-09	-0.172771	1.4e-02	2.8e-02	0.147015
CD79B	P40259	OID43499	5.1e-16	9.9e-15	0.422654	4.0e-15	1.2e-14	-0.407069	1.5e-10	2.0e-09	-0.177439
CD83	Q01151	OID43500	5.6e-04	1.7e-03	-0.128805	1.4e-20	7.2e-20	-0.388737	7.5e-03	1.6e-02	-0.0889981
CD84	Q9UIB8	OID43501	1.1e-03	3.2e-03	0.264421	2.0e-10	4.5e-10	0.608494	5.1e-03	1.1e-02	-0.279686	2
CD86	P42081	OID43502	7.2e-05	2.7e-04	-0.138652	7.8e-24	6.5e-23	-0.328778	3.6e-03	8.2e-03	-0.0669635
CDC26	Q8NHZ8	OID43504	3.5e-02	6.8e-02	-0.589724	1.6e-18	6.5e-18	1.4654	6.9e-06	2.7e-05	-0.680919	2
CDC42BPB	Q9Y5S2	OID43505	2.3e-02	4.8e-02	-0.179873	4.1e-26	5.7e-25	2.56185	8.3e-01	8.7e-01	0.00652075	5
CDCP1	Q9H5V8	OID43506	3.4e-02	6.6e-02	0.0346048	2.1e-12	5.2e-12	-0.439441	6.8e-01	7.5e-01	0.0151906
CDHR2	Q9BYE9	OID43507	5.8e-01	6.8e-01	-0.071948	3.7e-08	7.3e-08	0.379854	1.8e-10	2.4e-09	0.463358
CDKN1A	P38936	OID43508	2.4e-01	3.4e-01	0.549264	6.2e-22	3.7e-21	1.9003	4.7e-01	5.7e-01	-0.34198	1
CDKN2D	P55273	OID43509	7.6e-01	8.3e-01	0.0460847	7.0e-17	2.4e-16	1.21892	5.7e-03	1.2e-02	-0.374715	2
CDNF	Q49AH0	OID43510	2.4e-02	4.9e-02	0.324832	1.3e-26	2.2e-25	0.920526	6.8e-03	1.4e-02	-0.206663	5
CDSN	Q15517	OID43511	5.7e-20	2.0e-18	0.859971	2.4e-13	6.3e-13	0.448334	2.3e-03	5.2e-03	0.121189	5
CEACAM16	Q2WEN9	OID43512	1.2e-21	6.3e-20	0.914576	2.2e-04	3.5e-04	0.294199	3.0e-10	3.6e-09	-0.743998	7
CEACAM19	Q7Z692	OID43513	6.8e-01	7.6e-01	0.0828708	4.1e-04	6.5e-04	0.120749	6.1e-05	2.0e-04	0.120581
CEACAM21	Q3KPI0	OID43514	9.7e-01	9.8e-01	-0.0406396	3.2e-01	3.7e-01	0.0463654	1.5e-01	2.2e-01	-0.0628045
CEACAM8	P31997	OID43515	4.4e-05	1.7e-04	-0.428892	2.0e-10	4.3e-10	0.540085	2.2e-08	1.6e-07	-0.376253	6
CEP135	Q66GS9	OID43516	1.4e-02	3.0e-02	-0.220153	3.2e-20	1.5e-19	1.54672	5.5e-10	6.2e-09	-0.803337	2
CEP170	Q5SW79	OID43517	5.4e-01	6.4e-01	0.108185	1.6e-24	1.5e-23	2.05782	3.9e-01	4.9e-01	-0.188672	1
CEP250	Q9BV73	OID43518	1.4e-02	3.0e-02	-0.150954	1.3e-28	4.4e-27	2.64999	2.5e-03	5.8e-03	-0.445334	1
CEP43	O95684	OID43519	5.0e-03	1.2e-02	-0.272996	3.0e-22	1.9e-21	1.61172	2.0e-03	4.6e-03	-0.495898	1
CES2	O00748	OID43520	3.2e-27	9.3e-25	-1.80142	1.3e-29	8.4e-28	-2.32386	4.0e-01	5.0e-01	0.0923285	3
CES3	Q6UWW8	OID43521	8.5e-22	4.5e-20	-1.27135	1.9e-07	3.5e-07	-0.886069	6.6e-01	7.4e-01	0.226765	8
CETN3	O15182	OID43522	3.9e-01	5.0e-01	0.0802167	2.9e-12	6.9e-12	0.897705	1.4e-04	4.2e-04	-0.576694	2
CFAP36	Q96G28	OID43523	1.9e-01	2.8e-01	-0.268194	3.8e-21	2.0e-20	1.59066	1.6e-05	5.9e-05	-0.644851	2
CHCHD10	Q8WYQ3	OID43524	1.9e-04	6.3e-04	-0.264586	7.0e-18	2.6e-17	0.612832	2.2e-07	1.2e-06	-0.257686	2
CHCHD6	Q9BRQ6	OID43525	7.3e-03	1.7e-02	-0.0431819	6.7e-10	1.4e-09	0.195386	3.5e-01	4.5e-01	-0.0558034
CHM	P24386	OID43526	8.9e-01	9.2e-01	-0.0853634	4.3e-23	3.1e-22	1.90507	5.7e-04	1.5e-03	-0.459349	1
CHMP1A	Q9HD42	OID43527	8.4e-01	8.9e-01	0.329301	6.9e-15	2.0e-14	1.15959	2.4e-02	4.4e-02	-0.31565	2
CIRBP	Q14011	OID43528	4.0e-01	5.1e-01	0.253571	3.9e-18	1.5e-17	1.31529	7.5e-06	3.0e-05	-0.68014	2
CIT	O14578	OID43529	1.5e-07	8.8e-07	-0.383173	6.7e-06	1.2e-05	0.356965	1.6e-02	3.0e-02	-0.174855
CKAP4	Q07065	OID43530	3.7e-02	7.2e-02	0.0654424	1.3e-16	4.3e-16	-0.382173	5.3e-08	3.4e-07	-0.221538
CLEC10A	Q8IUN9	OID43531	2.1e-07	1.2e-06	0.264176	4.5e-11	1.0e-10	-0.199973	4.6e-14	1.6e-12	0.219432
CLEC12A	Q5QGZ9	OID43532	2.4e-01	3.4e-01	-0.0478799	3.5e-01	4.0e-01	0.0546046	6.0e-09	5.1e-08	-0.387854
CLEC1A	Q8NC01	OID43533	7.0e-04	2.1e-03	0.0740056	1.5e-07	2.9e-07	-0.125238	1.4e-01	2.1e-01	-0.0598548
CLEC4A	Q9UMR7	OID43534	2.1e-11	2.1e-10	0.266372	2.5e-06	4.4e-06	-0.167594	3.6e-02	6.4e-02	-0.0931619
CLEC4C	Q8WTT0	OID43535	1.6e-01	2.4e-01	-0.0441419	1.3e-10	3.0e-10	-0.286407	1.0e-04	3.2e-04	-0.11664
CLEC4D	Q8WXI8	OID43536	3.1e-04	1.0e-03	-0.126887	2.8e-08	5.6e-08	0.36314	1.1e-03	2.7e-03	-0.169525
CLEC4G	Q6UXB4	OID43537	5.1e-04	1.6e-03	0.142112	2.7e-04	4.2e-04	0.175678	2.0e-06	8.8e-06	0.145021
CLEC7A	Q9BXN2	OID43538	9.4e-01	9.6e-01	-0.038942	1.1e-01	1.4e-01	0.0917673	5.2e-04	1.4e-03	-0.0823577
CLIP2	Q9UDT6	OID43539	2.1e-01	3.0e-01	-0.191894	1.4e-16	4.5e-16	1.57889	7.6e-03	1.6e-02	-0.396485	2
CLMP	Q9H6B4	OID43540	7.4e-09	5.1e-08	0.221716	6.2e-10	1.3e-09	0.201284	1.2e-01	1.8e-01	-0.0819754
CLPP	Q16740	OID43541	9.1e-03	2.1e-02	-0.610326	2.8e-01	3.2e-01	0.477899	2.2e-07	1.2e-06	-0.876235	4
CLSTN2	Q9H4D0	OID43542	5.1e-18	1.4e-16	0.530735	1.9e-01	2.3e-01	0.0712383	1.0e-02	2.1e-02	-0.200226	7
CLSTN3	Q9BQT9	OID43543	3.6e-11	3.4e-10	0.392965	2.2e-03	3.3e-03	-0.104764	2.1e-04	5.9e-04	-0.116149
CMIP	Q8IY22	OID43544	7.7e-01	8.4e-01	0.289721	4.0e-21	2.2e-20	2.29456	1.8e-03	4.3e-03	-0.509033	1
CMYA5	Q8N3K9	OID43545	4.9e-04	1.5e-03	0.562165	6.8e-07	1.2e-06	0.65594	7.5e-02	1.2e-01	0.128387	2
CNP	P09543	OID43546	7.2e-01	8.0e-01	0.506906	1.1e-22	7.7e-22	1.49456	7.3e-11	1.1e-09	-0.842032	1
CNPY4	Q8N129	OID43547	1.8e-01	2.7e-01	0.0243661	3.7e-17	1.3e-16	1.06314	1.8e-04	5.1e-04	-0.42678	2
CNTN2	Q02246	OID43548	2.8e-01	3.8e-01	0.0157065	9.2e-22	5.4e-21	-0.560465	4.1e-02	7.2e-02	-0.0695954	8
CNTNAP2	Q9UHC6	OID43549	7.7e-01	8.3e-01	0.0894706	8.9e-17	3.0e-16	-0.5445	2.6e-05	9.1e-05	-0.163433	8
COL24A1	Q17RW2	OID43550	4.0e-02	7.7e-02	0.0744963	5.4e-28	1.5e-26	-1.07606	4.4e-20	7.0e-18	-0.463097	3
COL28A1	Q2UY09	OID43551	4.1e-20	1.6e-18	0.549908	1.6e-03	2.4e-03	-0.169302	1.1e-07	6.7e-07	-0.161368	7
COL2A1	P02458	OID43552	5.6e-11	5.1e-10	-0.269326	3.1e-25	3.5e-24	-2.16746	8.8e-29	1.6e-25	-1.98116	3
COL9A1	P20849	OID43553	3.1e-01	4.2e-01	-0.04286	1.1e-27	2.7e-26	-3.60589	1.3e-29	4.4e-26	-3.09086	3
COMMD1	Q8N668	OID43554	4.3e-06	1.9e-05	-0.342823	2.5e-23	1.9e-22	1.36905	1.1e-03	2.8e-03	-0.301784	1
COMMD9	Q9P000	OID43555	2.0e-01	2.9e-01	-0.138089	8.8e-20	4.0e-19	1.00628	2.7e-04	7.4e-04	-0.370999	2
COMT	P21964	OID43556	7.0e-03	1.7e-02	0.880381	1.3e-29	8.4e-28	2.11008	3.9e-03	8.7e-03	-0.269951	5
COQ7	Q99807	OID43558	6.4e-03	1.6e-02	-0.132513	1.8e-01	2.1e-01	-0.115592	4.7e-01	5.7e-01	0.110296
COX5B	P10606	OID43559	3.6e-05	1.4e-04	-0.945662	2.3e-12	5.7e-12	-1.61206	1.5e-09	1.5e-08	-0.719079	8
CPE	P16870	OID43560	8.1e-10	6.2e-09	0.195701	2.6e-11	6.2e-11	-0.269091	1.1e-01	1.7e-01	0.017054
CPVL	Q9H3G5	OID43561	3.2e-23	2.1e-21	1.49794	1.3e-14	3.8e-14	0.632494	1.5e-03	3.6e-03	-0.106713	5
CRADD	P78560	OID43562	3.8e-02	7.3e-02	0.890899	1.8e-28	5.8e-27	2.59807	1.2e-04	3.7e-04	-0.506314	5
CRIP2	P52943	OID43563	6.9e-10	5.4e-09	0.498406	1.2e-15	3.8e-15	0.617853	1.3e-03	3.1e-03	0.15353	5
CRISP2	P16562	OID43564	6.9e-07	3.6e-06	-0.177234	2.6e-02	3.4e-02	0.109868	5.0e-01	6.0e-01	0.0488944
CRNN	Q9UBG3	OID43565	1.0e-07	6.1e-07	-0.2998	6.3e-17	2.2e-16	-0.703575	3.3e-01	4.3e-01	-0.0910663	8
CRTAM	O95727	OID43566	4.6e-01	5.7e-01	0.0509683	1.8e-08	3.6e-08	-0.24355	1.3e-01	1.9e-01	0.115661
CRYBB2	P43320	OID43567	2.9e-04	9.5e-04	0.0638122	5.2e-05	8.6e-05	-0.0914663	1.2e-05	4.6e-05	0.139375
CRYGD	P07320	OID43568	7.8e-02	1.4e-01	0.155061	1.3e-28	4.4e-27	1.84501	7.1e-05	2.3e-04	-0.246502	1
CRYZL1	O95825	OID43569	6.6e-02	1.2e-01	0.686086	1.3e-29	8.4e-28	2.51592	2.3e-03	5.4e-03	-0.420353	5
CSDE1	O75534	OID43570	5.5e-01	6.5e-01	0.121996	4.2e-22	2.6e-21	2.28113	2.6e-06	1.1e-05	-0.755445	1
CSF2RA	P15509	OID43571	3.4e-05	1.3e-04	0.276936	7.4e-01	7.7e-01	0.0668688	5.9e-01	6.8e-01	-0.00818051
CSF2RB	P32927	OID43572	7.5e-03	1.8e-02	-0.102303	1.5e-14	4.3e-14	-0.265212	4.8e-04	1.3e-03	-0.108368
CSF3R	Q99062	OID43573	1.5e-01	2.3e-01	0.0301588	6.2e-05	1.0e-04	0.128851	4.5e-01	5.5e-01	0.0277991
CSNK2A1	P68400	OID43574	1.8e-02	3.9e-02	-0.340972	1.4e-03	2.2e-03	0.326839	1.2e-06	5.8e-06	-0.598706	4
CSRP3	P50461	OID43575	1.5e-04	5.2e-04	0.603791	3.8e-10	8.3e-10	0.735818	3.5e-03	7.8e-03	0.503583	2
CST5	P28325	OID43576	6.4e-20	2.2e-18	0.376964	2.2e-01	2.6e-01	-0.154045	6.2e-01	7.0e-01	0.037146
CTH	P32929	OID43577	9.1e-01	9.4e-01	0.101557	7.3e-25	7.4e-24	1.47294	4.4e-06	1.9e-05	-0.275723	1
CTRL	P40313	OID43578	4.0e-02	7.6e-02	0.110092	2.4e-05	4.1e-05	0.26407	7.5e-04	1.9e-03	0.135749
CTSH	P09668	OID43579	7.1e-13	8.6e-12	-0.528751	9.7e-18	3.6e-17	0.52637	6.6e-13	1.7e-11	0.295589	6
CTSO	P43234	OID43580	6.1e-19	1.8e-17	0.736302	1.3e-14	3.8e-14	0.357496	2.2e-05	7.9e-05	-0.119838	5
CTSV	O60911	OID43581	2.2e-14	3.4e-13	0.316196	3.0e-21	1.7e-20	0.60347	8.4e-08	5.2e-07	-0.214126	5
CWC15	Q9P013	OID43582	3.3e-01	4.4e-01	-0.176499	3.7e-15	1.1e-14	1.13914	6.9e-11	1.0e-09	-0.918544	6
CX3CL1	P78423	OID43583	4.9e-12	5.2e-11	0.51061	3.5e-03	5.1e-03	0.0970875	9.2e-07	4.4e-06	0.190975	7
CXADR	P78310	OID43584	4.3e-11	4.0e-10	-0.340033	1.4e-03	2.1e-03	-0.0908458	1.7e-04	4.8e-04	0.234566
CXCL17	Q6UXB2	OID43585	7.2e-07	3.8e-06	0.532269	1.2e-09	2.6e-09	0.391648	1.6e-02	3.1e-02	0.239023	7
CXCL8	P10145	OID43586	1.2e-07	7.2e-07	-0.577913	4.8e-02	6.3e-02	0.0741052	1.9e-01	2.6e-01	0.0306942	4
CYB5R2	Q6BCY4	OID43587	2.4e-01	3.4e-01	-0.0217827	3.4e-12	8.2e-12	0.76994	4.1e-08	2.7e-07	-0.494853	2
DAB2	P98082	OID43588	2.1e-01	3.1e-01	-0.0659337	3.1e-12	7.4e-12	1.45816	1.2e-09	1.3e-08	-1.26518	2
DAPK2	Q9UIK4	OID43589	3.4e-01	4.4e-01	0.060137	2.1e-13	5.6e-13	1.74969	3.2e-15	1.5e-13	-1.31428	2
DAPP1	Q9UN19	OID43590	2.3e-04	7.5e-04	1.25289	1.0e-19	4.5e-19	1.75019	2.7e-06	1.2e-05	-0.552566	7
DARS1	P14868	OID43591	1.7e-02	3.7e-02	0.498928	3.6e-22	2.2e-21	1.6074	3.2e-03	7.2e-03	-0.381071	1
DBN1	Q16643	OID43592	3.6e-01	4.7e-01	0.055032	9.2e-25	9.1e-24	1.13317	2.5e-01	3.3e-01	0.00579488	1
DCN	P07585	OID43593	3.5e-10	2.8e-09	0.170466	1.4e-01	1.8e-01	0.0107421	2.1e-01	2.9e-01	0.036234
DCPS	Q96C86	OID43594	1.2e-08	8.1e-08	0.55531	3.3e-14	9.1e-14	0.478064	8.1e-01	8.6e-01	-0.0264083	5
DCTN1	Q14203	OID43595	1.1e-01	1.8e-01	-0.200615	1.5e-17	5.4e-17	1.24772	8.4e-04	2.1e-03	-0.531232	2
DCTN2	Q13561	OID43596	4.1e-02	7.7e-02	-0.442788	2.7e-25	3.1e-24	2.39408	1.5e-05	5.5e-05	-0.677405	1
DCTN6	O00399	OID43597	1.3e-01	2.1e-01	-0.224285	7.7e-17	2.6e-16	1.4489	4.2e-04	1.1e-03	-0.474728	2
DDAH1	O94760	OID43598	1.9e-02	4.1e-02	0.0481643	9.0e-08	1.7e-07	0.455961	1.7e-06	7.9e-06	-0.405005
DDHD2	O94830	OID43599	8.9e-01	9.3e-01	0.338326	1.4e-27	3.2e-26	1.95828	9.3e-01	9.5e-01	-0.125861	5
DDX1	Q92499	OID43600	7.5e-03	1.8e-02	-0.0378087	1.1e-16	3.6e-16	1.53596	9.3e-15	3.8e-13	-1.36713	2
DECR1	Q16698	OID43601	5.4e-01	6.5e-01	0.0419806	4.4e-10	9.5e-10	1.05069	3.8e-11	6.0e-10	-0.987361	6
DEFB103A_DEFB103B	P81534	OID43602	4.7e-01	5.7e-01	-0.095438	4.4e-02	5.7e-02	-0.139385	8.3e-01	8.7e-01	0.00149442
DEFB4A_DEFB4B	O15263	OID43603	4.2e-03	1.0e-02	-0.572365	1.3e-09	2.7e-09	-0.881777	3.5e-02	6.1e-02	0.370122	4
DFFA	O00273	OID43604	4.9e-01	6.0e-01	0.266403	1.1e-22	7.7e-22	1.71358	2.8e-07	1.5e-06	-0.862218	1
DGKA	P23743	OID43605	1.9e-01	2.8e-01	0.029963	1.6e-17	5.9e-17	0.981551	4.9e-09	4.3e-08	-0.561602	2
DGKI	O75912	OID43606	1.6e-06	8.0e-06	1.52528	3.1e-24	2.7e-23	2.07243	9.0e-02	1.4e-01	-0.364488	5
DHPS	P49366	OID43607	3.8e-02	7.3e-02	-0.152458	5.7e-03	8.2e-03	0.193616	9.4e-08	5.7e-07	-0.383408
DHRS4L2	Q6PKH6	OID43608	1.6e-01	2.4e-01	1.11387	1.6e-04	2.6e-04	0.667242	1.1e-05	4.3e-05	-0.597552	7
DKK4	Q9UBT3	OID43609	8.5e-01	8.9e-01	-0.00836405	5.2e-01	5.6e-01	-0.0597624	7.4e-01	8.0e-01	0.0326648
DKKL1	Q9UK85	OID43610	2.9e-10	2.3e-09	0.324206	2.2e-22	1.4e-21	-0.607365	3.4e-01	4.4e-01	0.121495	4
DLG4	P78352	OID43611	9.1e-01	9.4e-01	0.213118	4.0e-15	1.2e-14	1.06031	4.2e-05	1.4e-04	-0.464147	2
DMD	P11532	OID43613	5.2e-01	6.2e-01	0.111623	5.4e-15	1.6e-14	0.863093	1.6e-01	2.2e-01	0.204434	2
DMP1	Q13316	OID43614	5.4e-28	3.8e-25	3.60614	6.0e-02	7.7e-02	0.186637	5.0e-14	1.7e-12	-1.01984	5
DNAJA2	O60884	OID43615	6.4e-01	7.3e-01	-0.0298429	5.8e-02	7.5e-02	0.364697	8.0e-12	1.5e-10	-0.810652	6
DNAJA4	Q8WW22	OID43616	8.6e-09	5.9e-08	-0.841054	5.5e-13	1.4e-12	0.768318	3.2e-15	1.5e-13	-0.70581	4
DNAJB1	P25685	OID43617	8.2e-03	1.9e-02	0.58756	4.5e-22	2.8e-21	2.03037	1.7e-06	7.7e-06	-0.829836	1
DNAJB14	Q8TBM8	OID43618	2.3e-01	3.3e-01	0.416093	4.7e-26	6.5e-25	1.69028	1.0e-04	3.2e-04	-0.224038	5
DNAJB4	Q9UDY4	OID43619	6.9e-03	1.6e-02	-0.201765	1.3e-17	4.6e-17	0.595486	1.7e-04	4.8e-04	-0.140026	2
DNAJB8	Q8NHS0	OID43620	4.3e-01	5.4e-01	0.0841185	9.0e-06	1.6e-05	0.240678	4.7e-06	1.9e-05	-0.205877
DNAJC17	Q9NVM6	OID43621	2.0e-02	4.2e-02	-0.254817	3.5e-25	3.9e-24	1.77914	1.9e-08	1.4e-07	-0.857389	1
DNAJC21	Q5F1R6	OID43622	9.5e-02	1.6e-01	-0.131929	4.2e-28	1.2e-26	1.84299	5.3e-03	1.1e-02	-0.482376	1
DNAJC6	O75061	OID43623	9.0e-01	9.3e-01	0.0279275	6.4e-16	2.0e-15	1.65927	9.9e-10	1.1e-08	-1.03333	2
DNAJC9	Q8WXX5	OID43624	1.3e-01	2.1e-01	-0.0292117	7.2e-26	9.6e-25	1.74342	1.8e-04	5.2e-04	-0.482584	1
DNM1	Q05193	OID43625	2.9e-03	7.5e-03	0.844344	1.3e-22	8.9e-22	2.36565	1.7e-04	4.9e-04	-0.631275	1
DNM3	Q9UQ16	OID43626	8.5e-02	1.5e-01	0.266346	1.8e-18	7.3e-18	1.03256	3.4e-04	9.3e-04	-0.437199	1
DNMBP	Q6XZF7	OID43627	1.7e-03	4.8e-03	-0.414371	1.2e-22	8.3e-22	1.78957	1.2e-01	1.8e-01	-0.187508	1
DNPEP	Q9ULA0	OID43628	9.2e-01	9.4e-01	0.151515	9.8e-03	1.4e-02	0.198528	4.1e-20	6.9e-18	-0.986606	4
DOK1	Q99704	OID43629	5.9e-02	1.1e-01	0.843186	1.7e-27	3.8e-26	3.14461	1.8e-01	2.5e-01	-0.375449	5
DPEP1	P16444	OID43630	4.5e-14	6.7e-13	0.251515	2.0e-21	1.1e-20	0.41193	8.7e-07	4.2e-06	0.122506
DPEP2	Q9H4A9	OID43631	1.4e-13	1.8e-12	-0.548924	3.2e-19	1.4e-18	-0.390516	4.0e-15	1.9e-13	-0.314444	3
DPP10	Q8N608	OID43632	1.7e-02	3.8e-02	-0.160634	6.2e-21	3.2e-20	-0.443324	2.6e-04	7.2e-04	-0.114762
DPP6	P42658	OID43633	7.3e-01	8.0e-01	0.0519772	1.9e-23	1.4e-22	-0.619758	9.6e-04	2.4e-03	-0.141081	8
DPY30	Q9C005	OID43634	1.3e-08	8.7e-08	-0.498475	1.1e-01	1.4e-01	0.21408	6.0e-12	1.2e-10	-0.730613	4
DRAXIN	Q8NBI3	OID43635	5.7e-11	5.2e-10	0.63911	2.1e-19	9.1e-19	-0.791651	2.2e-09	2.0e-08	-0.499735	8
DRG2	P55039	OID43636	5.4e-01	6.4e-01	0.277354	8.8e-28	2.3e-26	1.88443	4.4e-06	1.8e-05	-0.587813	5
DSG3	P32926	OID43637	1.8e-02	3.8e-02	0.115659	1.0e-10	2.4e-10	0.264576	1.0e-01	1.6e-01	-0.0878989
DSG4	Q86SJ6	OID43638	1.4e-12	1.6e-11	0.299744	1.4e-04	2.3e-04	0.0844047	6.6e-01	7.4e-01	-0.00607077
DTNB	O60941	OID43639	1.4e-01	2.2e-01	0.0966066	1.5e-19	6.4e-19	0.69859	7.1e-04	1.8e-03	-0.255238	1
DTX3	Q8N9I9	OID43640	1.1e-17	2.7e-16	0.367609	6.0e-12	1.4e-11	0.290698	2.9e-01	3.8e-01	-0.0623328
DUT	P33316	OID43642	7.5e-04	2.3e-03	-0.375266	1.1e-11	2.6e-11	1.01571	4.7e-08	3.1e-07	-0.76479	6
DXO	O77932	OID43643	2.9e-01	4.0e-01	-0.145821	1.0e-19	4.5e-19	1.40481	1.1e-07	6.5e-07	-0.649372	1
DYNLT3	P51808	OID43644	3.0e-01	4.0e-01	0.0228313	1.0e-15	3.1e-15	0.681222	8.3e-03	1.7e-02	-0.172563	2
EBAG9	O00559	OID43645	4.1e-01	5.1e-01	0.183775	4.1e-18	1.6e-17	1.57019	6.7e-11	9.8e-10	-1.10887	2
EBI3_IL27	Q14213_Q8NEV9	OID43646	2.4e-03	6.4e-03	0.112216	7.5e-03	1.1e-02	0.0210937	1.7e-01	2.5e-01	0.0610988
ECHS1	P30084	OID43648	1.1e-02	2.4e-02	1.12798	2.0e-03	3.0e-03	-0.744287	4.5e-07	2.4e-06	-0.700844	4
EDA2R	Q9HAV5	OID43649	8.8e-28	4.4e-25	0.693528	1.7e-02	2.4e-02	0.133383	1.1e-05	4.2e-05	-0.219552	7
EDAR	Q9UNE0	OID43650	1.5e-01	2.4e-01	-0.0939004	1.7e-21	9.6e-21	1.54556	2.4e-01	3.3e-01	-0.126888	1
EDDM3B	P56851	OID43651	1.9e-02	4.0e-02	0.196265	1.7e-14	4.9e-14	2.46926	2.9e-02	5.3e-02	0.13658	5
EDF1	O60869	OID43652	1.4e-01	2.2e-01	-0.103986	4.9e-17	1.7e-16	1.71464	3.0e-06	1.3e-05	-0.855789	2
EDIL3	O43854	OID43653	2.0e-03	5.3e-03	-0.260383	3.8e-29	1.8e-27	-1.90858	4.2e-01	5.1e-01	-0.0548966	3
EDN1	P05305	OID43654	3.0e-20	1.2e-18	1.18982	8.2e-09	1.7e-08	0.346808	2.7e-01	3.6e-01	0.0456889	5
EFHD1	Q9BUP0	OID43656	2.2e-09	1.6e-08	0.286552	2.3e-05	3.9e-05	-0.211215	3.0e-03	6.8e-03	0.236548
EFHD2	Q96C19	OID43657	2.5e-06	1.2e-05	-0.709802	1.2e-07	2.4e-07	0.671825	6.1e-14	2.1e-12	-1.01497	4
EFNA4	P52798	OID43658	6.4e-03	1.6e-02	-0.0848568	1.7e-02	2.3e-02	-0.0345327	6.9e-03	1.4e-02	-0.0725302
EGFLAM	Q63HQ2	OID43659	8.5e-15	1.4e-13	0.450636	9.9e-02	1.2e-01	0.0572444	1.5e-02	2.8e-02	-0.0591194
EGLN1	Q9GZT9	OID43660	4.9e-02	9.1e-02	0.188732	2.4e-20	1.2e-19	1.63328	2.1e-09	2.0e-08	-0.798515	1
EHD3	Q9NZN3	OID43661	3.2e-01	4.2e-01	0.50243	3.8e-16	1.2e-15	1.62325	2.2e-07	1.2e-06	-1.11578	2
EIF1AX	P47813	OID43662	2.0e-01	3.0e-01	0.562484	6.6e-17	2.2e-16	2.2459	1.9e-03	4.5e-03	-0.718901	1
EIF2AK2	P19525	OID43663	9.1e-01	9.3e-01	0.395197	4.2e-28	1.2e-26	2.63073	2.1e-05	7.7e-05	-0.57342	5
EIF2B4	Q9UI10	OID43664	2.1e-03	5.6e-03	-0.338191	1.6e-26	2.6e-25	2.09043	8.4e-01	8.8e-01	-0.144462	1
EIF2S2	P20042	OID43665	5.0e-01	6.0e-01	0.0520437	2.3e-20	1.1e-19	1.20182	5.4e-08	3.5e-07	-0.516892	2
EIF4B	P23588	OID43666	4.9e-03	1.2e-02	0.400803	5.2e-24	4.5e-23	1.65781	8.7e-05	2.7e-04	-0.350415	1
EIF4E	P06730	OID43667	2.9e-02	5.8e-02	0.809055	2.1e-20	1.1e-19	1.98931	3.1e-07	1.7e-06	-0.922893	2
EIF4G1	Q04637	OID43668	3.2e-02	6.3e-02	-0.280889	1.4e-25	1.8e-24	2.11905	8.6e-05	2.7e-04	-0.481182	1
EIF4G3	O43432	OID43669	2.1e-03	5.6e-03	-0.334401	1.9e-17	6.8e-17	1.54839	2.3e-01	3.1e-01	-0.0325205	2
EIF4H	Q15056	OID43670	1.3e-10	1.1e-09	1.40922	2.8e-20	1.3e-19	1.31624	1.9e-03	4.5e-03	-0.40821	7
ELAC1	Q9H777	OID43671	6.8e-03	1.6e-02	0.745657	1.1e-27	2.7e-26	2.88551	1.0e-02	2.0e-02	-0.367286	5
ELOA	Q14241	OID43672	1.2e-08	8.3e-08	-1.16629	1.0e-14	3.0e-14	1.51486	2.5e-13	7.1e-12	-1.4133	4
EML4	Q9HC35	OID43673	9.6e-05	3.5e-04	-0.398889	1.4e-27	3.2e-26	2.38504	2.9e-01	3.8e-01	-0.0153652	5
ENDOU	P21128	OID43674	2.0e-10	1.7e-09	0.232683	2.2e-22	1.4e-21	0.482207	7.5e-01	8.1e-01	0.0933082
ENO3	P13929	OID43675	1.0e-08	6.8e-08	0.66091	2.7e-02	3.6e-02	-0.296899	1.5e-01	2.1e-01	0.125539	7
ENPP6	Q6UWR7	OID43676	1.9e-07	1.1e-06	0.275869	3.0e-20	1.4e-19	-0.554438	3.7e-02	6.6e-02	0.0873064	4
ENTPD5	O75356	OID43677	1.3e-02	2.9e-02	0.0326791	3.0e-17	1.1e-16	-0.205763	1.7e-02	3.2e-02	0.0646515
ENTPD6	O75354	OID43678	7.3e-13	8.8e-12	0.306542	6.2e-01	6.6e-01	0.00964466	6.0e-01	6.8e-01	0.00540538
ENTR1	Q96C92	OID43679	6.2e-05	2.3e-04	-0.355409	8.1e-10	1.7e-09	0.576951	6.6e-01	7.4e-01	-0.00329068	2
EPGN	Q6UW88	OID43681	3.6e-01	4.7e-01	0.0639099	1.5e-02	2.1e-02	0.0677039	8.4e-01	8.9e-01	0.0319718
EPHA2	P29317	OID43682	4.3e-02	8.2e-02	0.0707214	3.2e-23	2.4e-22	-0.723509	1.8e-17	1.5e-15	-0.387344	3
EPHB6	O15197	OID43683	6.0e-09	4.2e-08	-0.207569	4.5e-22	2.8e-21	-0.3929	2.7e-03	6.1e-03	-0.085796
EPO	P01588	OID43684	3.5e-01	4.5e-01	-0.0182048	2.4e-03	3.6e-03	0.23085	8.0e-01	8.5e-01	0.0672248
EPPK1	P58107	OID43685	1.1e-02	2.5e-02	-0.179127	1.7e-09	3.6e-09	0.560796	5.7e-05	1.9e-04	-0.283036	6
EPS8L2	Q9H6S3	OID43686	2.5e-23	1.6e-21	0.88209	1.2e-01	1.5e-01	0.00722861	8.9e-04	2.2e-03	0.169127	5
ERBIN	Q96RT1	OID43687	1.9e-01	2.9e-01	-0.144514	1.9e-23	1.4e-22	2.27265	1.0e-09	1.1e-08	-1.09099	1
EREG	O14944	OID43688	5.5e-08	3.4e-07	-1.28719	2.7e-18	1.1e-17	1.96585	1.1e-11	2.0e-10	-1.15519	6
ERN1	O75460	OID43689	6.8e-01	7.7e-01	0.0108726	8.8e-01	8.9e-01	-0.0465219	9.0e-01	9.3e-01	-0.00221054
ERP44	Q9BS26	OID43690	7.7e-01	8.3e-01	0.0378606	6.8e-14	1.9e-13	0.342333	1.9e-05	6.9e-05	-0.182534
ESYT2	A0FGR8	OID43691	8.0e-01	8.6e-01	0.104298	4.0e-15	1.2e-14	1.16955	8.3e-01	8.8e-01	0.0171784	2
EVA1C	P58658	OID43692	9.0e-01	9.3e-01	0.0776656	4.5e-25	4.8e-24	0.786131	1.5e-03	3.6e-03	-0.172825	1
EVI5	O60447	OID43693	2.9e-02	5.8e-02	0.0202164	1.9e-26	2.9e-25	1.91038	2.1e-07	1.2e-06	-0.791348	1
F3	P13726	OID43694	4.4e-01	5.5e-01	-0.00108034	1.2e-01	1.5e-01	-0.0270179	4.2e-01	5.1e-01	0.028737
FABP6	P51161	OID43695	4.1e-04	1.3e-03	-0.221096	4.0e-10	8.7e-10	-0.505212	1.9e-02	3.6e-02	-0.00233972	4
FAM114A2	Q9NRY5	OID43696	2.7e-05	1.1e-04	-0.698125	3.5e-25	3.9e-24	1.85688	2.2e-06	9.8e-06	-0.693011	1
FAM13A	O94988	OID43697	1.0e-08	6.8e-08	-0.905113	4.2e-28	1.2e-26	1.84593	4.2e-01	5.1e-01	-0.0114269	1
FAM171A2	A8MVW0	OID43698	3.9e-01	5.0e-01	0.247549	2.3e-01	2.7e-01	0.0796974	4.7e-01	5.7e-01	0.179473
FAM172A	Q8WUF8	OID43699	3.6e-01	4.7e-01	0.2136	5.4e-21	2.9e-20	1.21027	5.0e-07	2.6e-06	-0.40902	1
FAM3B	P58499	OID43700	4.9e-17	1.1e-15	0.360685	7.8e-01	8.1e-01	-0.0438983	8.8e-01	9.2e-01	-0.0210994
FAM3D	Q96BQ1	OID43701	2.0e-04	6.7e-04	0.342018	5.9e-03	8.5e-03	-0.17283	5.7e-01	6.6e-01	-0.018375
FASLG	P48023	OID43702	1.6e-08	1.0e-07	-0.221108	1.3e-14	3.7e-14	-0.369107	1.8e-06	8.3e-06	-0.0971585
FBN2	P35556	OID43703	1.9e-07	1.1e-06	0.441694	4.4e-01	4.9e-01	-0.162864	1.5e-03	3.7e-03	-0.166751
FCAR	P24071	OID43704	3.3e-01	4.4e-01	0.0994291	1.4e-12	3.4e-12	0.249876	8.4e-01	8.9e-01	0.0858874
FCRL2	Q96LA5	OID43705	1.3e-03	3.6e-03	-0.100656	1.4e-20	7.2e-20	-0.439751	7.0e-02	1.1e-01	-0.112425
FCRL6	Q6DN72	OID43706	6.7e-04	2.0e-03	0.168231	5.6e-01	6.1e-01	0.0573879	1.9e-01	2.7e-01	-0.0140921
FGD3	Q5JSP0	OID43707	1.4e-01	2.3e-01	0.436641	2.2e-26	3.4e-25	2.3492	6.1e-07	3.1e-06	-0.895857	1
FGF2	P09038	OID43709	1.0e-01	1.7e-01	-0.000847152	1.2e-16	3.9e-16	1.09447	6.3e-02	1.0e-01	-0.24449	2
FGF21	Q9NSA1	OID43710	7.6e-01	8.2e-01	-0.0262212	3.1e-08	6.2e-08	1.16275	1.6e-05	6.0e-05	1.03936	5
FGF23	Q9GZV9	OID43711	5.5e-16	1.1e-14	0.704578	3.2e-13	8.4e-13	0.347488	5.5e-03	1.2e-02	-0.110893	7
FGFBP3	Q8TAT2	OID43713	1.0e-12	1.2e-11	-0.361193	1.7e-09	3.5e-09	0.263513	4.6e-05	1.5e-04	-0.203873
FKBP14	Q9NWM8	OID43715	2.9e-01	3.9e-01	-0.182289	4.3e-21	2.3e-20	1.68307	1.4e-05	5.3e-05	-0.598835	2
FKBP1B	P68106	OID43716	2.8e-02	5.7e-02	0.931636	7.0e-16	2.2e-15	1.85401	4.0e-02	6.9e-02	-0.363183	2
FKBP4	Q02790	OID43717	6.2e-01	7.1e-01	-0.00426795	1.5e-10	3.3e-10	0.540732	6.0e-06	2.4e-05	-0.379304	2
FKBP5	Q13451	OID43718	8.7e-02	1.5e-01	0.674965	2.1e-16	6.9e-16	1.16755	7.4e-09	6.0e-08	-0.66783	2
FKBPL	Q9UIM3	OID43719	9.7e-02	1.6e-01	-0.156741	2.4e-18	9.5e-18	1.50398	1.2e-09	1.2e-08	-0.916724	2
FLRT2	O43155	OID43720	8.7e-01	9.1e-01	0.0336781	7.7e-19	3.2e-18	-0.386818	4.7e-02	8.2e-02	-0.116505
FLT1	P17948	OID43721	1.8e-07	1.0e-06	0.161285	3.7e-02	4.9e-02	0.0400185	9.8e-04	2.4e-03	0.0763421
FLT3LG	P49771	OID43722	4.9e-08	3.0e-07	0.145228	3.3e-01	3.8e-01	-0.0306488	1.0e-05	4.0e-05	0.121591
FMNL1	O95466	OID43723	5.2e-12	5.5e-11	-1.00303	4.5e-02	5.9e-02	0.108006	6.0e-12	1.2e-10	-1.02599	4
FNBP4	Q8N3X1	OID43724	7.0e-01	7.8e-01	0.042353	6.8e-02	8.7e-02	0.0317547	1.6e-07	9.1e-07	-0.250392
FNDC1	Q4ZHG4	OID43725	7.7e-14	1.1e-12	0.427166	2.0e-11	4.7e-11	-0.406314	2.7e-15	1.3e-13	-0.415013
FNTA	P49354	OID43726	3.1e-01	4.2e-01	0.328326	1.1e-08	2.1e-08	0.562599	7.3e-08	4.7e-07	-0.483042	2
FOXO1	Q12778	OID43727	3.0e-01	4.1e-01	0.396573	2.2e-23	1.7e-22	1.95858	1.5e-02	2.9e-02	-0.583995	1
FRZB	Q92765	OID43728	5.4e-26	9.1e-24	0.993385	3.2e-20	1.5e-19	0.399105	4.5e-02	7.7e-02	0.0979972	5
FSTL1	Q12841	OID43730	1.7e-01	2.6e-01	0.022144	1.4e-05	2.4e-05	-0.0876298	4.4e-04	1.2e-03	-0.110038
FTCD	O95954	OID43731	5.0e-03	1.2e-02	0.271157	2.7e-01	3.1e-01	-0.113251	1.2e-04	3.6e-04	0.51351	7
FUT8	Q9BYC5	OID43732	1.9e-02	4.1e-02	-0.232062	2.3e-05	3.9e-05	0.203031	4.4e-15	1.9e-13	-0.60296	4
FXN	Q16595	OID43733	3.4e-01	4.4e-01	-0.173112	8.4e-01	8.6e-01	0.0216801	4.6e-10	5.3e-09	-0.630218	4
GADD45GIP1	Q8TAE8	OID43735	1.0e-06	5.3e-06	-0.827898	4.2e-01	4.7e-01	-0.0672536	4.8e-07	2.5e-06	-0.451968	4
GALNT10	Q86SR1	OID43736	2.6e-11	2.5e-10	-0.221178	5.4e-05	8.9e-05	-0.116891	7.4e-02	1.2e-01	-0.0474373
GALNT2	Q10471	OID43737	1.0e-03	2.9e-03	0.105505	2.9e-01	3.3e-01	-0.0192088	2.0e-02	3.7e-02	-0.0445777
GALNT7	Q86SF2	OID43738	2.5e-09	1.8e-08	0.168399	5.1e-16	1.6e-15	-0.229101	9.0e-01	9.3e-01	-0.00795021
GAST	P01350	OID43740	6.6e-12	6.8e-11	2.2819	9.0e-08	1.7e-07	-1.3623	5.7e-02	9.5e-02	0.356767	7
GATD3	P0DPI2	OID43741	8.9e-02	1.5e-01	-0.185567	7.5e-01	7.8e-01	-0.0119495	3.9e-08	2.6e-07	-0.785155	4
GBA1	P04062	OID43742	6.7e-01	7.6e-01	-0.0777893	2.5e-01	2.9e-01	0.111341	5.6e-04	1.5e-03	-0.145788
GBP1	P32455	OID43743	7.0e-01	7.8e-01	0.000493407	8.2e-07	1.5e-06	0.47653	2.7e-04	7.5e-04	-0.436777
GCC1	Q96CN9	OID43744	2.1e-02	4.4e-02	-0.344564	2.4e-20	1.2e-19	1.67929	8.4e-08	5.2e-07	-0.769393	2
GCNT1	Q02742	OID43745	4.5e-08	2.8e-07	-0.200179	1.9e-03	2.8e-03	0.141033	1.6e-04	4.7e-04	-0.172707
GFRA1	P56159	OID43746	2.4e-03	6.5e-03	0.149652	1.4e-18	5.5e-18	0.363602	6.7e-03	1.4e-02	-0.0879076
GFRA2	O00451	OID43747	4.0e-06	1.8e-05	0.133349	1.4e-04	2.2e-04	-0.10992	4.9e-01	5.9e-01	-0.0414017
GFRA3	O60609	OID43748	1.5e-18	4.3e-17	0.365634	1.1e-10	2.5e-10	-0.229545	3.2e-01	4.1e-01	0.0493996
GFRAL	Q6UXV0	OID43749	2.9e-03	7.7e-03	0.32074	5.5e-06	9.6e-06	-0.356879	9.1e-13	2.3e-11	0.42811
GGT5	P36269	OID43750	3.5e-11	3.3e-10	0.223903	7.7e-01	8.0e-01	0.0123179	7.9e-01	8.5e-01	0.00525145
GID8	Q9NWU2	OID43751	1.3e-06	6.4e-06	-0.461407	2.6e-08	5.2e-08	0.331043	8.9e-03	1.8e-02	-0.194602
GIGYF2	Q6Y7W6	OID43752	2.5e-04	8.4e-04	-0.27876	1.7e-16	5.7e-16	1.10936	5.5e-04	1.4e-03	-0.214113	2
GIPC3	Q8TF64	OID43755	1.4e-01	2.2e-01	0.558621	1.1e-25	1.4e-24	1.88409	6.2e-03	1.3e-02	-0.265212	1
GIT1	Q9Y2X7	OID43757	2.9e-01	4.0e-01	-0.115377	1.4e-27	3.2e-26	2.35284	2.7e-02	4.9e-02	-0.41949	1
GKN1	Q9NS71	OID43758	5.1e-03	1.3e-02	0.123499	8.6e-01	8.7e-01	-0.0102421	5.3e-01	6.2e-01	0.0409713
GLB1	P16278	OID43759	2.5e-04	8.2e-04	-0.382537	1.8e-01	2.1e-01	-0.0511822	2.2e-07	1.2e-06	-0.277838
GLIPR1	P48060	OID43760	2.2e-04	7.3e-04	0.0625971	6.0e-01	6.4e-01	0.0310083	9.3e-01	9.5e-01	-0.0380049
GLO1	Q04760	OID43761	1.3e-04	4.6e-04	0.762444	4.7e-26	6.5e-25	1.16284	1.3e-02	2.6e-02	-0.12746	5
GLRX2	Q9NS18	OID43762	2.0e-01	2.9e-01	-0.174302	2.8e-12	6.7e-12	0.962438	4.2e-04	1.1e-03	-0.217503	2
GLYR1	Q49A26	OID43763	4.2e-01	5.2e-01	-0.0450257	9.3e-15	2.7e-14	0.79311	2.4e-07	1.3e-06	-0.655228	6
GMPR	P36959	OID43764	9.2e-06	4.0e-05	1.05202	1.2e-23	9.2e-23	1.39285	4.7e-09	4.1e-08	-0.633032	7
GNAS	O95467	OID43765	2.9e-03	7.5e-03	0.731508	6.9e-11	1.6e-10	0.980482	2.1e-03	4.8e-03	-0.417083	2
GNPDA1	P46926	OID43766	3.4e-03	8.8e-03	-0.184944	2.0e-10	4.3e-10	0.39046	3.8e-07	2.0e-06	-0.279273
GOLGA3	Q08378	OID43767	3.9e-01	5.0e-01	-0.126512	5.8e-22	3.5e-21	1.75293	4.7e-01	5.7e-01	0.139277	1
GOPC	Q9HD26	OID43768	4.7e-01	5.7e-01	0.178068	2.4e-25	2.8e-24	2.4481	2.1e-03	5.0e-03	-0.585256	1
GORASP2	Q9H8Y8	OID43769	7.4e-01	8.1e-01	-0.0716582	7.5e-10	1.6e-09	0.819721	4.8e-08	3.2e-07	-0.684387	6
GP1BB	P13224	OID43770	1.6e-01	2.4e-01	0.263215	8.3e-26	1.1e-24	1.60227	4.4e-02	7.6e-02	-0.165536	5
GP2	P55259	OID43771	1.0e-03	3.0e-03	0.0811053	5.9e-14	1.6e-13	0.623269	1.9e-12	4.5e-11	0.303563	5
GPA33	Q99795	OID43772	9.4e-01	9.6e-01	-0.036491	9.1e-01	9.3e-01	0.0789654	8.0e-03	1.7e-02	0.275817
GPC1	P35052	OID43773	1.0e-09	7.9e-09	0.21988	8.2e-25	8.2e-24	-0.524054	5.0e-20	7.3e-18	-0.361035	8
GPC5	P78333	OID43774	1.2e-01	1.9e-01	0.0309511	7.4e-01	7.7e-01	0.0113291	5.2e-10	5.9e-09	-0.319349
GPD1	P21695	OID43775	3.5e-06	1.6e-05	-0.353416	8.1e-05	1.3e-04	-0.283472	4.1e-03	9.1e-03	0.243088
GPHA2	Q96T91	OID43776	4.6e-01	5.7e-01	0.0611934	7.7e-03	1.1e-02	-0.109735	1.9e-02	3.6e-02	0.0883285
GPIHBP1	Q8IV16	OID43777	1.3e-19	4.2e-18	0.413273	3.4e-12	8.2e-12	0.177818	3.8e-02	6.7e-02	0.0148235
GPKOW	Q92917	OID43778	9.4e-06	4.0e-05	-0.240222	6.0e-07	1.1e-06	0.331114	2.6e-08	1.9e-07	-0.371084
GPR158	Q5T848	OID43779	3.7e-12	4.0e-11	2.43092	8.0e-01	8.3e-01	-0.269676	3.7e-03	8.3e-03	-0.177531	5
GPR15LG	Q6UWK7	OID43780	8.3e-12	8.5e-11	0.786362	3.5e-04	5.5e-04	0.177949	2.8e-04	7.8e-04	0.289417	7
GPR37	O15354	OID43781	9.1e-19	2.7e-17	1.26897	3.8e-09	7.8e-09	0.29301	1.9e-04	5.5e-04	0.16372	7
GRP	P07492	OID43782	4.2e-11	3.9e-10	0.476961	4.3e-23	3.1e-22	-0.999771	7.8e-02	1.3e-01	-0.0606314	8
GRPEL1	Q9HAV7	OID43783	5.9e-05	2.2e-04	-0.575817	1.1e-01	1.4e-01	-0.106119	8.1e-05	2.5e-04	-0.318206	4
GSTT2B	P0CG30	OID43784	9.5e-12	9.5e-11	1.3903	1.1e-05	1.8e-05	1.05644	1.6e-06	7.2e-06	-0.643389	2
GYS1	P13807	OID43785	8.0e-03	1.9e-02	0.682139	2.9e-14	8.1e-14	1.66539	4.6e-08	3.0e-07	-0.776984	2
GZMA	P12544	OID43786	3.2e-01	4.3e-01	0.208012	1.3e-24	1.2e-23	0.614306	8.7e-01	9.1e-01	0.0892706	1
GZMB	P10144	OID43787	5.5e-01	6.5e-01	0.0908632	1.4e-11	3.2e-11	0.343562	1.2e-04	3.6e-04	-0.322493
GZMH	P20718	OID43788	1.5e-02	3.4e-02	-0.186658	1.4e-13	3.6e-13	0.922579	6.4e-04	1.7e-03	-0.53818	2
HAGH	Q16775	OID43789	1.1e-02	2.6e-02	-0.376171	1.6e-22	1.0e-21	1.7645	3.5e-17	2.8e-15	-0.826813	1
HAO1	Q9UJM8	OID43790	8.3e-20	2.8e-18	1.11372	2.3e-04	3.7e-04	0.479369	1.3e-04	3.8e-04	0.790122	7
HAVCR1	Q96D42	OID43791	3.1e-01	4.2e-01	0.138838	3.1e-09	6.5e-09	0.491439	1.9e-04	5.4e-04	0.121311
HBEGF	Q99075	OID43792	3.6e-02	7.0e-02	-0.665487	1.6e-14	4.5e-14	0.964454	9.0e-08	5.5e-07	-0.518463	6
HBQ1	P09105	OID43793	3.7e-07	2.0e-06	-0.754741	2.5e-12	6.1e-12	1.0044	1.9e-14	7.2e-13	-0.886281	4
HCLS1	P14317	OID43794	8.8e-01	9.2e-01	0.105401	8.3e-16	2.6e-15	0.777217	1.2e-11	2.1e-10	-0.745194	2
HDGF	P51858	OID43796	2.7e-01	3.7e-01	0.0876593	5.1e-23	3.7e-22	1.21611	3.4e-04	9.2e-04	-0.154193	2
HDGFL2	Q7Z4V5	OID43797	8.8e-01	9.1e-01	0.0340312	3.5e-21	1.9e-20	1.7089	1.6e-09	1.5e-08	-0.846784	1
HEPACAM2	A8MVW5	OID43798	2.6e-08	1.7e-07	0.237089	1.0e-07	1.9e-07	0.261903	4.6e-01	5.6e-01	-0.0636294
HEXIM1	O94992	OID43799	1.1e-02	2.4e-02	-0.091046	2.6e-27	5.4e-26	1.85026	8.3e-02	1.3e-01	0.119956	5
HGF	P14210	OID43800	3.4e-02	6.7e-02	-0.126584	3.0e-12	7.2e-12	0.524503	3.5e-06	1.5e-05	-0.173616	2
HHEX	Q03014	OID43801	4.1e-02	7.8e-02	-0.0323455	2.0e-05	3.4e-05	0.511157	3.6e-03	8.1e-03	-0.37314	6
HIP1R	O75146	OID43802	9.2e-07	4.8e-06	-0.416237	7.6e-01	7.9e-01	-0.0209244	8.0e-08	5.0e-07	-0.591816	4
HJV	Q6ZVN8	OID43803	6.2e-12	6.4e-11	0.405384	8.9e-07	1.6e-06	0.222274	8.0e-02	1.3e-01	0.0512543
HLA-A	P04439	OID43804	2.0e-01	2.9e-01	-0.0689432	1.7e-03	2.5e-03	0.119697	5.4e-02	9.0e-02	-0.0987699
HLA-DRA	P01903	OID43805	1.7e-20	7.1e-19	-1.09097	7.8e-20	3.6e-19	-0.707817	2.2e-04	6.1e-04	0.325866	8
HMBS	P08397	OID43807	7.2e-01	8.0e-01	0.0286003	7.0e-17	2.4e-16	1.01025	4.6e-07	2.4e-06	-0.451955	1
HMGCL	P35914	OID43808	3.9e-01	4.9e-01	0.466247	3.8e-02	5.1e-02	0.293255	8.5e-07	4.1e-06	-0.541382	6
HMOX2	P30519	OID43809	3.4e-06	1.6e-05	-0.345239	2.8e-01	3.2e-01	0.105505	2.0e-13	5.9e-12	-0.439423
HNMT	P50135	OID43810	7.3e-12	7.5e-11	0.535905	3.9e-08	7.6e-08	0.234491	7.2e-01	7.9e-01	-0.0209794	7
HNRNPUL1	Q9BUJ2	OID43811	1.6e-04	5.6e-04	-0.697463	3.4e-19	1.4e-18	1.40262	1.6e-10	2.1e-09	-1.08934	6
HOMER3	Q9NSC5	OID43812	5.8e-07	3.1e-06	-0.548209	7.8e-03	1.1e-02	0.380456	2.2e-08	1.6e-07	-0.68059	4
HOOK2	Q96ED9	OID43813	2.1e-08	1.4e-07	-0.461871	4.6e-14	1.3e-13	0.558598	2.8e-01	3.7e-01	-0.11007	6
HPCAL1	P37235	OID43814	3.2e-05	1.3e-04	0.652139	1.4e-22	9.6e-22	1.30672	1.2e-04	3.7e-04	-0.391189	1
HRC	P23327	OID43815	5.0e-06	2.2e-05	0.313478	9.9e-10	2.1e-09	0.252332	8.9e-06	3.5e-05	-0.178035
HS1BP3	Q53T59	OID43816	2.4e-03	6.3e-03	0.741814	9.4e-23	6.6e-22	1.96124	8.5e-04	2.2e-03	-0.627147	5
HS3ST3B1	Q9Y662	OID43817	4.7e-20	1.7e-18	1.43248	2.7e-04	4.2e-04	0.17144	2.5e-02	4.6e-02	-0.115927	7
HS6ST1	O60243	OID43818	1.4e-11	1.4e-10	0.407227	1.5e-03	2.3e-03	0.108466	6.4e-01	7.2e-01	-0.0153792
HSBP1	O75506	OID43819	1.5e-01	2.4e-01	0.296178	1.5e-17	5.6e-17	1.28775	7.6e-08	4.8e-07	-0.598951	2
HSD11B1	P28845	OID43820	3.2e-01	4.2e-01	0.0205348	5.1e-05	8.5e-05	-0.174403	1.3e-07	7.7e-07	0.154954
HSD17B14	Q9BPX1	OID43821	1.8e-10	1.5e-09	0.391039	6.5e-03	9.3e-03	0.122912	2.9e-04	7.9e-04	0.193238
HSDL2	Q6YN16	OID43822	1.9e-02	4.0e-02	0.125182	2.8e-07	5.3e-07	0.511709	9.6e-01	9.7e-01	0.0206281	2
HSPA13	P48723	OID43823	8.1e-01	8.7e-01	0.000299019	2.4e-01	2.8e-01	0.0909114	2.2e-01	3.0e-01	-0.0695764
HSPA2	P54652	OID43824	1.1e-05	4.6e-05	-0.347612	2.2e-09	4.5e-09	0.522246	1.0e-04	3.1e-04	-0.335732	6
HSPB6	O14558	OID43825	5.2e-04	1.6e-03	0.216435	7.6e-02	9.6e-02	0.0747346	2.1e-03	4.9e-03	0.198826
HTD2	P86397	OID43826	2.9e-05	1.1e-04	1.04164	8.2e-13	2.1e-12	1.2011	3.8e-04	1.0e-03	-0.654683	2
ICAM4	Q14773	OID43827	4.5e-09	3.2e-08	0.313722	2.4e-08	4.9e-08	0.241587	4.3e-02	7.5e-02	0.0614877
ICOSLG	O75144	OID43828	3.0e-23	1.9e-21	-1.08004	5.7e-25	6.0e-24	-0.434532	2.3e-01	3.1e-01	0.0373485	3
IDO1	P14902	OID43829	3.0e-11	2.9e-10	0.796572	4.8e-01	5.3e-01	-0.155004	9.3e-04	2.3e-03	-0.278753	7
IDS	P22304	OID43830	1.7e-13	2.2e-12	-0.393437	1.3e-03	2.0e-03	-0.144074	8.6e-01	9.0e-01	0.062515
IDUA	P35475	OID43831	8.2e-06	3.6e-05	0.307085	8.5e-04	1.3e-03	-0.167412	2.4e-15	1.2e-13	-0.28971
IFI30	P13284	OID43832	1.6e-12	1.8e-11	-0.604706	2.7e-04	4.3e-04	0.166284	6.7e-03	1.4e-02	-0.145741	4
IFNAR1	P17181	OID43833	1.2e-01	1.9e-01	0.0343485	6.5e-03	9.3e-03	-0.0204011	3.0e-02	5.4e-02	-0.133265
IFNGR2	P38484	OID43834	1.4e-10	1.2e-09	0.226925	4.6e-01	5.1e-01	0.0011433	2.7e-03	6.1e-03	0.0984172
IFNLR1	Q8IU57	OID43835	5.1e-01	6.1e-01	-0.023817	4.2e-01	4.6e-01	0.0288117	6.8e-01	7.5e-01	-0.011054
IGBP1	P78318	OID43836	6.5e-01	7.4e-01	0.256124	3.3e-17	1.2e-16	1.3965	9.8e-05	3.0e-04	-0.510384	1
IGF1R	P08069	OID43837	4.1e-01	5.1e-01	0.00838913	1.4e-03	2.2e-03	-0.0811268	5.1e-01	6.1e-01	0.0137716
IGFL4	Q6B9Z1	OID43838	1.3e-02	2.9e-02	-0.0880914	9.3e-01	9.4e-01	0.0194377	5.0e-01	6.0e-01	-0.0888626
IGSF21	Q96ID5	OID43839	1.6e-13	2.1e-12	0.284554	6.2e-05	1.0e-04	-0.127528	9.8e-01	9.8e-01	0.0219675
IGSF3	O75054	OID43840	6.5e-02	1.2e-01	0.0479765	2.4e-22	1.5e-21	-0.705855	1.0e-09	1.1e-08	-0.184319	3
IKBKG	Q9Y6K9	OID43841	3.3e-04	1.1e-03	-0.438447	2.1e-27	4.5e-26	2.5252	2.1e-01	2.9e-01	0.170409	5
IL12A_IL12B	P29459_P29460	OID43842	2.5e-04	8.4e-04	0.262067	3.5e-16	1.1e-15	-0.769054	5.7e-03	1.2e-02	0.000282363	4
IL12B	P29460	OID43843	8.7e-02	1.5e-01	0.152614	8.7e-16	2.7e-15	-0.719153	1.7e-01	2.4e-01	-0.257168	4
IL15	P40933	OID43844	2.1e-04	7.0e-04	0.173574	1.9e-04	3.0e-04	0.119559	3.0e-03	6.9e-03	0.106149
IL16	Q14005	OID43845	2.8e-02	5.7e-02	-0.285494	4.5e-03	6.4e-03	0.462577	2.3e-11	3.9e-10	-0.744296	4
IL17RB	Q9NRM6	OID43846	5.0e-09	3.6e-08	0.257992	3.5e-06	6.3e-06	0.166409	1.9e-02	3.7e-02	0.00710935
IL18R1	Q13478	OID43847	5.1e-01	6.1e-01	0.0764659	4.7e-06	8.3e-06	0.113556	2.9e-01	3.8e-01	0.0080437
IL18RAP	O95256	OID43848	2.7e-01	3.7e-01	0.178411	2.5e-02	3.3e-02	0.373477	3.7e-02	6.5e-02	-0.0862793
IL22	Q9GZX6	OID43849	3.2e-10	2.6e-09	-0.627499	1.1e-05	1.9e-05	-0.175352	1.5e-01	2.1e-01	-0.0132846	4
IL23R	Q5VWK5	OID43850	5.5e-01	6.5e-01	0.00555119	5.8e-06	1.0e-05	-0.148757	5.5e-02	9.3e-02	0.0955881
IL2RG	P31785	OID43851	5.3e-01	6.3e-01	0.028676	2.1e-04	3.4e-04	-0.139026	4.4e-01	5.4e-01	0.0292002
IL32	P24001	OID43852	8.2e-06	3.6e-05	0.2351	1.8e-13	4.7e-13	-0.490186	1.5e-08	1.2e-07	0.299891
IL36G	Q9NZH8	OID43853	9.1e-02	1.5e-01	-0.109088	1.1e-01	1.4e-01	-0.122383	6.3e-01	7.1e-01	0.101866
IL4R	P24394	OID43854	7.4e-02	1.3e-01	0.0674225	7.9e-03	1.1e-02	0.183316	6.7e-02	1.1e-01	-0.12981
IL5RA	Q01344	OID43855	2.8e-21	1.3e-19	0.717916	1.3e-12	3.3e-12	0.457151	4.1e-08	2.7e-07	0.192852	5
IL6	P05231	OID43856	2.8e-02	5.6e-02	-0.42368	8.8e-01	9.0e-01	0.101156	1.8e-01	2.5e-01	0.117708
IL7	P13232	OID43857	1.3e-01	2.1e-01	-0.101955	1.6e-09	3.4e-09	0.734072	5.7e-03	1.2e-02	-0.231451	2
IMMT	Q16891	OID43858	3.5e-01	4.6e-01	-0.0613078	1.1e-06	1.9e-06	0.316458	9.5e-01	9.7e-01	-0.0105685
IMPA1	P29218	OID43859	4.6e-01	5.7e-01	0.429471	9.5e-24	7.8e-23	1.16065	2.2e-01	3.0e-01	-0.160925	1
IMPACT	Q9P2X3	OID43860	6.8e-01	7.7e-01	0.0343619	3.8e-29	1.8e-27	2.20568	5.2e-02	8.8e-02	-0.292451	5
INPP1	P49441	OID43861	3.6e-02	7.0e-02	0.457498	4.6e-16	1.5e-15	0.963105	1.2e-04	3.6e-04	-0.423776	5
INPP5D	Q92835	OID43862	7.7e-03	1.8e-02	-0.272487	6.3e-26	8.5e-25	1.69152	3.4e-01	4.3e-01	0.100264	5
INPPL1	O15357	OID43863	3.2e-01	4.2e-01	0.0418729	2.6e-27	5.4e-26	2.64029	7.0e-01	7.7e-01	-0.0365568	5
INSL3	P51460	OID43864	1.0e-01	1.7e-01	0.281368	1.4e-25	1.8e-24	4.91038	5.3e-02	8.9e-02	0.114464	5
INSL4	Q14641	OID43865	4.0e-02	7.6e-02	0.107064	1.0e-08	2.0e-08	0.192289	3.1e-02	5.6e-02	-0.115578
INSL5	Q9Y5Q6	OID43866	2.5e-02	5.1e-02	-0.051673	2.1e-01	2.5e-01	-0.353349	2.8e-01	3.7e-01	-0.318878
INSR	P06213	OID43867	7.3e-01	8.1e-01	0.0315716	9.2e-07	1.7e-06	-0.144303	8.8e-02	1.4e-01	0.0234708
IPCEF1	Q8WWN9	OID43868	4.8e-01	5.8e-01	0.268694	2.0e-22	1.3e-21	1.70051	1.1e-04	3.3e-04	-0.610414	1
IQGAP2	Q13576	OID43869	3.4e-05	1.3e-04	-0.694493	3.6e-02	4.7e-02	0.0979279	6.3e-01	7.2e-01	0.0224181	4
IRAG2	Q12912	OID43870	2.2e-02	4.6e-02	-0.212931	2.6e-11	6.0e-11	1.21771	9.5e-01	9.7e-01	0.116627	2
IRAK4	Q9NWZ3	OID43871	5.3e-01	6.3e-01	0.227249	3.1e-24	2.7e-23	2.35049	6.1e-04	1.6e-03	-0.74497	1
ISLR2	Q6UXK2	OID43872	2.6e-07	1.4e-06	0.218994	9.8e-17	3.3e-16	-0.496946	7.1e-01	7.8e-01	-0.0142415
ISM1	B1AKI9	OID43873	2.4e-25	3.1e-23	1.07134	4.0e-07	7.4e-07	-0.270291	1.6e-02	3.0e-02	-0.19864	7
IST1	P53990	OID43874	1.4e-01	2.2e-01	-0.0463673	1.6e-11	3.9e-11	0.945545	4.8e-07	2.5e-06	-0.562216	2
ITGA11	Q9UKX5	OID43875	4.6e-01	5.7e-01	-0.0278859	1.3e-29	8.4e-28	-0.981688	1.3e-05	4.7e-05	-0.107771	3
ITGA6	P23229	OID43876	1.5e-13	2.0e-12	-0.936665	5.3e-01	5.7e-01	-0.15231	8.6e-01	9.0e-01	0.129838	4
ITGAL	P20701	OID43877	1.1e-01	1.8e-01	-0.13252	7.4e-18	2.8e-17	-1.14617	1.5e-09	1.5e-08	-0.428683	3
ITGAV	P06756	OID43878	9.5e-02	1.6e-01	0.0374991	1.1e-27	2.7e-26	-0.483807	4.1e-02	7.1e-02	-0.0678299
ITGB1BP2	Q9UKP3	OID43879	4.8e-05	1.8e-04	1.46992	1.1e-22	7.7e-22	1.90507	4.9e-06	2.0e-05	-0.585708	5
ITGB7	P26010	OID43880	4.2e-03	1.0e-02	-0.150516	1.9e-25	2.3e-24	-0.583154	4.5e-02	7.8e-02	-0.0951086	8
ITM2A	O43736	OID43882	2.3e-04	7.7e-04	0.213029	7.5e-03	1.1e-02	-0.115156	9.6e-02	1.5e-01	-0.0925653
ITPR1	Q14643	OID43883	3.4e-03	8.8e-03	0.186325	1.7e-06	3.1e-06	0.498833	6.0e-10	6.7e-09	-0.55716	6
JPT2	Q9H910	OID43884	4.1e-03	1.0e-02	0.734474	4.1e-26	5.7e-25	2.47808	1.3e-01	2.0e-01	-0.425081	5
KAZALD1	Q96I82	OID43885	3.0e-26	5.5e-24	0.717717	1.6e-04	2.6e-04	-0.190948	2.8e-16	1.7e-14	-0.310902	7
KAZN	Q674X7	OID43886	3.6e-01	4.7e-01	0.139211	1.7e-23	1.3e-22	1.93913	9.0e-01	9.3e-01	-0.0863114	1
KCTD5	Q9NXV2	OID43887	1.1e-05	4.6e-05	-0.439134	1.0e-09	2.2e-09	0.510945	3.5e-05	1.2e-04	-0.308828	6
KEL	P23276	OID43888	2.1e-07	1.2e-06	0.192512	4.7e-20	2.2e-19	0.39057	1.5e-02	2.9e-02	-0.043084
KHK	P50053	OID43889	4.3e-02	8.2e-02	0.44483	3.8e-17	1.3e-16	1.03909	2.1e-01	2.9e-01	-0.0929303	1
KIAA0319	Q5VV43	OID43890	2.2e-17	5.2e-16	-0.437353	1.7e-27	3.8e-26	-0.723528	4.8e-02	8.2e-02	-0.0861614	3
KIF22	Q14807	OID43892	3.1e-01	4.2e-01	-0.0828259	3.0e-18	1.2e-17	1.81148	5.6e-01	6.5e-01	-0.0887804	1
KIFC3	Q9BVG8	OID43893	2.8e-04	9.2e-04	-0.304531	8.1e-17	2.7e-16	1.54462	1.5e-06	7.0e-06	1.02038	5
KIR2DL2_KIR2DL3	P43627_P43628	OID43894	1.8e-01	2.7e-01	-0.201125	3.4e-02	4.5e-02	0.0508272	5.6e-01	6.5e-01	-0.0661152
KLB	Q86Z14	OID43895	3.2e-02	6.4e-02	-0.1245	2.6e-08	5.1e-08	-0.335011	3.1e-01	4.0e-01	-0.0356456
KLK13	Q9UKR3	OID43896	1.0e-19	3.3e-18	0.925641	7.3e-25	7.4e-24	0.662344	3.4e-11	5.5e-10	0.269563	5
KLK14	Q9P0G3	OID43897	1.5e-23	1.0e-21	1.66264	2.5e-07	4.6e-07	0.239546	2.5e-01	3.3e-01	-0.0737263	7
KLK15	Q9H2R5	OID43898	3.3e-17	7.5e-16	0.476052	3.7e-03	5.4e-03	0.149231	2.2e-01	3.1e-01	-0.0107104
KLK4	Q9Y5K2	OID43899	9.6e-27	2.4e-24	-0.788878	1.3e-29	8.4e-28	-2.8751	1.1e-25	5.5e-23	-1.95639	3
KLRB1	Q12918	OID43900	7.2e-04	2.2e-03	0.16	2.1e-08	4.1e-08	0.22462	8.6e-01	9.0e-01	0.0196782
KLRD1	Q13241	OID43901	7.0e-02	1.2e-01	-0.0198601	6.2e-01	6.6e-01	-0.0761262	8.0e-01	8.6e-01	0.0142405
KLRK1	P26718	OID43902	9.4e-01	9.6e-01	0.0133795	1.2e-07	2.3e-07	-0.170957	1.1e-04	3.3e-04	-0.115968
KRT18	P05783	OID43903	1.9e-05	7.8e-05	0.311708	5.5e-06	9.6e-06	0.360049	3.5e-01	4.5e-01	0.075677
KRT19	P08727	OID43904	7.2e-04	2.2e-03	-0.205155	1.7e-03	2.5e-03	0.233287	3.2e-04	8.7e-04	-0.169317
KYNU	Q16719	OID43906	5.0e-14	7.3e-13	0.686342	1.1e-11	2.6e-11	0.377878	1.6e-01	2.3e-01	0.109088	7
LACRT	Q9GZZ8	OID43907	2.3e-02	4.7e-02	-0.35291	2.7e-25	3.1e-24	-1.82106	9.7e-01	9.8e-01	-0.00455063	3
LAG3	P18627	OID43908	2.9e-01	4.0e-01	-0.0553512	1.3e-01	1.6e-01	-0.108565	7.1e-01	7.8e-01	-0.0223025
LAIR2	Q6ISS4	OID43909	2.3e-15	4.1e-14	-0.203284	2.9e-05	4.8e-05	-0.22344	2.5e-01	3.4e-01	-0.063674
LAMB1	P07942	OID43910	7.2e-04	2.2e-03	0.103772	4.4e-03	6.4e-03	-0.113605	1.9e-01	2.7e-01	0.00872047
LAMP3	Q9UQV4	OID43911	9.3e-01	9.5e-01	0.0334101	4.1e-09	8.4e-09	-0.217132	5.4e-01	6.3e-01	-0.00644805
LAMTOR5	O43504	OID43912	3.1e-04	1.0e-03	-0.284476	1.0e-18	4.2e-18	1.10928	3.0e-08	2.1e-07	-0.565338	2
LARP1	Q6PKG0	OID43913	9.1e-04	2.7e-03	-0.366505	2.1e-27	4.5e-26	1.89878	8.6e-01	9.0e-01	-0.0293691	1
LAT	O43561	OID43914	9.9e-01	9.9e-01	-0.197213	9.6e-27	1.6e-25	1.58086	2.5e-06	1.1e-05	-0.490433	2
LAT2	Q9GZY6	OID43915	5.5e-02	1.0e-01	0.781922	1.6e-25	2.0e-24	3.34089	2.0e-12	4.7e-11	-1.86932	5
LATS1	O95835	OID43916	8.6e-01	9.0e-01	0.0148801	6.7e-10	1.4e-09	1.05039	1.5e-09	1.5e-08	-1.02871	2
LAYN	Q6UX15	OID43917	5.6e-03	1.4e-02	0.107486	5.4e-21	2.9e-20	-0.393285	6.2e-02	1.0e-01	-0.0756044
LDLRAP1	Q5SW96	OID43919	1.6e-05	6.7e-05	1.06429	7.7e-17	2.6e-16	1.54528	5.4e-04	1.4e-03	-0.753221	2
LEFTY2	O00292	OID43920	1.3e-26	3.2e-24	1.31926	3.3e-06	5.8e-06	0.316588	1.2e-01	1.8e-01	-0.0219715	5
LETM1	O95202	OID43921	6.0e-07	3.2e-06	-0.677493	3.2e-04	5.1e-04	0.40177	2.2e-05	7.9e-05	-0.373342	4
LGALS7	P47929	OID43922	4.1e-08	2.6e-07	0.366264	1.3e-28	4.4e-27	1.24903	4.6e-12	9.3e-11	0.361043	5
LIFR	P42702	OID43923	9.3e-09	6.4e-08	0.168011	4.1e-04	6.5e-04	-0.0639717	2.7e-02	4.9e-02	0.0372673
LIPF	P07098	OID43924	1.3e-06	6.5e-06	0.334288	1.4e-01	1.7e-01	0.0100915	6.5e-01	7.3e-01	0.166111
LMNB1	P20700	OID43925	5.9e-01	6.9e-01	0.0263646	1.5e-08	2.9e-08	0.943885	2.9e-10	3.5e-09	-1.00389	6
LMNB2	Q03252	OID43926	3.2e-01	4.3e-01	-0.0245847	4.6e-01	5.0e-01	-0.050492	9.6e-05	3.0e-04	-0.138922
LMOD1	P29536	OID43927	6.0e-18	1.6e-16	0.870225	2.3e-20	1.1e-19	0.551166	1.3e-08	1.0e-07	0.232801	5
LONP1	P36776	OID43928	6.2e-02	1.1e-01	0.0438385	7.7e-01	8.0e-01	-0.0315916	4.0e-08	2.7e-07	-0.748327	4
LPCAT2	Q7L5N7	OID43930	5.3e-02	9.7e-02	-0.241883	5.5e-06	9.6e-06	0.669065	1.2e-10	1.6e-09	-0.855811	6
LPO	P22079	OID43931	3.9e-01	4.9e-01	-0.0160107	1.1e-01	1.4e-01	-0.194667	3.1e-06	1.3e-05	-0.267687
LPP	Q93052	OID43932	1.9e-04	6.5e-04	0.842115	5.1e-25	5.4e-24	2.04212	5.5e-03	1.2e-02	-0.513604	5
LRCH4	O75427	OID43933	1.1e-01	1.9e-01	-0.219922	2.0e-21	1.1e-20	1.38888	2.3e-10	2.9e-09	-0.653762	2
LRIG1	Q96JA1	OID43934	1.1e-11	1.1e-10	0.329273	1.4e-07	2.6e-07	0.299833	9.8e-01	9.8e-01	-0.052416
LRRC25	Q8N386	OID43936	1.0e-01	1.7e-01	0.0371031	8.0e-02	1.0e-01	-0.0378895	4.0e-01	5.0e-01	-0.10523
LRRC37A2	A6NM11	OID43937	7.5e-01	8.2e-01	-0.049477	1.0e-14	2.9e-14	-0.344357	4.4e-01	5.4e-01	-0.0609523
LRTM2	Q8N967	OID43938	1.3e-01	2.0e-01	0.0759284	5.8e-22	3.5e-21	-0.645883	4.3e-02	7.4e-02	-0.129195	8
LSP1	P33241	OID43939	3.6e-07	1.9e-06	0.765609	9.7e-19	4.0e-18	1.05421	5.8e-08	3.8e-07	-0.734516	5
LTA4H	P09960	OID43941	2.5e-16	5.2e-15	-0.353016	1.9e-25	2.3e-24	-0.993636	3.5e-18	3.8e-16	-0.495314	3
LTB	Q06643	OID43942	1.6e-01	2.5e-01	-0.202443	4.4e-05	7.3e-05	-0.179848	4.6e-02	7.9e-02	-0.161497
LUZP2	Q86TE4	OID43943	5.8e-07	3.1e-06	0.31841	1.6e-22	1.0e-21	-0.846132	1.6e-12	3.9e-11	-0.246526	8
LXN	Q9BS40	OID43944	7.3e-08	4.4e-07	-0.949089	8.9e-09	1.8e-08	0.525767	1.2e-06	5.8e-06	-0.376189	4
LY75	O60449	OID43945	1.9e-05	7.7e-05	0.0518263	4.6e-08	9.0e-08	-0.14261	2.5e-01	3.4e-01	-0.0291287
LY9	Q9HBG7	OID43946	1.3e-01	2.1e-01	-0.0290171	1.7e-11	4.0e-11	-0.231602	1.3e-01	1.9e-01	0.0658003
LY96	Q9Y6Y9	OID43947	2.0e-10	1.6e-09	0.255888	4.1e-10	9.0e-10	0.353356	7.0e-05	2.2e-04	0.164033
LYN	P07948	OID43948	2.2e-03	5.8e-03	0.552996	2.5e-18	1.0e-17	1.11918	1.8e-17	1.5e-15	-1.19887	2
LZTS1	Q9Y250	OID43949	5.2e-06	2.3e-05	0.224846	5.4e-18	2.1e-17	-0.556401	2.6e-05	9.1e-05	-0.212756	4
M6PR	P20645	OID43950	2.0e-01	2.9e-01	-0.105359	4.4e-01	4.9e-01	0.129341	2.4e-01	3.3e-01	-0.164603
MAD1L1	Q9Y6D9	OID43951	1.3e-07	7.4e-07	-0.791873	2.5e-07	4.6e-07	0.589415	8.5e-11	1.2e-09	-0.792174	4
MAG	P20916	OID43952	6.6e-04	2.0e-03	0.0536044	1.5e-02	2.0e-02	-0.0508549	6.7e-02	1.1e-01	0.0250043
MAN1A2	O60476	OID43954	3.2e-12	3.4e-11	0.391099	9.6e-02	1.2e-01	-0.0662001	6.6e-01	7.4e-01	0.0212006
MAP2	P11137	OID43955	3.5e-01	4.6e-01	-0.0246903	9.8e-17	3.3e-16	0.530273	1.5e-02	3.0e-02	-0.19443	2
MAP2K6	P52564	OID43957	3.1e-02	6.2e-02	0.541677	1.9e-26	2.9e-25	1.97082	5.0e-05	1.6e-04	-0.418712	5
MAP4K5	Q9Y4K4	OID43958	2.9e-01	4.0e-01	0.412892	7.9e-23	5.6e-22	2.31878	1.2e-04	3.6e-04	-0.601917	1
MAPK9	P45984	OID43959	6.7e-09	4.6e-08	-0.537115	9.4e-20	4.3e-19	0.942979	2.6e-06	1.1e-05	-0.384643	2
MASP1	P48740	OID43960	5.3e-20	1.9e-18	-0.391108	3.5e-06	6.3e-06	-0.124511	4.1e-11	6.3e-10	-0.233899
MATN3	O15232	OID43961	3.5e-08	2.2e-07	0.120034	1.1e-27	2.7e-26	-2.06823	3.2e-27	2.8e-24	-1.01677	3
MCEE	Q96PE7	OID43962	2.4e-01	3.4e-01	-0.194322	2.8e-03	4.1e-03	-0.304068	2.3e-08	1.7e-07	-0.696504	4
MCEMP1	Q8IX19	OID43963	4.0e-01	5.1e-01	0.0199394	7.2e-01	7.6e-01	0.00917071	7.5e-01	8.1e-01	0.201639
MCF2L	O15068	OID43964	5.5e-04	1.7e-03	-0.28589	1.6e-22	1.0e-21	1.45261	5.7e-01	6.6e-01	0.106195	1
MDGA1	Q8NFP4	OID43966	6.2e-21	2.7e-19	0.577964	7.8e-24	6.5e-23	-0.596076	1.2e-01	1.8e-01	0.136243	4
MECR	Q9BV79	OID43967	6.9e-01	7.7e-01	0.0904001	5.4e-01	5.9e-01	0.147779	6.6e-08	4.3e-07	-0.785731	4
MEP1A	Q16819	OID43968	3.6e-01	4.7e-01	0.0651283	3.9e-01	4.4e-01	0.0169892	9.9e-04	2.5e-03	0.186091
METAP1D	Q6UB28	OID43969	5.9e-01	6.9e-01	0.10873	5.8e-01	6.2e-01	-0.065577	8.6e-12	1.6e-10	-0.913225	4
METAP2	P50579	OID43970	1.2e-01	1.9e-01	0.227302	1.1e-26	1.9e-25	1.57164	4.9e-05	1.6e-04	-0.468906	1
MGMT	P16455	OID43971	1.9e-02	4.0e-02	0.675463	3.8e-20	1.8e-19	1.82095	7.3e-05	2.3e-04	-0.468826	1
MICA_MICB	Q29980_Q29983	OID43972	2.8e-16	5.6e-15	0.1223	3.8e-01	4.3e-01	0.00963256	2.4e-01	3.3e-01	0.0410221
MIF4GD	A9UHW6	OID43973	8.2e-01	8.7e-01	0.403948	2.5e-11	5.8e-11	1.10025	3.6e-05	1.2e-04	-0.610052	2
MINDY1	Q8N5J2	OID43974	8.2e-01	8.7e-01	0.48329	9.6e-26	1.2e-24	2.28099	4.9e-01	5.9e-01	0.191373	5
MINK1	Q8N4C8	OID43975	1.2e-01	2.0e-01	0.396479	3.5e-17	1.2e-16	1.49476	1.3e-10	1.8e-09	-1.17303	2
MITD1	Q8WV92	OID43976	8.8e-02	1.5e-01	0.704633	1.0e-24	1.0e-23	2.01962	9.2e-08	5.6e-07	-0.808943	5
MKNK1	Q9BUB5	OID43977	2.2e-07	1.2e-06	1.2659	5.7e-25	6.0e-24	2.26187	3.2e-03	7.2e-03	-0.654411	5
MLN	P12872	OID43978	9.2e-05	3.3e-04	0.991282	5.6e-07	1.0e-06	0.317511	2.8e-05	9.7e-05	0.238206	7
MME	P08473	OID43979	8.7e-18	2.2e-16	0.428678	1.5e-06	2.8e-06	-0.256105	8.9e-02	1.4e-01	0.166677
MMP12	P39900	OID43980	1.2e-06	6.1e-06	0.431913	1.3e-11	3.1e-11	-0.399952	2.3e-02	4.3e-02	-0.0475893
MOG	Q16653	OID43981	1.5e-09	1.1e-08	-0.249959	1.5e-17	5.6e-17	-0.445256	8.1e-01	8.6e-01	0.000465799
MORC3	Q14149	OID43982	9.3e-11	8.1e-10	-1.35457	6.7e-18	2.5e-17	1.52238	1.7e-06	7.8e-06	-0.666507	6
MPHOSPH8	Q99549	OID43983	8.3e-01	8.8e-01	0.417777	2.4e-25	2.8e-24	2.25649	4.2e-07	2.2e-06	-0.809891	5
MPI	P34949	OID43984	3.5e-01	4.5e-01	-0.039861	9.3e-04	1.4e-03	0.148387	4.3e-01	5.3e-01	-0.00270464
MPP7	Q5T2T1	OID43985	6.9e-02	1.2e-01	-0.103823	4.7e-23	3.4e-22	1.83519	7.5e-10	8.1e-09	-0.901299	1
MPRIP	Q6WCQ1	OID43986	6.7e-10	5.2e-09	0.60276	1.8e-05	3.0e-05	0.276804	4.3e-01	5.3e-01	0.173483	7
MRPL24	Q96A35	OID43987	8.8e-04	2.6e-03	-0.177125	7.5e-02	9.5e-02	0.121847	1.7e-05	6.1e-05	-0.21717
MRPL28	Q13084	OID43988	1.6e-03	4.5e-03	-0.0826349	4.7e-01	5.1e-01	-0.0912101	2.7e-01	3.5e-01	-0.0277125
MRPL58	Q14197	OID43989	2.5e-06	1.2e-05	-0.675961	6.3e-02	8.1e-02	-0.122039	3.0e-04	8.3e-04	-0.454553	4
MS4A1	P11836	OID43990	2.0e-24	1.7e-22	-1.35262	1.3e-29	8.4e-28	-2.5172	2.5e-12	5.6e-11	-0.466269	3
MSLN	Q13421	OID43991	2.8e-24	2.2e-22	-1.3582	2.5e-29	1.4e-27	-1.53651	6.8e-01	7.5e-01	-0.0397792	3
MSTN	O14793	OID43992	1.2e-23	8.1e-22	0.939173	8.6e-23	6.1e-22	0.872079	9.3e-01	9.5e-01	0.0104547	5
MTDH	Q86UE4	OID43993	4.9e-05	1.9e-04	-0.992424	1.6e-24	1.5e-23	2.15643	4.1e-08	2.8e-07	-0.83345	2
MTHFD2	P13995	OID43994	1.5e-01	2.4e-01	-0.19622	2.0e-08	4.0e-08	-1.03389	2.8e-08	2.0e-07	-0.575755	4
MTIF3	Q9H2K0	OID43995	2.3e-01	3.4e-01	-0.456313	5.5e-04	8.5e-04	-0.502829	9.9e-10	1.1e-08	-1.19197	4
MTPN	P58546	OID43996	5.7e-04	1.8e-03	-0.771503	6.7e-15	2.0e-14	1.46538	1.1e-04	3.3e-04	-0.559256	2
MTSS1	O43312	OID43997	2.4e-08	1.6e-07	-0.960427	1.1e-27	2.7e-26	2.59262	2.1e-03	4.9e-03	0.447407	5
MTSS2	Q765P7	OID43998	3.2e-02	6.3e-02	-0.266254	1.3e-26	2.2e-25	2.88407	5.9e-01	6.8e-01	-0.0555	5
MUC16	Q8WXI7	OID43999	2.3e-12	2.6e-11	-0.482072	5.2e-01	5.6e-01	0.0716275	1.1e-01	1.7e-01	-0.1569
MYBPC2	Q14324	OID44000	2.3e-06	1.1e-05	0.54062	1.4e-10	3.1e-10	0.76769	1.9e-01	2.7e-01	0.223831	2
MYCBP2	O75592	OID44001	6.0e-04	1.9e-03	-0.428203	1.2e-15	3.8e-15	0.82824	1.1e-02	2.2e-02	0.342428	1
MYL4	P12829	OID44002	1.2e-10	1.0e-09	-1.40325	3.0e-06	5.3e-06	0.831018	5.0e-04	1.3e-03	-0.572096	4
NAA10	P41227	OID44003	8.8e-01	9.2e-01	0.453814	6.3e-29	2.6e-27	2.44292	5.0e-03	1.1e-02	-0.464255	5
NAAA	Q02083	OID44004	2.8e-01	3.8e-01	-0.0441442	7.0e-01	7.4e-01	-0.0792592	9.4e-01	9.6e-01	0.0154357
NACC1	Q96RE7	OID44005	8.4e-01	8.9e-01	0.283389	2.4e-25	2.8e-24	1.41975	3.4e-02	6.0e-02	-0.343126	1
NAGA	P17050	OID44006	4.0e-11	3.7e-10	-0.739391	3.7e-01	4.2e-01	0.0689279	5.3e-05	1.7e-04	-0.311947	4
NAGK	Q9UJ70	OID44007	1.0e-18	3.0e-17	-1.48948	1.7e-01	2.1e-01	0.113829	8.2e-07	4.0e-06	-0.468199	8
NANS	Q9NR45	OID44008	3.7e-02	7.1e-02	-0.0981965	3.6e-12	8.8e-12	0.893294	6.5e-09	5.4e-08	-0.704785	2
NAP1L4	Q99733	OID44009	6.1e-01	7.0e-01	-0.00606694	2.5e-23	1.9e-22	0.791192	3.5e-10	4.1e-09	-0.265992	2
NAPRT	Q6XQN6	OID44010	1.4e-07	8.4e-07	-0.94378	4.7e-17	1.6e-16	0.865352	9.3e-02	1.5e-01	-0.11666	6
NARS1	O43776	OID44011	1.7e-02	3.8e-02	-0.138755	2.2e-22	1.4e-21	1.07377	7.7e-04	2.0e-03	-0.294835	2
NCF2	P19878	OID44013	8.5e-02	1.5e-01	-0.349578	2.6e-09	5.4e-09	1.86788	1.2e-16	8.1e-15	-2.23437	4
NCR1	O76036	OID44014	3.0e-08	1.9e-07	-0.285101	5.0e-02	6.4e-02	-0.0217451	2.3e-03	5.2e-03	-0.128631
NCR3LG1	Q68D85	OID44015	5.3e-16	1.0e-14	0.402204	4.6e-07	8.6e-07	0.196651	2.0e-01	2.7e-01	0.0335168
NCS1	P62166	OID44016	5.2e-15	8.9e-14	0.519104	1.3e-04	2.1e-04	-0.203772	1.2e-04	3.6e-04	-0.0934234	7
NDST1	P52848	OID44017	2.7e-03	7.2e-03	-0.409642	6.2e-01	6.6e-01	-0.0320865	7.4e-01	8.0e-01	0.0362188
NDUFA5	Q16718	OID44018	5.3e-09	3.7e-08	-0.741541	9.7e-01	9.7e-01	-0.0203764	2.3e-05	8.3e-05	-0.233183	4
NDUFB7	P17568	OID44019	2.3e-01	3.3e-01	0.0357809	2.4e-04	3.9e-04	0.507202	2.8e-05	9.8e-05	-0.419301	6
NECTIN1	Q15223	OID44020	9.1e-03	2.1e-02	-0.305282	8.2e-01	8.4e-01	0.0610459	6.9e-01	7.6e-01	-0.109968
NEDD4L	Q96PU5	OID44021	9.0e-01	9.3e-01	0.0193157	1.1e-16	3.6e-16	0.992017	2.3e-11	3.9e-10	-0.791442	2
NEDD9	Q14511	OID44022	1.9e-01	2.8e-01	0.126261	1.7e-10	3.7e-10	1.14002	1.4e-10	1.9e-09	-0.921348	2
NEO1	Q92859	OID44023	1.4e-04	4.9e-04	0.0920291	5.1e-13	1.3e-12	-0.197466	1.3e-01	1.9e-01	-0.0304736
NFASC	O94856	OID44024	5.1e-11	4.7e-10	0.183068	2.1e-03	3.2e-03	-0.11139	2.2e-02	4.0e-02	-0.0531995
NFAT5	O94916	OID44025	1.1e-01	1.9e-01	-0.11406	6.0e-12	1.4e-11	0.541312	7.7e-04	2.0e-03	0.521251	7
NFATC1	O95644	OID44026	5.7e-01	6.7e-01	0.16438	1.3e-29	8.4e-28	2.4447	1.1e-02	2.1e-02	0.342739	5
NFE2	Q16621	OID44027	7.4e-01	8.2e-01	0.27187	1.4e-20	7.2e-20	1.49116	6.1e-05	2.0e-04	-0.546461	1
NFU1	Q9UMS0	OID44028	2.6e-02	5.3e-02	-0.726625	4.1e-02	5.4e-02	-0.610683	1.5e-11	2.6e-10	-1.37479	4
NHEJ1	Q9H9Q4	OID44031	7.8e-05	2.9e-04	-0.374693	1.4e-18	5.5e-18	1.35633	2.7e-02	5.0e-02	-0.412546	2
NIT1	Q86X76	OID44032	1.8e-01	2.7e-01	0.320633	1.0e-19	4.5e-19	1.11576	1.1e-03	2.7e-03	-0.199847	1
NMI	Q13287	OID44033	3.9e-07	2.1e-06	-0.675756	7.3e-16	2.3e-15	0.994678	3.3e-06	1.4e-05	-0.516016	6
NMNAT1	Q9HAN9	OID44034	1.3e-05	5.5e-05	-0.761206	9.2e-12	2.2e-11	1.6036	7.3e-12	1.4e-10	-1.56375	6
NMT1	P30419	OID44035	2.0e-02	4.2e-02	0.808239	1.7e-16	5.7e-16	1.76511	7.7e-05	2.4e-04	-0.875654	2
NPHS1	O60500	OID44036	9.2e-05	3.3e-04	-0.225765	1.5e-03	2.3e-03	-0.139211	5.8e-03	1.2e-02	-0.150858
NPM1	P06748	OID44037	2.0e-05	8.1e-05	-0.914699	2.3e-15	7.0e-15	1.66178	5.5e-13	1.5e-11	-1.98458	4
NPPC	P23582	OID44038	6.4e-15	1.1e-13	2.86049	1.4e-10	3.2e-10	0.663885	1.4e-15	7.0e-14	-0.761054	7
NPY	P01303	OID44039	2.5e-13	3.2e-12	0.766602	6.6e-01	6.9e-01	0.0831297	8.1e-02	1.3e-01	0.382869	7
NT5C1A	Q9BXI3	OID44040	1.5e-04	5.2e-04	-0.144798	6.8e-07	1.2e-06	0.283705	1.1e-01	1.7e-01	-0.0816487
NT5C3A	Q9H0P0	OID44041	1.3e-01	2.0e-01	0.259212	3.6e-20	1.7e-19	1.64952	1.7e-06	7.7e-06	-0.685822	1
NTF3	P20783	OID44042	9.6e-26	1.4e-23	1.76935	7.8e-08	1.5e-07	0.213354	4.2e-07	2.2e-06	-0.236367	5
NUB1	Q9Y5A7	OID44043	9.2e-02	1.6e-01	-0.0594348	1.2e-23	9.2e-23	1.79226	7.3e-10	7.9e-09	-0.914989	1
NUCB2	P80303	OID44045	4.5e-02	8.4e-02	-0.0990807	8.6e-24	7.1e-23	0.923357	1.1e-10	1.5e-09	-0.581329	2
NUDC	Q9Y266	OID44046	7.9e-01	8.5e-01	0.0846708	1.4e-19	6.1e-19	1.03095	1.4e-06	6.4e-06	-0.407237	1
NUDCD3	Q8IVD9	OID44047	7.6e-01	8.3e-01	0.15437	4.9e-13	1.3e-12	0.892339	4.1e-07	2.1e-06	-0.600355	2
NUDT16	Q96DE0	OID44049	1.5e-08	1.0e-07	1.12794	3.5e-15	1.1e-14	1.22916	3.2e-07	1.7e-06	-0.903496	7
NUDT2	P50583	OID44050	4.1e-01	5.2e-01	0.0443063	1.5e-12	3.8e-12	0.979281	2.2e-03	5.1e-03	-0.344951	2
NUMB	P49757	OID44051	4.3e-02	8.1e-02	0.560142	7.9e-23	5.6e-22	2.0161	1.2e-05	4.5e-05	-0.748517	1
NXPH3	O95157	OID44052	8.3e-12	8.5e-11	0.34087	1.5e-20	7.6e-20	-0.567571	2.3e-01	3.2e-01	-0.0277279	8
OBP2B	Q9NPH6	OID44053	1.6e-08	1.1e-07	0.275287	1.3e-29	8.4e-28	1.37345	4.4e-03	9.7e-03	0.15686	5
OCLN	Q16625	OID44054	7.2e-01	8.0e-01	0.104979	3.1e-11	7.2e-11	0.304146	1.2e-01	1.9e-01	0.0759734
OGA	O60502	OID44055	8.4e-06	3.7e-05	-0.577387	1.3e-28	4.4e-27	2.20035	4.4e-03	9.6e-03	-0.465522	1
OGFR	Q9NZT2	OID44056	9.1e-04	2.7e-03	0.288645	3.4e-19	1.4e-18	0.77875	9.1e-01	9.4e-01	0.0302027	1
OMG	P23515	OID44057	1.4e-03	4.0e-03	0.392734	2.3e-01	2.7e-01	0.00295699	4.7e-01	5.7e-01	-0.0471937
OPHN1	O60890	OID44058	3.0e-01	4.1e-01	0.550916	2.1e-27	4.5e-26	3.24848	3.5e-02	6.2e-02	-0.644351	5
OPLAH	O14841	OID44059	7.9e-01	8.5e-01	0.346512	6.8e-27	1.2e-25	2.46656	3.1e-07	1.6e-06	-0.730833	5
OSBPL2	Q9H1P3	OID44061	7.1e-10	5.5e-09	-0.819363	1.6e-01	1.9e-01	0.0338521	6.2e-03	1.3e-02	-0.125413	4
OSM	P13725	OID44062	6.0e-05	2.3e-04	-0.805561	4.0e-07	7.4e-07	0.771587	3.8e-07	2.0e-06	-0.560073	4
OTUD6B	Q8N6M0	OID44063	2.8e-01	3.9e-01	-0.253228	5.7e-20	2.6e-19	1.65197	1.5e-02	3.0e-02	-0.294568	1
OTUD7B	Q6GQQ9	OID44064	4.5e-02	8.5e-02	-0.262322	2.0e-19	8.6e-19	1.3898	9.1e-04	2.3e-03	-0.471427	2
OXCT1	P55809	OID44065	4.4e-06	2.0e-05	0.71716	4.7e-02	6.1e-02	-0.184462	2.9e-01	3.9e-01	-0.100824	7
PACS2	Q86VP3	OID44066	2.4e-02	5.0e-02	-0.446705	1.3e-29	8.4e-28	2.62453	2.7e-02	5.0e-02	-0.461338	5
PAEP	P09466	OID44067	2.0e-11	2.0e-10	-0.67124	4.8e-16	1.5e-15	1.61125	3.3e-01	4.2e-01	0.175152	2
PAFAH1B3	Q15102	OID44068	9.1e-01	9.3e-01	-0.128954	5.3e-01	5.7e-01	0.0572098	2.3e-02	4.3e-02	-0.0976329
PAG1	Q9NWQ8	OID44069	1.3e-05	5.3e-05	-0.691253	2.8e-16	9.0e-16	1.06596	1.9e-09	1.8e-08	-0.514743	2
PAGR1	Q9BTK6	OID44070	2.6e-01	3.6e-01	0.0431287	5.8e-21	3.0e-20	1.23449	2.0e-05	7.2e-05	-0.6021	1
PALM	O75781	OID44071	1.2e-01	1.9e-01	-0.00556079	5.7e-11	1.3e-10	-0.232244	1.2e-04	3.6e-04	-0.0794086
PALM2	Q8IXS6	OID44072	7.8e-07	4.1e-06	0.269811	1.1e-07	2.0e-07	-0.338701	8.0e-01	8.5e-01	0.0963162
PALM3	A6NDB9	OID44073	1.3e-01	2.1e-01	-0.0240919	6.6e-03	9.4e-03	0.289549	3.1e-02	5.6e-02	0.0753727
PBXIP1	Q96AQ6	OID44074	5.3e-16	1.0e-14	0.518527	1.3e-26	2.2e-25	0.633898	1.5e-01	2.1e-01	0.0205068	5
PCBP2	Q15366	OID44075	6.9e-04	2.1e-03	1.05351	9.6e-27	1.6e-25	2.63252	5.8e-02	9.7e-02	-0.450672	5
PCDH12	Q9NPG4	OID44076	7.5e-01	8.2e-01	-0.030931	1.9e-16	6.3e-16	-0.278346	1.2e-01	1.8e-01	-0.0212891
PCDH7	O60245	OID44077	1.6e-13	2.1e-12	-0.707873	1.1e-04	1.8e-04	-0.203572	6.9e-02	1.1e-01	0.0661066	8
PCDH9	Q9HC56	OID44078	7.4e-06	3.2e-05	0.241553	2.3e-05	3.9e-05	-0.192785	2.8e-04	7.8e-04	-0.177149
PCDHB15	Q9Y5E8	OID44079	4.1e-05	1.6e-04	0.296993	5.8e-10	1.3e-09	-0.311753	1.4e-04	4.2e-04	0.120388
PCSK7	Q16549	OID44080	2.5e-12	2.7e-11	0.37324	8.8e-08	1.7e-07	0.298557	8.4e-01	8.9e-01	-0.0256202
PCYT2	Q99447	OID44081	2.6e-01	3.7e-01	-0.387692	1.9e-17	6.8e-17	1.37717	3.5e-06	1.5e-05	-0.525097	2
PDCD1	Q15116	OID44082	1.5e-19	4.7e-18	-0.39526	3.8e-29	1.8e-27	-0.749385	5.3e-08	3.4e-07	-0.238089	3
PDCD1LG2	Q9BQ51	OID44083	2.8e-04	9.1e-04	0.0773749	6.9e-02	8.8e-02	-0.0559775	3.4e-01	4.3e-01	-0.0226015
PDLIM5	Q96HC4	OID44084	2.1e-02	4.5e-02	0.616872	2.4e-25	2.8e-24	2.12303	2.3e-03	5.4e-03	-0.655594	1
PDZK1	Q5T2W1	OID44085	9.1e-02	1.5e-01	-0.040794	9.5e-01	9.6e-01	0.0504599	3.8e-02	6.6e-02	0.0590147
PECR	Q9BY49	OID44086	4.2e-01	5.2e-01	0.0184794	1.5e-03	2.3e-03	0.351604	4.2e-02	7.2e-02	-0.217955
PER3	P56645	OID44087	3.1e-01	4.2e-01	0.109253	2.5e-23	1.9e-22	2.14231	1.2e-01	1.8e-01	-0.433569	1
PFDN2	Q9UHV9	OID44088	3.7e-07	2.0e-06	-0.52591	1.3e-19	5.8e-19	1.15563	1.3e-05	5.0e-05	-0.518045	2
PFKFB2	O60825	OID44089	4.6e-01	5.7e-01	0.0706291	1.7e-27	3.8e-26	2.67291	1.9e-07	1.1e-06	-0.775584	1
PGF	P49763	OID44090	5.4e-15	9.2e-14	0.268075	1.5e-10	3.2e-10	0.183795	5.9e-06	2.4e-05	-0.0984341
PGLYRP3	Q96LB9	OID44091	1.3e-02	3.0e-02	0.0846831	8.6e-09	1.7e-08	0.383321	4.2e-11	6.5e-10	0.258752
PHACTR2	O75167	OID44092	9.5e-04	2.8e-03	0.977711	1.5e-19	6.4e-19	1.9802	2.8e-06	1.2e-05	-0.849271	1
PHLDB1	Q86UU1	OID44093	3.3e-01	4.4e-01	0.0819556	1.6e-11	3.7e-11	0.48788	5.6e-01	6.5e-01	-0.0292825
PHOSPHO1	Q8TCT1	OID44094	1.0e-12	1.2e-11	0.366987	6.9e-01	7.2e-01	-0.0601861	1.2e-01	1.9e-01	0.0308295
PIBF1	Q8WXW3	OID44095	5.3e-03	1.3e-02	-0.349258	8.3e-26	1.1e-24	1.94926	2.8e-09	2.6e-08	-0.809076	1
PIK3AP1	Q6ZUJ8	OID44096	2.6e-13	3.2e-12	-1.1655	4.3e-23	3.1e-22	1.62897	1.2e-07	7.1e-07	-0.531988	6
PKD2	Q13563	OID44097	4.8e-06	2.2e-05	-0.331406	1.9e-15	5.9e-15	0.796834	1.2e-01	1.8e-01	0.00963882	2
PLA2G10	O15496	OID44098	3.3e-02	6.6e-02	0.164825	2.5e-10	5.6e-10	-0.357543	6.3e-02	1.0e-01	-0.140046
PLB1	Q6P1J6	OID44099	1.3e-01	2.1e-01	0.103628	6.5e-02	8.4e-02	0.0599908	1.6e-01	2.3e-01	-0.0612557
PLCB2	Q00722	OID44100	3.2e-01	4.3e-01	-0.117703	1.9e-25	2.3e-24	2.69046	2.1e-04	6.0e-04	-0.594352	1
PLEKHO1	Q53GL0	OID44101	4.0e-01	5.0e-01	0.561329	4.7e-24	4.0e-23	2.10917	1.8e-01	2.6e-01	-0.220442	5
PLSCR3	Q9NRY6	OID44102	6.4e-01	7.3e-01	0.108944	1.1e-09	2.3e-09	0.867627	8.6e-09	6.9e-08	-0.717542	2
PLXDC2	Q6UX71	OID44103	2.6e-26	5.3e-24	0.758734	1.2e-02	1.7e-02	-0.101149	4.5e-04	1.2e-03	-0.184608	7
PLXNA4	Q9HCM2	OID44104	8.3e-01	8.8e-01	0.0237116	3.5e-25	3.9e-24	1.57524	8.3e-02	1.3e-01	-0.196493	1
PMCH	P20382	OID44105	1.6e-04	5.6e-04	0.305961	1.1e-03	1.7e-03	-0.181993	1.3e-03	3.1e-03	-0.218371
PNLIPRP1	P54315	OID44106	5.0e-04	1.6e-03	0.21245	2.1e-20	1.1e-19	0.710308	7.6e-21	1.5e-18	0.614026	5
PODXL	O00592	OID44107	2.6e-13	3.2e-12	0.146233	2.0e-04	3.2e-04	-0.0854838	9.8e-01	9.8e-01	-0.0205135
POF1B	Q8WVV4	OID44108	8.7e-02	1.5e-01	0.050762	1.5e-03	2.2e-03	-0.0800905	1.8e-01	2.5e-01	-0.0510914
POLR2F	P61218	OID44109	7.1e-01	7.9e-01	0.122705	9.9e-22	5.8e-21	1.07604	1.7e-09	1.7e-08	-0.557814	1
POMC	P01189	OID44110	3.3e-11	3.1e-10	0.913132	1.0e+00	1.0e+00	-0.0221953	6.3e-04	1.6e-03	-0.295673	7
PON2	Q15165	OID44111	4.5e-07	2.4e-06	0.149367	9.5e-02	1.2e-01	-0.0623439	2.0e-01	2.8e-01	0.0610596
PPL	O60437	OID44112	1.5e-01	2.4e-01	-3.24129e-05	2.7e-16	8.6e-16	0.47971	3.8e-02	6.7e-02	-0.0793997
PPM1B	O75688	OID44113	3.1e-08	2.0e-07	-0.918585	3.5e-01	3.9e-01	0.0227516	4.3e-04	1.2e-03	-0.465296	4
PPME1	Q9Y570	OID44114	4.2e-05	1.6e-04	-0.656529	5.4e-18	2.1e-17	1.17986	4.5e-08	3.0e-07	-0.549631	2
PPP1CC	P36873	OID44115	2.1e-01	3.1e-01	0.498519	2.1e-25	2.6e-24	1.76548	7.2e-03	1.5e-02	-0.357241	5
PPP1R14A	Q96A00	OID44116	1.1e-02	2.5e-02	0.498604	1.1e-22	7.7e-22	1.36959	2.6e-08	1.8e-07	0.541471	5
PPP1R14D	Q9NXH3	OID44117	1.9e-02	4.0e-02	0.247109	3.6e-01	4.1e-01	-0.0963158	5.3e-04	1.4e-03	0.23781
PPP1R18	Q6NYC8	OID44118	2.7e-12	2.9e-11	0.769554	8.6e-23	6.1e-22	0.934249	5.8e-06	2.3e-05	-0.290654	7
PPP1R9B	Q96SB3	OID44119	4.8e-02	9.0e-02	-0.233048	6.6e-17	2.2e-16	1.31488	2.4e-09	2.3e-08	-0.979643	2
PPP2R5A	Q15172	OID44120	8.9e-01	9.3e-01	0.238601	2.9e-16	9.4e-16	1.91945	7.6e-08	4.8e-07	-1.21868	2
PPP3R1	P63098	OID44121	4.0e-01	5.1e-01	0.109621	2.0e-06	3.5e-06	0.359596	7.8e-09	6.3e-08	-0.414044
PRDX1	Q06830	OID44122	1.1e-01	1.8e-01	0.0171089	3.2e-28	9.5e-27	2.50254	3.0e-05	1.0e-04	-0.618732	5
PRDX5	P30044	OID44123	2.4e-01	3.5e-01	0.278841	3.2e-27	6.3e-26	1.68785	1.4e-01	2.0e-01	-0.00715066	5
PRDX6	P30041	OID44124	2.6e-08	1.7e-07	-0.72823	4.9e-05	8.0e-05	0.371491	1.1e-09	1.2e-08	-0.668638	4
PRKAR2A	P13861	OID44125	1.6e-05	6.8e-05	-0.62319	7.3e-25	7.4e-24	1.54765	2.3e-05	8.1e-05	-0.249993	1
PRND	Q9UKY0	OID44126	2.6e-09	1.9e-08	0.732374	8.2e-09	1.7e-08	-0.703846	7.2e-05	2.3e-04	-0.375975	4
PROK1	P58294	OID44127	2.8e-15	5.0e-14	0.790848	1.3e-29	8.4e-28	1.93835	7.1e-08	4.6e-07	0.464731	5
PRRT3	Q5FWE3	OID44128	2.7e-01	3.7e-01	-0.0859487	1.3e-28	4.4e-27	-1.07022	1.1e-09	1.1e-08	-0.19346	3
PRSS53	Q2L4Q9	OID44129	1.5e-02	3.3e-02	0.0098274	1.9e-01	2.3e-01	0.0258445	7.2e-04	1.9e-03	0.184601
PRTG	Q2VWP7	OID44130	5.7e-10	4.5e-09	0.186108	9.5e-24	7.8e-23	-0.375799	1.9e-06	8.5e-06	-0.148925
PSAPL1	Q6NUJ1	OID44131	3.2e-02	6.4e-02	0.0976117	1.3e-04	2.1e-04	0.142741	4.6e-01	5.5e-01	0.120518
PSCA	O43653	OID44132	1.4e-01	2.2e-01	0.173051	2.0e-02	2.7e-02	-0.0526677	6.0e-01	6.8e-01	-0.111653
PSG1	P11464	OID44133	1.7e-09	1.2e-08	0.537213	3.8e-17	1.3e-16	0.688592	1.0e-07	6.2e-07	0.477665	7
PSIP1	O75475	OID44134	9.7e-01	9.8e-01	0.0100988	1.1e-25	1.4e-24	1.95295	1.7e-07	9.5e-07	-1.00936	1
PSMD1	Q99460	OID44135	3.7e-14	5.5e-13	-1.81701	4.0e-14	1.1e-13	1.11461	9.8e-05	3.0e-04	-0.477147	4
PSMD9	O00233	OID44136	3.5e-06	1.6e-05	-0.787293	6.0e-18	2.3e-17	1.20738	2.0e-09	1.9e-08	-0.45438	2
PSME1	Q06323	OID44137	6.6e-02	1.2e-01	-0.0515744	1.7e-16	5.4e-16	0.669287	8.5e-11	1.2e-09	-0.415361	2
PSME2	Q9UL46	OID44138	5.8e-02	1.1e-01	-0.108247	3.9e-23	2.9e-22	0.964279	4.3e-13	1.2e-11	-0.493061	1
PSMG3	Q9BT73	OID44139	7.5e-01	8.2e-01	-0.0541154	1.0e-23	8.4e-23	1.44659	5.1e-13	1.4e-11	-0.64196	1
PSMG4	Q5JS54	OID44140	3.5e-08	2.2e-07	-0.811455	7.8e-20	3.6e-19	1.04903	8.8e-11	1.3e-09	-0.590582	6
PSPN	O60542	OID44141	3.2e-07	1.8e-06	0.450391	3.8e-02	5.1e-02	0.00353018	1.8e-12	4.3e-11	0.681196	7
PSTPIP1	O43586	OID44142	1.1e-07	6.2e-07	-0.755709	6.0e-12	1.4e-11	1.06257	3.8e-11	6.0e-10	-0.991604	4
PTGES2	Q9H7Z7	OID44143	1.2e-04	4.3e-04	-0.177578	4.5e-04	7.0e-04	-0.786967	3.6e-11	5.7e-10	-0.923637	4
PTH	P01270	OID44144	7.6e-21	3.2e-19	1.48693	3.7e-05	6.2e-05	-0.511026	3.9e-01	4.9e-01	0.195554	7
PTH1R	Q03431	OID44145	3.1e-13	3.8e-12	0.564256	7.3e-01	7.6e-01	0.0744227	1.6e-10	2.1e-09	-0.270276	7
PTK7	Q13308	OID44146	1.2e-07	7.1e-07	0.191755	1.5e-01	1.8e-01	-0.0490951	1.4e-13	4.2e-12	-0.274466
PTN	P21246	OID44147	3.7e-01	4.7e-01	-0.135365	8.5e-13	2.1e-12	0.965301	1.5e-04	4.3e-04	-0.52541	2
PTPN1	P18031	OID44148	1.7e-01	2.6e-01	-0.046077	6.1e-15	1.8e-14	1.55295	4.5e-06	1.9e-05	-0.77468	2
PTPRH	Q9HD43	OID44149	7.0e-03	1.7e-02	0.15489	2.2e-01	2.6e-01	0.0653108	8.4e-01	8.8e-01	0.0569715
PTPRK	Q15262	OID44150	8.5e-02	1.5e-01	-0.174703	3.5e-02	4.6e-02	0.0114707	6.0e-01	6.8e-01	-0.0189954
PTPRN	Q16849	OID44151	7.2e-26	1.1e-23	-0.62106	1.3e-29	8.4e-28	-1.18979	9.3e-17	6.8e-15	-0.267767	3
PTPRN2	Q92932	OID44152	1.5e-13	2.0e-12	-0.428991	5.4e-28	1.5e-26	-0.849013	2.0e-07	1.1e-06	-0.187395	3
PTPRR	Q15256	OID44153	5.3e-22	2.8e-20	-0.586998	1.3e-29	8.4e-28	-1.21944	2.0e-11	3.5e-10	-0.280959	3
PTTG2	Q9NZH5	OID44154	2.6e-01	3.7e-01	-0.0143018	2.6e-01	3.0e-01	0.189033	7.7e-01	8.3e-01	0.09107
PVALB	P20472	OID44155	8.9e-01	9.3e-01	0.303314	2.5e-16	8.2e-16	1.11405	1.2e-02	2.4e-02	-0.0749496	2
PXDNL	A1KZ92	OID44156	1.2e-04	4.2e-04	0.217935	2.0e-14	5.7e-14	-0.474792	1.5e-03	3.6e-03	-0.185563
PYDC1	Q8WXC3	OID44157	3.5e-01	4.6e-01	-0.00196321	7.2e-02	9.2e-02	0.00428437	4.3e-02	7.4e-02	0.110695
PYHIN1	Q6K0P9	OID44158	3.4e-10	2.7e-09	-1.73963	3.4e-14	9.4e-14	1.77501	2.8e-10	3.4e-09	-1.73856	4
RAB2B	Q8WUD1	OID44159	4.2e-01	5.2e-01	0.112197	6.4e-25	6.7e-24	1.6866	2.2e-03	5.0e-03	-0.383005	1
RAB3IL1	Q8TBN0	OID44160	5.5e-02	1.0e-01	-0.334523	4.4e-13	1.2e-12	1.17443	1.6e-02	3.1e-02	-0.250614	2
RAB3IP	Q96QF0	OID44161	3.8e-02	7.3e-02	-0.112462	2.4e-28	7.4e-27	2.95914	5.2e-01	6.1e-01	-0.125857	5
RABEP2	Q9H5N1	OID44163	5.8e-04	1.8e-03	-0.416988	3.5e-26	5.0e-25	2.20339	8.2e-01	8.7e-01	0.00598435	5
RALB	P11234	OID44164	1.5e-05	6.4e-05	-0.456571	2.9e-01	3.3e-01	-0.119251	6.2e-03	1.3e-02	-0.185212
RALY	Q9UKM9	OID44165	3.0e-03	7.8e-03	-0.333627	7.1e-11	1.6e-10	1.03399	1.3e-07	7.4e-07	-1.13484	6
RANBP1	P43487	OID44166	5.2e-06	2.3e-05	0.804125	2.7e-25	3.1e-24	1.49473	5.6e-06	2.3e-05	-0.461753	5
RAPGEF2	Q9Y4G8	OID44167	1.7e-05	7.0e-05	-0.712227	4.5e-25	4.8e-24	2.24627	7.7e-06	3.0e-05	-0.791431	2
RASGRP2	Q7LDG7	OID44168	8.0e-02	1.4e-01	-0.254581	2.5e-29	1.4e-27	2.81794	2.7e-06	1.2e-05	-0.787247	1
RBKS	Q9H477	OID44169	6.1e-04	1.9e-03	-0.33412	6.4e-16	2.0e-15	0.700957	2.9e-06	1.3e-05	-0.349675	2
RBM17	Q96I25	OID44170	9.7e-01	9.8e-01	0.129694	6.7e-23	4.8e-22	1.72692	7.6e-03	1.6e-02	-0.454874	1
RBP2	P50120	OID44171	6.3e-01	7.3e-01	0.1738	1.0e+00	1.0e+00	-0.105353	3.0e-03	6.8e-03	0.361577
RBP5	P82980	OID44172	3.9e-01	5.0e-01	-0.0460738	8.7e-01	8.8e-01	-0.00851626	1.2e-01	1.8e-01	0.0654442
RBP7	Q96R05	OID44173	1.3e-01	2.0e-01	0.0127554	1.3e-07	2.5e-07	1.05905	3.9e-18	4.0e-16	-1.33986	6
RBPMS	Q93062	OID44174	7.0e-01	7.8e-01	0.013964	3.2e-01	3.6e-01	0.0246585	6.7e-02	1.1e-01	0.260365
RBPMS2	Q6ZRY4	OID44175	5.6e-04	1.7e-03	-0.527002	1.5e-12	3.7e-12	1.31814	4.7e-03	1.0e-02	0.381112	1
RECK	O95980	OID44176	2.3e-07	1.3e-06	0.12466	1.6e-02	2.2e-02	-0.0649686	2.3e-03	5.3e-03	0.0749987
REEP4	Q9H6H4	OID44177	1.3e-02	2.9e-02	0.448808	8.3e-26	1.1e-24	1.74466	1.4e-02	2.8e-02	-0.208961	5
REG3G	Q6UW15	OID44178	6.2e-04	1.9e-03	-0.201842	5.3e-04	8.3e-04	0.231349	2.3e-03	5.4e-03	0.094123
RET	P07949	OID44179	2.6e-06	1.2e-05	0.326944	6.4e-09	1.3e-08	-0.382103	5.4e-02	9.0e-02	-0.0288038
RFC4	P35249	OID44180	9.6e-04	2.8e-03	-0.434363	8.6e-24	7.1e-23	1.6099	2.3e-07	1.3e-06	-0.653559	2
RGCC	Q9H4X1	OID44181	3.3e-02	6.5e-02	-0.545104	2.6e-02	3.5e-02	0.178881	9.4e-06	3.6e-05	-0.419099
RGS10	O43665	OID44182	4.3e-01	5.4e-01	0.2595	2.1e-19	9.1e-19	1.74319	5.7e-02	9.6e-02	-0.367114	1
RHOC	P08134	OID44183	3.1e-02	6.2e-02	0.676093	4.7e-17	1.6e-16	1.33605	4.0e-04	1.1e-03	-0.504205	2
RILP	Q96NA2	OID44184	5.3e-03	1.3e-02	-0.37271	3.0e-21	1.7e-20	1.27134	1.2e-04	3.6e-04	-0.392939	2
RLN1	P04808	OID44185	8.6e-05	3.1e-04	0.249145	1.1e-02	1.5e-02	0.165877	9.3e-01	9.5e-01	-0.062026
RNASE10	Q5GAN6	OID44186	5.7e-17	1.3e-15	0.599221	9.1e-04	1.4e-03	0.220171	6.6e-02	1.1e-01	-0.138337	2
RNF149	Q8NC42	OID44188	6.5e-01	7.4e-01	-0.0119271	1.0e+00	1.0e+00	-0.0204676	2.2e-02	4.1e-02	-0.0578578
RNF5	Q99942	OID44190	2.0e-01	2.9e-01	-0.0844163	6.9e-28	1.9e-26	1.63803	1.3e-09	1.3e-08	-0.487435	1
ROBO4	Q8WZ75	OID44191	7.0e-01	7.9e-01	0.00546976	1.8e-01	2.2e-01	-0.0406347	1.1e-01	1.6e-01	-0.0150904
RP2	O75695	OID44192	5.1e-01	6.1e-01	0.124358	2.9e-02	3.8e-02	0.322046	1.9e-14	7.4e-13	-0.868452	4
RPL14	P50914	OID44193	5.2e-01	6.3e-01	-0.0661663	1.1e-10	2.5e-10	0.736787	5.1e-11	7.7e-10	-0.685058	6
RSPO1	Q2MKA7	OID44194	1.4e-16	3.0e-15	0.765524	9.2e-25	9.1e-24	0.825734	1.2e-04	3.6e-04	-0.188573	5
RSPO3	Q9BXY4	OID44195	5.6e-02	1.0e-01	0.223444	5.1e-25	5.4e-24	1.12851	2.3e-04	6.3e-04	-0.263465	1
RTBDN	Q9BSG5	OID44196	4.8e-09	3.4e-08	0.382625	6.9e-19	2.8e-18	-0.594781	1.5e-06	7.0e-06	-0.271169	8
RTN4IP1	Q8WWV3	OID44197	7.4e-01	8.1e-01	0.520168	2.8e-15	8.6e-15	1.39525	1.6e-07	9.1e-07	-0.774393	2
RTN4R	Q9BZR6	OID44198	4.2e-07	2.3e-06	0.249641	3.8e-17	1.3e-16	0.401258	1.4e-01	2.0e-01	0.120038
S100A12	P80511	OID44199	3.1e-02	6.2e-02	-0.174793	1.4e-08	2.8e-08	0.765047	2.3e-15	1.2e-13	-1.15858	4
S100A13	Q99584	OID44200	2.7e-13	3.3e-12	1.16112	1.1e-06	2.1e-06	0.293976	3.9e-06	1.6e-05	-0.207338	7
S100A16	Q96FQ6	OID44201	9.9e-01	9.9e-01	-0.0250506	5.7e-25	6.0e-24	-1.01205	1.9e-01	2.7e-01	-0.00715825	8
S100P	P25815	OID44203	4.3e-23	2.6e-21	-2.50839	9.7e-18	3.6e-17	-1.57193	5.4e-17	4.2e-15	-0.646333	3
SAFB2	Q14151	OID44204	2.0e-01	2.9e-01	-0.0344173	2.4e-14	6.6e-14	0.504041	5.9e-03	1.3e-02	-0.176639	2
SAMD9L	Q8IVG5	OID44205	5.7e-03	1.4e-02	-0.384531	4.0e-25	4.4e-24	1.83404	2.3e-10	2.9e-09	-0.833384	1
SASH3	O75995	OID44206	8.9e-09	6.1e-08	0.558342	1.4e-21	8.4e-21	1.62667	1.0e-08	7.9e-08	-0.55327	5
SATB1	Q01826	OID44207	1.0e-09	7.7e-09	-0.443041	6.3e-08	1.2e-07	0.373235	2.8e-09	2.6e-08	-0.583183	4
SCAMP2	O15127	OID44208	5.2e-01	6.3e-01	0.219682	1.5e-19	6.4e-19	1.51398	2.2e-05	7.8e-05	-0.584664	1
SCAMP3	O14828	OID44209	7.5e-02	1.3e-01	-0.111796	1.5e-17	5.6e-17	1.33133	1.3e-01	2.0e-01	-0.188309	2
SCARB2	Q14108	OID44210	3.8e-05	1.5e-04	0.157687	4.2e-01	4.7e-01	0.0208419	7.9e-01	8.5e-01	0.000204389
SCG2	P13521	OID44211	1.0e-01	1.7e-01	0.0643481	1.4e-22	9.6e-22	-0.597373	3.7e-03	8.3e-03	-0.099991	8
SCLT1	Q96NL6	OID44212	1.2e-06	5.9e-06	-0.746195	4.3e-14	1.2e-13	1.13257	9.0e-05	2.8e-04	-0.367138	2
SCLY	Q96I15	OID44213	7.6e-09	5.3e-08	0.425087	6.3e-11	1.4e-10	0.384802	1.6e-02	3.1e-02	0.233707
SCN2A	Q99250	OID44214	2.2e-02	4.6e-02	-0.169451	8.8e-01	9.0e-01	0.0558277	4.9e-01	5.9e-01	0.00103635
SCN4B	Q8IWT1	OID44215	5.4e-21	2.4e-19	0.850531	1.2e-11	2.9e-11	0.246973	7.6e-05	2.4e-04	-0.171102	7
SCPEP1	Q9HB40	OID44216	1.7e-02	3.8e-02	0.318051	4.4e-06	7.7e-06	0.313588	6.2e-08	4.0e-07	-0.330392
SCRIB	Q14160	OID44217	3.8e-01	4.8e-01	0.119066	6.7e-11	1.5e-10	0.67132	1.3e-02	2.5e-02	-0.341983	2
SCRN1	Q12765	OID44218	9.3e-05	3.4e-04	-0.531478	9.5e-02	1.2e-01	0.323305	2.6e-07	1.4e-06	-0.799918	4
SDCCAG8	Q86SQ7	OID44219	4.4e-05	1.7e-04	-0.689645	1.1e-27	2.7e-26	2.8634	9.5e-01	9.6e-01	-0.0727973	5
SDHB	P21912	OID44220	1.5e-01	2.3e-01	0.0214633	2.9e-02	3.8e-02	0.253696	8.1e-06	3.2e-05	-0.366092
SEC31A	O94979	OID44221	6.1e-02	1.1e-01	0.240582	1.7e-15	5.2e-15	0.949002	1.1e-06	5.2e-06	-0.78623	2
SEL1L	Q9UBV2	OID44222	4.5e-01	5.6e-01	-0.0154969	8.9e-06	1.5e-05	0.182016	8.9e-01	9.2e-01	-0.00518626
SEMA4C	Q9C0C4	OID44224	1.2e-13	1.6e-12	-0.50533	3.8e-29	1.8e-27	-1.98082	5.5e-01	6.4e-01	0.0178561	3
SEMA6C	Q9H3T2	OID44225	4.7e-06	2.1e-05	-0.428864	9.7e-06	1.7e-05	-0.231498	5.2e-01	6.1e-01	0.0236961
SEPTIN3	Q9UH03	OID44226	2.6e-07	1.4e-06	0.320696	4.9e-09	1.0e-08	0.557765	4.6e-08	3.0e-07	0.411654	2
SEPTIN8	Q92599	OID44227	3.4e-04	1.1e-03	-0.14781	1.0e-12	2.6e-12	0.513491	2.5e-08	1.8e-07	-0.491424	6
SEPTIN9	Q9UHD8	OID44228	9.4e-02	1.6e-01	-0.11821	4.2e-03	6.0e-03	0.491682	7.5e-12	1.4e-10	-0.941557	4
SERPINA9	Q86WD7	OID44229	2.5e-24	2.0e-22	-0.795641	2.4e-28	7.4e-27	-1.47728	2.9e-08	2.0e-07	-0.372984	3
SERPINB4	P48594	OID44230	1.1e-05	4.6e-05	-0.297184	8.5e-11	1.9e-10	0.532295	5.0e-01	5.9e-01	-0.132737	2
SERPINB8	P50452	OID44231	9.9e-01	9.9e-01	0.0512636	2.8e-18	1.1e-17	1.29847	2.6e-10	3.2e-09	-0.623368	2
SERPINB9	P50453	OID44232	1.1e-01	1.9e-01	0.25989	1.3e-29	8.4e-28	0.857416	3.1e-01	4.0e-01	-0.085352	5
SERPINI2	O75830	OID44233	1.1e-03	3.1e-03	0.0720803	1.1e-02	1.5e-02	-0.0748121	1.1e-07	6.7e-07	0.254406
SETMAR	Q53H47	OID44234	1.1e-02	2.6e-02	-0.0693449	8.9e-01	9.0e-01	0.00908577	2.2e-04	6.1e-04	-0.165512
SEZ6	Q53EL9	OID44235	2.1e-21	1.0e-19	-0.599439	1.3e-29	8.4e-28	-1.22519	1.1e-10	1.5e-09	-0.224271	3
SEZ6L2	Q6UXD5	OID44236	1.7e-07	9.7e-07	-0.124909	4.7e-27	9.1e-26	-0.482062	1.1e-17	1.0e-15	-0.248037
SF3B4	Q15427	OID44237	4.3e-01	5.4e-01	0.0745294	8.4e-08	1.6e-07	0.845065	1.8e-10	2.4e-09	-0.987085	6
SFRP1	Q8N474	OID44238	1.2e-06	6.2e-06	0.241093	3.7e-18	1.4e-17	0.626978	4.8e-06	2.0e-05	-0.103647	1
SH2D1A	O60880	OID44239	1.3e-01	2.1e-01	-0.162894	1.6e-25	2.0e-24	2.16963	4.2e-05	1.4e-04	-0.555137	1
SH3BP1	Q9Y3L3	OID44240	1.8e-04	6.2e-04	-0.626571	6.6e-14	1.8e-13	1.30215	2.0e-07	1.1e-06	-1.0668	6
SH3GLB2	Q9NR46	OID44241	1.7e-03	4.6e-03	-0.350312	1.0e-20	5.2e-20	1.17402	7.5e-08	4.7e-07	-0.47525	2
SH3PXD2B	A1X283	OID44242	4.1e-03	1.0e-02	-0.218005	1.4e-06	2.6e-06	0.365533	8.1e-03	1.7e-02	-0.181427
SIGLEC10	Q96LC7	OID44244	2.3e-04	7.5e-04	-0.181031	7.8e-06	1.4e-05	-0.112332	4.6e-03	1.0e-02	0.0531031
SIGLEC6	O43699	OID44245	6.4e-07	3.4e-06	-0.143183	1.6e-14	4.7e-14	-0.258453	8.7e-02	1.4e-01	-0.0283506
SIGLEC8	Q9NYZ4	OID44246	5.0e-02	9.2e-02	-0.0763906	5.9e-03	8.5e-03	-0.101887	6.8e-01	7.5e-01	0.00427546
SIGLEC9	Q9Y336	OID44247	4.6e-13	5.7e-12	0.235724	8.7e-05	1.4e-04	-0.107783	6.6e-01	7.4e-01	0.010439
SIL1	Q9H173	OID44248	1.7e-10	1.4e-09	-0.257946	4.6e-01	5.1e-01	-0.0567479	5.4e-01	6.3e-01	-0.0510997
SIRT2	Q8IXJ6	OID44249	2.9e-01	3.9e-01	0.34914	9.3e-15	2.7e-14	1.47271	2.1e-08	1.5e-07	-1.08972	2
SKAP1	Q86WV1	OID44250	1.5e-06	7.3e-06	-1.6056	1.5e-02	2.0e-02	0.965703	1.9e-10	2.5e-09	-1.72481	4
SLA2	Q9H6Q3	OID44251	2.5e-02	5.2e-02	0.818941	1.2e-20	6.3e-20	2.33072	2.9e-05	1.0e-04	-1.02027	5
SLAMF7	Q9NQ25	OID44252	7.5e-12	7.7e-11	0.539779	1.2e-02	1.6e-02	-0.157885	9.2e-08	5.6e-07	0.2951	7
SLC13A1	Q9BZW2	OID44253	1.4e-03	4.0e-03	0.225905	6.7e-09	1.4e-08	0.639939	6.1e-01	7.0e-01	-0.15426	2
SLC39A5	Q6ZMH5	OID44254	4.4e-09	3.2e-08	0.447711	1.3e-08	2.7e-08	0.380021	9.9e-03	2.0e-02	-0.119839
SLITRK1	Q96PX8	OID44255	3.3e-08	2.1e-07	-0.267781	3.8e-29	1.8e-27	-0.891701	1.7e-08	1.3e-07	-0.193318	3
SLITRK2	Q9H156	OID44256	1.9e-16	4.0e-15	0.444346	3.2e-04	5.1e-04	0.106568	2.7e-01	3.6e-01	0.00849651
SLITRK6	Q9H5Y7	OID44257	4.8e-03	1.2e-02	0.139518	3.5e-16	1.1e-15	-0.294419	8.6e-02	1.4e-01	-0.116459
SLMAP	Q14BN4	OID44258	4.1e-01	5.2e-01	0.168505	2.3e-21	1.3e-20	1.41059	9.8e-05	3.0e-04	0.333856	5
SMAD3	P84022	OID44259	1.9e-01	2.9e-01	0.285523	2.8e-24	2.5e-23	1.86782	6.6e-05	2.1e-04	-0.764301	1
SMAD5	Q99717	OID44260	2.1e-19	6.4e-18	0.543968	1.9e-25	2.3e-24	0.384459	9.9e-01	9.9e-01	-0.00619618	5
SMNDC1	O75940	OID44261	2.6e-06	1.2e-05	-0.837851	4.8e-15	1.4e-14	1.64158	7.1e-14	2.3e-12	-1.6875	4
SMOC1	Q9H4F8	OID44262	5.0e-21	2.3e-19	0.564137	5.2e-02	6.7e-02	-0.0891882	1.2e-03	3.0e-03	-0.053782	7
SMPDL3B	Q92485	OID44263	7.6e-01	8.3e-01	0.0296718	2.3e-01	2.8e-01	0.0270286	6.0e-01	6.8e-01	-0.0568216
SMTN	P53814	OID44264	7.7e-02	1.3e-01	-0.0175353	3.4e-11	7.9e-11	1.21165	1.1e-07	6.5e-07	1.24581	5
SNAPIN	O95295	OID44265	5.5e-02	1.0e-01	0.222138	6.9e-28	1.9e-26	1.1168	8.3e-04	2.1e-03	-0.185225	5
SNCG	O76070	OID44266	1.4e-07	8.2e-07	0.405743	4.7e-03	6.7e-03	-0.232995	2.2e-04	6.1e-04	0.202755
SNED1	Q8TER0	OID44267	9.4e-02	1.6e-01	0.0900556	7.5e-02	9.6e-02	-0.0321215	8.2e-03	1.7e-02	-0.113097
SNRPB2	P08579	OID44268	3.0e-08	2.0e-07	-1.33558	1.9e-11	4.4e-11	1.54677	4.4e-12	9.1e-11	-1.48271	4
SNX18	Q96RF0	OID44269	1.2e-04	4.4e-04	0.821958	5.7e-24	4.9e-23	1.79303	1.1e-07	6.4e-07	-0.83998	5
SNX2	O60749	OID44270	6.6e-03	1.6e-02	0.631976	1.8e-14	5.1e-14	1.31393	2.1e-06	9.3e-06	-1.00522	2
SNX29	Q8TEQ0	OID44271	4.6e-03	1.1e-02	-0.700567	6.6e-17	2.2e-16	2.09191	1.6e-01	2.3e-01	0.245985	1
SNX33	Q8WV41	OID44272	1.6e-03	4.4e-03	0.221995	3.8e-11	8.9e-11	0.295465	6.3e-03	1.3e-02	-0.0816758
SNX5	Q9Y5X3	OID44273	4.5e-01	5.6e-01	0.174621	7.3e-20	3.4e-19	1.47698	5.5e-07	2.8e-06	-0.712698	1
SORD	Q00796	OID44274	8.3e-11	7.3e-10	0.832083	1.3e-29	8.4e-28	2.15677	7.1e-01	7.8e-01	0.0288683	5
SOWAHC	Q53LP3	OID44275	3.0e-21	1.4e-19	0.82354	2.3e-20	1.1e-19	0.521041	4.4e-04	1.2e-03	0.146716	5
SPINK4	O60575	OID44276	4.3e-02	8.2e-02	-0.125459	1.3e-02	1.8e-02	-0.096558	1.8e-03	4.2e-03	0.234533
SPINK6	Q6UWN8	OID44277	6.3e-01	7.3e-01	0.0197313	4.4e-01	4.9e-01	-0.0793485	3.9e-01	4.9e-01	0.0182283
SPINT3	P49223	OID44278	4.1e-02	7.8e-02	0.534048	4.7e-24	4.0e-23	6.22932	9.5e-01	9.7e-01	0.692614	5
SPOCK1	Q08629	OID44279	3.7e-11	3.5e-10	0.229896	1.0e-01	1.3e-01	0.0621316	1.8e-01	2.6e-01	0.067632
SPRR3	Q9UBC9	OID44280	1.4e-15	2.5e-14	0.606663	4.6e-03	6.7e-03	0.225466	4.9e-01	5.9e-01	0.0566897	7
SPTLC1	O15269	OID44281	2.4e-02	5.0e-02	-0.123071	2.4e-06	4.3e-06	0.31617	4.9e-05	1.6e-04	-0.215201
SRP14	P37108	OID44282	1.2e-05	5.1e-05	-0.702995	8.7e-18	3.3e-17	1.2711	2.5e-10	3.1e-09	-0.949675	6
SRPK2	P78362	OID44283	1.8e-05	7.4e-05	-0.334242	6.3e-26	8.5e-25	1.69223	1.7e-05	6.3e-05	-0.606133	1
SSNA1	O43805	OID44284	2.4e-01	3.4e-01	0.262825	2.0e-22	1.3e-21	1.24218	1.1e-09	1.2e-08	-0.699315	2
ST3GAL1	Q11201	OID44285	2.8e-02	5.7e-02	-0.078684	5.4e-11	1.2e-10	-0.235937	2.1e-02	3.9e-02	0.059165
STAM	Q92783	OID44286	3.3e-03	8.5e-03	-0.247299	2.5e-05	4.3e-05	0.489764	9.6e-01	9.7e-01	0.0491725
STAMBP	O95630	OID44287	7.9e-02	1.4e-01	0.5803	1.7e-23	1.3e-22	1.87135	2.8e-09	2.6e-08	-0.942051	5
STAT2	P52630	OID44288	2.2e-01	3.2e-01	0.056969	6.8e-27	1.2e-25	2.04708	6.0e-02	1.0e-01	-0.419497	1
STAT5B	P51692	OID44289	8.0e-01	8.6e-01	0.117516	5.4e-21	2.9e-20	2.98129	1.6e-06	7.2e-06	-1.40516	1
STK11	Q15831	OID44290	1.6e-02	3.6e-02	-0.269292	2.4e-25	2.8e-24	1.63387	2.8e-01	3.7e-01	-0.18542	1
STX3	Q13277	OID44291	6.3e-01	7.2e-01	-0.0162713	1.7e-04	2.7e-04	0.183669	1.1e-06	5.2e-06	-0.22238
STX4	Q12846	OID44292	2.9e-01	4.0e-01	-0.102123	1.7e-22	1.1e-21	1.81764	4.4e-13	1.2e-11	-0.944155	1
STX7	O15400	OID44293	6.6e-02	1.2e-01	0.0993284	2.9e-03	4.3e-03	0.369421	1.9e-01	2.6e-01	-0.152687
STX8	Q9UNK0	OID44294	5.5e-03	1.3e-02	-0.317029	2.3e-17	8.3e-17	1.2026	3.9e-02	6.8e-02	-0.161646	2
STXBP1	P61764	OID44295	1.2e-01	1.9e-01	0.459619	1.1e-12	2.7e-12	0.948814	1.9e-09	1.8e-08	-0.607701	2
SUGP1	Q8IWZ8	OID44296	1.1e-02	2.5e-02	-0.260953	5.3e-16	1.7e-15	1.30003	1.2e-05	4.6e-05	-0.672384	2
SULT2A1	Q06520	OID44297	1.5e-01	2.4e-01	-0.297222	5.1e-08	1.0e-07	-0.498125	4.3e-03	9.4e-03	0.19873
SUOX	P51687	OID44298	1.2e-01	1.9e-01	0.222911	3.8e-14	1.1e-13	0.75994	6.8e-01	7.5e-01	-0.0978558	1
SUSD4	Q5VX71	OID44299	8.0e-01	8.6e-01	0.0016647	8.7e-16	2.7e-15	-0.544777	1.5e-02	2.9e-02	-0.173784	4
SV2A	Q7L0J3	OID44300	7.5e-01	8.2e-01	-0.0268925	1.2e-15	3.7e-15	1.18858	5.8e-02	9.7e-02	-0.257937	2
SWAP70	Q9UH65	OID44301	2.1e-05	8.6e-05	-0.306002	7.4e-01	7.7e-01	-0.107306	2.3e-07	1.3e-06	-0.356871
SYT1	P21579	OID44302	1.6e-13	2.1e-12	-0.397762	8.1e-27	1.4e-25	-0.790102	1.2e-01	1.8e-01	-0.0637512	3
TACC3	Q9Y6A5	OID44303	3.1e-01	4.2e-01	0.0439871	7.8e-24	6.5e-23	2.21995	5.9e-04	1.5e-03	-0.687264	1
TACSTD2	P09758	OID44304	2.0e-01	3.0e-01	0.0162934	5.3e-09	1.1e-08	-0.18027	2.0e-05	7.3e-05	0.163454
TADA3	O75528	OID44305	4.7e-01	5.7e-01	0.240516	5.1e-18	2.0e-17	1.57904	3.0e-04	8.3e-04	-0.557522	1
TAFA5	Q7Z5A7	OID44306	9.9e-11	8.6e-10	0.447317	3.8e-02	5.1e-02	0.132691	4.6e-06	1.9e-05	-0.225347
TAX1BP1	Q86VP1	OID44307	5.5e-05	2.1e-04	-0.357482	6.3e-29	2.6e-27	1.74639	4.7e-01	5.7e-01	-0.120893	5
TBC1D23	Q9NUY8	OID44308	4.2e-03	1.0e-02	-0.562319	8.9e-14	2.4e-13	1.17126	3.0e-01	3.9e-01	0.0104498	2
TBCB	Q99426	OID44310	3.8e-02	7.4e-02	0.85572	1.9e-26	2.9e-25	2.13611	2.3e-06	1.0e-05	-0.666641	1
TBCC	Q15814	OID44311	6.9e-03	1.6e-02	0.831845	1.8e-24	1.7e-23	1.95804	1.4e-04	4.2e-04	-0.686406	5
TCERG1	O14776	OID44312	6.6e-07	3.5e-06	-1.16297	5.5e-13	1.4e-12	1.53261	5.8e-12	1.2e-10	-1.64367	4
TCL1A	P56279	OID44313	2.3e-08	1.5e-07	-0.500043	8.2e-25	8.2e-24	1.82315	6.4e-12	1.2e-10	-1.10772	2
TDP1	Q9NUW8	OID44314	6.8e-04	2.1e-03	-0.448493	3.1e-09	6.5e-09	0.984496	1.6e-11	2.8e-10	-1.19879	6
TDRD3	Q9H7E2	OID44315	1.7e-05	7.1e-05	-0.373555	3.4e-24	3.0e-23	1.33404	1.0e-01	1.6e-01	-0.132893	1
TEX101	Q9BY14	OID44316	7.4e-01	8.2e-01	-0.0811294	3.7e-10	8.0e-10	0.752501	9.2e-02	1.4e-01	-0.0217668	2
TG	P01266	OID44317	1.9e-07	1.1e-06	0.258981	7.3e-16	2.3e-15	0.819421	3.9e-10	4.5e-09	0.420863	5
TGFA	P01135	OID44318	1.6e-01	2.4e-01	0.216592	7.7e-01	8.0e-01	-0.0137266	5.3e-16	3.0e-14	-0.482485
TGFB1	P01137	OID44319	5.7e-03	1.4e-02	-0.345961	2.7e-18	1.1e-17	0.675424	1.6e-10	2.2e-09	-0.37651	2
TGFB2	P61812	OID44320	6.1e-02	1.1e-01	-0.173508	4.0e-02	5.3e-02	0.0281275	3.2e-02	5.8e-02	-0.212418
THPO	P40225	OID44322	1.8e-01	2.7e-01	0.196953	1.8e-04	2.9e-04	0.200699	7.5e-10	8.1e-09	-0.328214
THTPA	Q9BU02	OID44323	3.5e-02	6.8e-02	0.531765	2.4e-22	1.5e-21	1.98976	3.4e-04	9.2e-04	-0.53212	5
TIGAR	Q9NQ88	OID44324	9.8e-01	9.9e-01	-0.0968139	1.3e-22	8.9e-22	1.40144	9.4e-08	5.7e-07	-0.497414	1
TIMM8A	O60220	OID44325	4.2e-03	1.0e-02	-0.296659	5.8e-21	3.0e-20	1.48475	1.1e-07	6.7e-07	-0.645083	2
TLR1	Q15399	OID44326	9.9e-02	1.7e-01	0.115611	2.4e-01	2.8e-01	0.00993748	7.9e-02	1.3e-01	-0.0838302
TLR3	O15455	OID44327	1.2e-01	1.9e-01	-0.0253674	7.0e-09	1.4e-08	-0.138914	9.8e-01	9.9e-01	-0.0152091
TMED8	Q6PL24	OID44328	3.5e-01	4.6e-01	0.244231	1.4e-24	1.4e-23	2.20924	1.2e-03	2.9e-03	-0.46323	1
TMEM106A	Q96A25	OID44329	3.6e-02	7.0e-02	-0.355372	5.4e-07	9.9e-07	0.738216	9.2e-12	1.7e-10	-0.788093	6
TMEM132A	Q24JP5	OID44330	7.0e-01	7.9e-01	-0.0247218	3.2e-12	7.7e-12	-0.640782	6.0e-01	6.8e-01	0.0209364	8
TMEM25	Q86YD3	OID44331	6.2e-01	7.2e-01	0.0267405	2.8e-09	5.9e-09	-0.334932	8.6e-03	1.8e-02	0.148796
TMF1	P82094	OID44332	2.3e-07	1.3e-06	-0.824707	4.3e-17	1.5e-16	1.74445	3.6e-01	4.5e-01	-0.0157103	1
TMPRSS11D	O60235	OID44333	6.0e-01	6.9e-01	-0.00516003	2.3e-01	2.8e-01	0.0290266	1.0e-01	1.6e-01	-0.00155432
TMPRSS15	P98073	OID44334	1.8e-04	6.1e-04	-0.351055	6.6e-07	1.2e-06	-0.575363	8.0e-08	5.0e-07	0.725568	4
TMPRSS5	Q9H3S3	OID44335	6.0e-10	4.7e-09	0.190301	1.1e-08	2.2e-08	-0.0789081	3.2e-01	4.1e-01	-0.0408025
TNFAIP2	Q03169	OID44336	5.0e-01	6.1e-01	0.00835899	7.3e-19	3.0e-18	0.926689	2.0e-07	1.1e-06	-0.40308	2
TNFAIP6	P98066	OID44337	5.9e-09	4.1e-08	0.454096	1.7e-02	2.3e-02	0.116619	6.3e-01	7.1e-01	-0.0454878
TNFRSF10A	O00220	OID44338	3.2e-02	6.3e-02	0.0557252	7.5e-07	1.4e-06	-0.168752	2.3e-04	6.4e-04	0.159058
TNFRSF10B	O14763	OID44339	7.4e-02	1.3e-01	-0.0527416	5.3e-16	1.7e-15	-0.263568	2.1e-02	3.9e-02	-0.029507
TNFRSF11A	Q9Y6Q6	OID44340	8.1e-02	1.4e-01	0.0857834	1.4e-01	1.7e-01	0.072839	8.7e-07	4.2e-06	-0.168705
TNFRSF19	Q9NS68	OID44341	1.6e-01	2.4e-01	0.00794071	1.2e-02	1.6e-02	-0.0779783	4.6e-16	2.7e-14	-0.305928
TNFRSF4	P43489	OID44342	3.8e-05	1.5e-04	-0.128645	2.6e-26	3.9e-25	-0.544666	1.4e-08	1.0e-07	-0.268304	3
TNFRSF6B	O95407	OID44343	1.8e-04	6.1e-04	-0.255708	6.2e-04	9.6e-04	0.135564	4.3e-02	7.4e-02	-0.112476
TNFRSF9	Q07011	OID44344	8.6e-02	1.5e-01	-0.0780114	3.2e-20	1.5e-19	-0.699428	2.6e-14	9.5e-13	-0.350936	3
TNFSF10	P50591	OID44345	1.5e-02	3.2e-02	0.098745	5.4e-08	1.1e-07	0.207744	7.4e-01	8.0e-01	-0.0113974
TNFSF11	O14788	OID44346	4.0e-03	1.0e-02	-0.201223	2.9e-01	3.4e-01	-0.00846215	4.4e-15	1.9e-13	-0.662101	4
TNFSF12	O43508	OID44347	1.4e-04	4.8e-04	0.169058	5.3e-06	9.2e-06	0.167648	8.2e-08	5.1e-07	-0.218843
TNFSF14	O43557	OID44348	2.3e-07	1.3e-06	-0.657823	5.7e-17	2.0e-16	0.849975	6.1e-14	2.1e-12	-0.705002	4
TNIP1	Q15025	OID44349	4.2e-06	1.9e-05	-0.920242	2.1e-19	9.1e-19	2.05069	8.1e-02	1.3e-01	-0.294302	1
TNR	Q92752	OID44350	5.9e-03	1.4e-02	0.0886532	3.1e-04	4.9e-04	-0.161344	8.4e-02	1.3e-01	-0.0788077
TOM1L2	Q6ZVM7	OID44351	8.7e-05	3.2e-04	0.7849	4.6e-15	1.4e-14	1.31546	1.4e-06	6.5e-06	-0.905532	2
TOP1	P11387	OID44352	2.0e-12	2.2e-11	1.46167	1.8e-17	6.5e-17	2.63089	3.4e-06	1.4e-05	0.237804	5
TOP2B	Q02880	OID44353	1.8e-02	3.9e-02	-0.256103	3.9e-23	2.9e-22	1.85544	2.7e-08	1.9e-07	-0.634892	1
TOR1AIP1	Q5JTV8	OID44354	1.2e-06	5.9e-06	0.83685	1.4e-19	6.1e-19	2.30042	8.5e-13	2.2e-11	-1.08011	1
TP53INP1	Q96A56	OID44355	4.6e-04	1.4e-03	-0.132837	3.7e-01	4.1e-01	-0.065677	1.5e-01	2.2e-01	-0.038034
TPSAB1	Q15661	OID44356	7.3e-19	2.2e-17	0.655345	1.1e-05	1.9e-05	0.192502	2.8e-01	3.7e-01	-0.0169867	7
TRAF2	Q12933	OID44357	1.9e-01	2.8e-01	-0.148946	2.4e-25	2.8e-24	2.02242	5.4e-02	9.2e-02	0.172834	5
TRIAP1	O43715	OID44358	2.9e-03	7.5e-03	-0.197063	2.4e-13	6.3e-13	0.721546	2.8e-06	1.2e-05	-0.494818	6
TRIM21	P19474	OID44359	3.8e-04	1.2e-03	-0.308891	2.4e-28	7.4e-27	2.05555	5.3e-04	1.4e-03	-0.679116	1
TRIM25	Q14258	OID44360	5.9e-01	6.9e-01	0.0276892	1.3e-29	8.4e-28	3.78266	8.0e-01	8.5e-01	-0.308853	5
TRIM5	Q9C035	OID44361	2.5e-02	5.2e-02	-0.15514	2.5e-29	1.4e-27	2.04846	1.2e-02	2.5e-02	-0.266543	5
TRIM58	Q8NG06	OID44362	1.1e-01	1.9e-01	0.501492	3.4e-11	7.9e-11	1.10991	1.6e-01	2.3e-01	-0.268143	2
TRIP11	Q15643	OID44363	6.0e-05	2.3e-04	-0.910656	1.1e-17	4.0e-17	2.14121	6.3e-01	7.1e-01	0.103533	1
TSC22D1	Q15714	OID44364	3.4e-02	6.7e-02	-0.249211	2.6e-15	7.9e-15	1.1046	6.1e-05	2.0e-04	-0.426178	2
TSPAN1	O60635	OID44365	2.0e-10	1.7e-09	-0.28554	5.9e-01	6.3e-01	0.0298963	1.5e-01	2.1e-01	0.0232642
TSPAN8	P19075	OID44366	9.9e-01	9.9e-01	0.006788	1.9e-02	2.6e-02	0.254937	7.3e-10	7.9e-09	0.633789	7
TSPYL1	Q9H0U9	OID44367	8.5e-01	9.0e-01	0.178678	2.0e-21	1.1e-20	1.04021	1.1e-01	1.6e-01	-0.153773	1
TXLNA	P40222	OID44368	1.1e-03	3.2e-03	-0.517486	1.7e-27	3.8e-26	2.25103	4.3e-01	5.3e-01	-0.105245	5
TXNDC9	O14530	OID44369	4.3e-01	5.4e-01	0.297141	2.6e-17	9.2e-17	1.64416	8.0e-07	3.9e-06	-0.894116	1
TYRP1	P17643	OID44370	1.8e-01	2.7e-01	0.080174	5.2e-01	5.6e-01	-0.0536883	3.5e-03	7.9e-03	-0.171133
UBAC1	Q9BSL1	OID44371	2.2e-08	1.4e-07	-0.718466	3.5e-14	9.8e-14	0.6901	2.8e-14	1.0e-12	-0.462153	4
UBE2B	P63146	OID44372	4.6e-01	5.7e-01	-0.156066	3.4e-24	3.0e-23	1.51763	1.0e-05	4.0e-05	-0.376488	1
UBL4A	P11441	OID44373	9.4e-01	9.6e-01	0.254267	1.3e-29	8.4e-28	2.48265	1.4e-02	2.7e-02	-0.152238	5
UBXN2B	Q14CS0	OID44374	3.1e-03	8.1e-03	-0.272174	1.0e-23	8.4e-23	1.58344	7.4e-05	2.4e-04	-0.370603	1
UFD1	Q92890	OID44375	2.6e-07	1.5e-06	2.03039	9.9e-22	5.8e-21	2.96957	3.1e-04	8.6e-04	-1.12157	5
RAET1L_ULBP2	Q5VY80_Q9BZM5	OID44377	5.3e-22	2.8e-20	0.495887	3.7e-06	6.5e-06	-0.177403	4.1e-08	2.7e-07	-0.147077
UNG	P13051	OID44378	3.3e-04	1.1e-03	-0.33254	4.1e-01	4.6e-01	0.0263521	2.4e-07	1.3e-06	-0.399086
UROS	P10746	OID44380	1.7e-03	4.6e-03	-0.635369	1.5e-14	4.3e-14	1.0921	9.0e-01	9.3e-01	0.0358408	2
USO1	O60763	OID44381	5.8e-01	6.8e-01	0.0072462	1.8e-21	1.0e-20	1.43098	6.8e-08	4.4e-07	-0.5777	2
USP25	Q9UHP3	OID44382	7.2e-05	2.7e-04	-0.349874	2.5e-29	1.4e-27	2.16245	2.3e-06	1.0e-05	-0.570748	1
USP28	Q96RU2	OID44383	8.8e-01	9.2e-01	0.0369219	6.2e-22	3.7e-21	0.551038	6.5e-05	2.1e-04	-0.207802	2
USP8	P40818	OID44384	5.8e-01	6.8e-01	0.29793	3.0e-26	4.4e-25	2.45394	9.6e-05	3.0e-04	-0.908942	1
VAMP8	Q9BV40	OID44385	2.3e-06	1.1e-05	1.60007	8.5e-17	2.8e-16	1.71057	5.1e-07	2.6e-06	-0.833087	5
VASH1	Q7L8A9	OID44386	1.6e-01	2.4e-01	0.598367	1.9e-19	8.1e-19	2.01323	1.9e-01	2.6e-01	-0.457371	1
VAT1	Q99536	OID44387	1.9e-05	7.7e-05	-0.181227	2.6e-15	7.9e-15	-0.328793	8.2e-09	6.6e-08	-0.188354
VAV3	Q9UKW4	OID44388	3.5e-01	4.6e-01	0.164929	8.8e-28	2.3e-26	2.73996	1.2e-06	5.7e-06	-0.935538	1
VEGFA	P15692	OID44389	1.7e-01	2.5e-01	-0.193871	2.0e-12	5.0e-12	0.457564	2.7e-06	1.2e-05	-0.191677
VEGFB	P49765	OID44390	1.4e-15	2.5e-14	0.380564	8.0e-11	1.8e-10	0.29924	9.3e-01	9.5e-01	0.0119499
VEGFD	O43915	OID44391	5.6e-04	1.7e-03	-0.184705	3.0e-03	4.4e-03	-0.15056	2.3e-10	2.9e-09	0.233743
VGF	O15240	OID44392	6.3e-08	3.8e-07	0.371863	2.4e-21	1.4e-20	-0.848094	7.9e-03	1.6e-02	-0.150534	8
VMO1	Q7Z5L0	OID44393	1.3e-01	2.0e-01	-0.0792536	2.9e-02	3.8e-02	-0.0943277	1.3e-01	1.9e-01	0.22101
VNN2	O95498	OID44394	5.5e-04	1.7e-03	-0.137476	4.3e-01	4.7e-01	0.0322682	3.7e-01	4.6e-01	-0.0234066
VPS37A	Q8NEZ2	OID44395	8.1e-03	1.9e-02	-0.267187	1.8e-15	5.6e-15	1.09629	7.7e-04	2.0e-03	-0.435145	2
VPS4B	O75351	OID44396	3.6e-03	9.2e-03	1.0241	8.2e-21	4.2e-20	1.86842	5.9e-09	5.0e-08	-0.962744	5
VPS53	Q5VIR6	OID44397	2.2e-03	5.9e-03	-0.291377	3.4e-24	3.0e-23	1.90889	6.1e-06	2.5e-05	-0.765501	1
VSIG10	Q8N0Z9	OID44398	1.2e-02	2.7e-02	0.138315	3.5e-04	5.5e-04	-0.256228	6.6e-01	7.4e-01	0.00606482
VSIG10L	Q86VR7	OID44399	1.2e-14	1.9e-13	0.401184	2.3e-02	3.1e-02	0.142693	3.0e-03	6.9e-03	-0.112707
VSIG2	Q96IQ7	OID44400	2.9e-09	2.1e-08	0.329989	7.6e-01	7.9e-01	0.0143732	1.1e-01	1.7e-01	-0.108101
VSNL1	P62760	OID44401	1.7e-02	3.7e-02	0.0629606	2.2e-02	3.0e-02	0.060607	5.4e-06	2.2e-05	0.174023
VWA1	Q6PCB0	OID44402	9.3e-01	9.5e-01	0.00109024	2.5e-03	3.7e-03	-0.139105	2.0e-02	3.8e-02	0.0972795
VWC2	Q2TAL6	OID44403	1.1e-12	1.3e-11	0.36945	3.0e-02	3.9e-02	-0.0838564	1.3e-01	2.0e-01	-0.00261264
VWC2L	B2RUY7	OID44404	1.3e-29	4.4e-26	-2.99979	7.3e-25	7.4e-24	-1.35238	3.7e-04	1.0e-03	-0.0936656	3
WASF1	Q92558	OID44405	1.6e-02	3.6e-02	-0.0580078	1.3e-29	8.4e-28	2.36766	1.1e-01	1.7e-01	-0.0993602	1
WASF3	Q9UPY6	OID44406	3.3e-01	4.3e-01	-0.273245	2.3e-15	7.0e-15	1.52852	5.2e-03	1.1e-02	-0.385171	2
WASHC3	Q9Y3C0	OID44407	4.5e-04	1.4e-03	-0.551514	4.0e-17	1.4e-16	1.56621	6.5e-06	2.6e-05	-0.537869	2
WDR46	O15213	OID44408	3.2e-02	6.4e-02	-0.079931	1.3e-17	4.6e-17	1.11292	2.6e-06	1.1e-05	-0.745875	2
WDR91	A4D1P6	OID44409	2.1e-03	5.8e-03	-0.636017	1.0e-12	2.6e-12	1.122	1.9e-02	3.6e-02	-0.0987076	2
WFDC1	Q9HC57	OID44410	2.3e-10	1.9e-09	0.49857	1.5e-19	6.8e-19	0.514924	1.1e-01	1.7e-01	0.0286907	5
WFDC12	Q8WWY7	OID44411	8.7e-01	9.1e-01	-0.0688095	5.6e-01	6.0e-01	0.0984648	7.9e-02	1.3e-01	0.113706
WFIKKN1	Q96NZ8	OID44412	2.0e-07	1.1e-06	0.0711561	6.6e-13	1.7e-12	0.405918	7.1e-02	1.2e-01	-0.083828
WIF1	Q9Y5W5	OID44413	7.8e-18	2.0e-16	0.395503	1.2e-14	3.6e-14	-0.475314	1.7e-22	4.6e-20	-0.499734
WWOX	Q9NZC7	OID44414	5.8e-01	6.7e-01	-0.000859044	2.0e-07	3.7e-07	0.182132	9.9e-04	2.5e-03	-0.0762307
WWP2	O00308	OID44415	5.9e-04	1.8e-03	0.546148	1.0e-23	8.4e-23	1.29425	7.7e-14	2.5e-12	-0.845611	5
XCL1	P47992	OID44416	2.8e-06	1.3e-05	0.45276	1.6e-02	2.2e-02	-0.21412	6.0e-02	1.0e-01	-0.137541
YARS1	P54577	OID44418	4.6e-04	1.4e-03	0.785085	5.3e-20	2.5e-19	2.34869	1.3e-04	3.9e-04	-0.661215	1
YES1	P07947	OID44419	3.5e-01	4.6e-01	0.342261	2.4e-25	2.8e-24	2.52631	7.6e-08	4.8e-07	-0.962371	1
YJU2	Q9BW85	OID44420	8.3e-01	8.8e-01	0.138963	4.3e-19	1.8e-18	1.5254	5.8e-06	2.3e-05	-0.742571	1
YOD1	Q5VVQ6	OID44421	2.9e-01	4.0e-01	-0.205237	1.4e-25	1.8e-24	1.97451	7.2e-05	2.3e-04	-0.22072	1
ZBP1	Q9H171	OID44422	3.9e-04	1.2e-03	0.368497	3.3e-10	7.2e-10	0.880729	6.7e-09	5.5e-08	-0.891301	2
ZBTB17	Q13105	OID44423	2.4e-06	1.2e-05	-0.124493	4.6e-02	6.0e-02	-0.0556169	6.2e-09	5.2e-08	-0.325968
ZER1	Q7Z7L7	OID44424	2.6e-13	3.2e-12	-0.493563	2.1e-06	3.8e-06	0.200263	7.0e-01	7.7e-01	0.0119112
ZFAND2B	Q8WV99	OID44425	7.1e-02	1.3e-01	0.673417	6.8e-27	1.2e-25	2.11238	2.9e-05	1.0e-04	-0.670298	5
ZFYVE19	Q96K21	OID44426	4.7e-03	1.2e-02	0.862976	2.4e-19	1.0e-18	1.71824	8.2e-06	3.2e-05	-0.846056	2
ZHX2	Q9Y6X8	OID44427	4.1e-08	2.5e-07	-0.578764	4.4e-10	9.5e-10	0.820565	1.4e-09	1.4e-08	-0.844244	6
ZNRD2	O60232	OID44429	3.3e-01	4.4e-01	0.00512671	9.7e-18	3.6e-17	1.09819	1.9e-03	4.5e-03	0.315107	1
ZP3	P21754	OID44430	1.0e-04	3.7e-04	-0.428849	3.1e-04	4.9e-04	-0.349282	2.9e-02	5.3e-02	0.124386
ABO	P16442	OID45299	3.2e-05	1.3e-04	0.138989	2.9e-01	3.3e-01	0.00493955	8.4e-01	8.9e-01	0.0267612
ACE	P12821	OID45300	1.1e-07	6.4e-07	0.112618	3.1e-07	5.7e-07	-0.150157	9.4e-08	5.7e-07	-0.117579
ADA2	Q9NZK5	OID45301	1.4e-01	2.2e-01	0.0741307	2.9e-02	3.8e-02	-0.0439693	5.9e-13	1.6e-11	-0.403498
AGT	P01019	OID45302	3.4e-03	8.7e-03	-0.117365	2.6e-03	3.8e-03	0.111589	1.4e-07	8.4e-07	0.613792	7
AHSG	P02765	OID45303	1.4e-04	5.1e-04	-0.042621	8.9e-03	1.2e-02	-0.0772559	8.5e-02	1.3e-01	-0.113358
AMY1_AMY2	P04746_P0DTE7_P0DTE8_P0DUB6_P19961	OID45304	3.2e-04	1.0e-03	0.146385	7.7e-01	8.0e-01	-0.00743862	5.8e-01	6.7e-01	0.0162177
ANG	P03950	OID45305	6.0e-02	1.1e-01	0.000134081	1.3e-28	4.4e-27	0.747864	8.1e-01	8.6e-01	0.0380946	5
ANGPTL3	Q9Y5C1	OID45306	1.8e-01	2.7e-01	0.0519701	4.6e-06	8.1e-06	-0.180436	1.3e-02	2.5e-02	-0.217882
ANPEP	P15144	OID45307	9.5e-09	6.5e-08	0.141233	1.2e-03	1.8e-03	0.142091	7.0e-06	2.8e-05	-0.14513
AOC3	Q16853	OID45308	4.8e-04	1.5e-03	0.089678	3.0e-19	1.3e-18	-0.438665	4.5e-03	9.9e-03	-0.0985392
APOA2	P02652	OID45309	1.2e-08	8.3e-08	-0.268379	1.7e-27	3.8e-26	-2.95296	8.2e-01	8.7e-01	0.046291	3
APOB	P04114	OID45310	9.1e-13	1.1e-11	-0.755719	8.1e-27	1.4e-25	-1.5398	8.6e-02	1.4e-01	-0.134995	3
APOF	Q13790	OID45311	4.8e-05	1.8e-04	0.402869	1.3e-29	8.4e-28	1.25798	3.1e-02	5.6e-02	0.0230219	5
APOL1	O14791	OID45312	3.3e-14	4.9e-13	-0.651952	5.7e-13	1.5e-12	-1.98461	2.8e-02	5.1e-02	0.119397	3
APOM	O95445	OID45313	5.3e-16	1.0e-14	0.415065	6.5e-02	8.3e-02	0.0616635	2.7e-10	3.3e-09	0.15657
ART3	Q13508	OID45314	1.5e-13	2.0e-12	0.250796	2.4e-22	1.5e-21	0.349444	2.1e-02	3.9e-02	0.09129
ASGR2	P07307	OID45315	1.4e-01	2.2e-01	-0.0553406	4.3e-02	5.6e-02	0.0491466	1.0e-02	2.1e-02	0.0926714
AXL	P30530	OID45316	3.8e-01	4.9e-01	-0.0631757	6.7e-18	2.5e-17	-0.229862	7.7e-02	1.2e-01	-0.030657
BCHE	P06276	OID45317	8.5e-01	8.9e-01	0.0512784	7.6e-01	7.9e-01	-0.00882769	3.7e-01	4.7e-01	0.0136365
C1QTNF1	Q9BXJ1	OID45318	1.3e-02	3.0e-02	0.137109	4.4e-02	5.7e-02	-0.111695	7.8e-08	4.9e-07	-0.202892
C1R	P00736	OID45319	8.2e-06	3.6e-05	0.111198	1.9e-03	2.8e-03	0.114589	2.8e-01	3.7e-01	-0.011092
C2	P06681	OID45320	1.6e-24	1.4e-22	-0.795068	6.0e-01	6.4e-01	0.0143018	3.0e-02	5.4e-02	0.0816695	8
C9	P02748	OID45321	3.0e-02	6.0e-02	-0.168884	5.4e-07	9.9e-07	0.437242	1.2e-01	1.8e-01	-0.0863302
CA1	P00915	OID45322	3.6e-06	1.7e-05	-0.753025	1.6e-17	5.9e-17	1.49242	5.3e-08	3.4e-07	-0.72317	2
CAT	P04040	OID45323	4.4e-05	1.7e-04	-0.386754	8.3e-14	2.2e-13	0.694694	8.3e-11	1.2e-09	-0.452964	6
CCL14	Q16627	OID45324	2.5e-03	6.7e-03	0.0243718	1.8e-05	3.0e-05	-0.170869	1.0e-01	1.6e-01	-0.0687174
CCL18	P55774	OID45325	3.6e-07	1.9e-06	-0.25828	9.0e-11	2.0e-10	-0.269888	5.9e-01	6.7e-01	-0.014857
CCL5	P13501	OID45326	8.3e-04	2.5e-03	-0.643192	4.1e-06	7.3e-06	0.594735	6.6e-12	1.3e-10	-0.894768	4
CD14	P08571	OID45327	3.2e-03	8.3e-03	-0.14394	1.3e-08	2.5e-08	-0.356275	3.7e-01	4.6e-01	0.0787981
CD163	Q86VB7	OID45328	1.8e-07	1.0e-06	-0.186898	2.8e-09	5.7e-09	-0.154361	5.9e-02	9.8e-02	0.0827984
CD46	P15529	OID45329	4.2e-03	1.1e-02	-0.0769194	1.5e-20	7.6e-20	0.330934	2.2e-01	3.0e-01	-0.0275763
CD55	P08174	OID45330	1.5e-08	9.8e-08	0.0844475	4.5e-17	1.6e-16	0.19783	9.5e-01	9.7e-01	0.0249873
CD93	Q9NPY3	OID45331	4.7e-08	2.9e-07	0.245405	2.0e-19	8.6e-19	-0.461378	5.4e-03	1.2e-02	-0.0655461
CDH1	P12830	OID45332	1.5e-01	2.4e-01	-0.0220443	6.5e-01	6.9e-01	0.0345226	1.7e-01	2.4e-01	-0.0219937
CFHR5	Q9BXR6	OID45333	1.8e-03	4.9e-03	0.141863	3.6e-03	5.2e-03	0.0495942	7.5e-02	1.2e-01	0.119836
CHI3L1	P36222	OID45335	7.0e-02	1.2e-01	-0.0495033	1.7e-22	1.1e-21	0.561911	2.4e-01	3.2e-01	-0.040705	2
CHL1	O00533	OID45336	9.5e-09	6.5e-08	0.124168	5.3e-06	9.2e-06	-0.0781283	7.0e-03	1.5e-02	-0.105687
CNDP1	Q96KN2	OID45337	2.0e-01	3.0e-01	0.0339555	3.8e-05	6.4e-05	0.343365	2.3e-08	1.7e-07	0.410734
COMP	P49747	OID45338	1.9e-12	2.1e-11	0.425588	4.9e-13	1.3e-12	-0.489768	5.0e-02	8.6e-02	-0.0139515
CPN2	P22792	OID45339	3.3e-01	4.4e-01	0.00908033	6.9e-06	1.2e-05	0.0450975	6.8e-01	7.5e-01	0.0710166
CR1	P17927	OID45340	2.5e-12	2.7e-11	-0.26245	5.4e-21	2.9e-20	-0.423963	7.5e-06	3.0e-05	-0.133849
CR2	P20023	OID45341	1.1e-09	8.1e-09	-0.206744	1.1e-22	7.7e-22	-0.414803	1.5e-18	1.7e-16	-0.270947
CRISP3	P54108	OID45342	1.7e-01	2.5e-01	0.0592073	6.2e-09	1.3e-08	0.140974	8.2e-01	8.7e-01	0.0275893
CSF1R	P07333	OID45343	2.0e-03	5.4e-03	-0.112428	3.9e-18	1.5e-17	-0.316891	3.9e-01	4.8e-01	-0.000634196
CST3	P01034	OID45345	6.8e-01	7.6e-01	0.0168954	8.2e-09	1.7e-08	0.134719	7.1e-06	2.8e-05	-0.11383
CTBS	Q01459	OID45346	2.4e-02	4.9e-02	0.038383	5.2e-14	1.4e-13	0.226396	2.7e-01	3.6e-01	0.0751241
CTSZ	Q9UBR2	OID45348	4.1e-04	1.3e-03	0.133122	5.3e-01	5.8e-01	0.0237969	9.5e-01	9.6e-01	0.0373381
DBH	P09172	OID45349	3.5e-25	4.3e-23	0.567727	5.2e-15	1.5e-14	0.381377	5.1e-01	6.0e-01	-0.0117386	2
DEFA1	P59665	OID45350	6.4e-01	7.3e-01	0.0225323	5.7e-13	1.5e-12	0.493953	2.0e-01	2.8e-01	-0.110712
DPP4	P27487	OID45351	1.6e-17	3.9e-16	0.238812	5.3e-22	3.2e-21	-0.603507	8.7e-18	8.5e-16	-0.272321	3
EFEMP1	Q12805	OID45352	2.2e-17	5.2e-16	1.11603	4.0e-17	1.4e-16	0.520418	2.3e-11	3.8e-10	0.250793	5
ELANE	P08246	OID45353	3.7e-05	1.5e-04	-0.349174	7.6e-09	1.5e-08	0.526305	9.7e-06	3.8e-05	-0.434742	4
F10	P00742	OID45354	2.5e-05	9.9e-05	-0.0962754	6.4e-12	1.5e-11	0.193615	5.1e-06	2.1e-05	0.185507
F11	P03951	OID45355	4.2e-04	1.4e-03	-0.0706554	5.1e-19	2.1e-18	0.26734	1.2e-03	3.0e-03	0.0690671
F7	P08709	OID45356	1.4e-07	8.2e-07	0.191975	1.5e-08	3.1e-08	0.214755	4.9e-02	8.4e-02	0.00524445
F9	P00740	OID45357	7.1e-13	8.6e-12	0.267336	2.7e-23	2.0e-22	0.369325	1.4e-02	2.8e-02	0.0233029
FCGR2A	P12318	OID45358	1.0e-06	5.3e-06	0.109934	7.6e-02	9.6e-02	0.0596284	3.6e-01	4.6e-01	-0.0375356
FCGR3B_FCGR3A	O75015_P08637	OID45359	9.0e-03	2.1e-02	0.0652183	8.8e-10	1.9e-09	0.217738	7.5e-02	1.2e-01	0.108154
FCN1	O00602	OID45360	6.5e-07	3.4e-06	-0.323768	4.6e-15	1.4e-14	0.504744	2.1e-01	2.9e-01	-0.0545601	2
FCN2	Q15485	OID45361	6.2e-08	3.8e-07	-0.160614	1.7e-06	3.1e-06	-0.182066	5.5e-01	6.4e-01	0.0818852
FETUB	Q9UGM5	OID45362	1.2e-04	4.3e-04	0.0984196	4.8e-02	6.3e-02	-0.0720843	7.0e-01	7.7e-01	-0.0222776
FGL1	Q08830	OID45363	4.7e-02	8.8e-02	0.0986138	1.2e-01	1.5e-01	0.185315	9.0e-05	2.8e-04	-0.327471
GGH	Q92820	OID45364	1.0e-01	1.7e-01	-0.102856	1.4e-01	1.7e-01	0.138759	1.1e-01	1.7e-01	-0.0391205
GP1BA	P07359	OID45365	5.8e-01	6.8e-01	-0.0390833	1.8e-28	5.8e-27	0.417357	2.8e-04	7.7e-04	-0.0999848
GPI	P06744	OID45366	7.2e-02	1.3e-01	-0.157151	6.3e-18	2.4e-17	1.07789	1.4e-09	1.4e-08	-0.629475	2
GSN	P06396	OID45367	1.0e-01	1.7e-01	0.0496767	4.1e-05	6.8e-05	0.0828586	7.0e-03	1.5e-02	0.0681958
GSR	P00390	OID45368	1.2e-01	1.9e-01	0.0905287	3.3e-21	1.8e-20	0.282315	1.5e-03	3.7e-03	0.0913661
HGFAC	Q04756	OID45369	2.7e-14	4.1e-13	0.226135	8.1e-01	8.3e-01	0.00945848	5.0e-02	8.6e-02	0.0207415
HSPG2	P98160	OID45370	6.8e-08	4.1e-07	0.17908	2.0e-01	2.3e-01	-0.0714667	3.7e-05	1.2e-04	-0.112406
HYAL1	Q12794	OID45371	1.5e-03	4.3e-03	0.0752332	1.6e-09	3.3e-09	0.203305	7.7e-01	8.3e-01	0.033424
ICAM1	P05362	OID45372	8.9e-12	9.0e-11	-0.155733	4.2e-08	8.3e-08	-0.162146	8.8e-04	2.2e-03	-0.120388
IGFBP3	P17936	OID45373	9.2e-25	9.4e-23	0.389707	1.2e-20	6.3e-20	0.284751	3.6e-10	4.2e-09	-0.153062
IGFBP6	P24592	OID45374	1.6e-22	9.0e-21	0.673173	1.3e-29	8.4e-28	0.875906	8.8e-04	2.2e-03	0.119188	5
IL18BP	O95998	OID45375	2.3e-01	3.2e-01	0.0450663	9.9e-01	9.9e-01	0.0122609	5.0e-01	5.9e-01	-0.0142243
IL6R	P08887	OID45376	3.7e-01	4.7e-01	-0.084984	2.2e-01	2.6e-01	0.100058	1.8e-01	2.5e-01	0.0278251
ITGB1	P05556	OID45377	5.1e-04	1.6e-03	0.0801863	4.9e-22	3.0e-21	-0.423644	2.0e-01	2.8e-01	0.000165692
ITIH3	Q06033	OID45378	8.6e-24	6.1e-22	-1.00138	1.3e-25	1.6e-24	-1.0057	1.6e-01	2.3e-01	0.068915	3
KIT	P10721	OID45379	3.7e-02	7.2e-02	0.0173254	6.8e-13	1.7e-12	-0.170252	2.6e-01	3.5e-01	-0.0504143
LBP	P18428	OID45380	2.7e-10	2.2e-09	-0.642833	2.5e-04	3.9e-04	-0.200854	3.0e-02	5.4e-02	0.207082	4
LCAT	P04180	OID45381	2.1e-01	3.1e-01	-0.0463625	2.5e-03	3.7e-03	-0.0715602	5.7e-03	1.2e-02	0.0964155
LCN2	P80188	OID45382	1.1e-01	1.8e-01	0.407084	1.3e-29	8.4e-28	1.36282	5.1e-01	6.0e-01	0.0810418	5
MCAM	P43121	OID45383	9.5e-12	9.5e-11	0.214016	8.7e-01	8.9e-01	0.0100729	5.0e-06	2.0e-05	0.153498
MDH1	P40925	OID45384	2.4e-04	7.8e-04	-0.0911065	5.7e-17	2.0e-16	0.237401	4.2e-05	1.4e-04	-0.111714
MRC1	P22897	OID45385	6.8e-04	2.1e-03	-0.124164	9.5e-01	9.5e-01	0.0554578	5.9e-08	3.8e-07	0.183629
MST1	P26927	OID45386	1.9e-13	2.4e-12	0.29322	7.2e-09	1.5e-08	0.237074	6.1e-02	1.0e-01	0.0174044
NCAM1	P13591	OID45387	5.3e-04	1.7e-03	-0.108127	6.5e-09	1.3e-08	-0.179386	5.9e-09	5.0e-08	-0.189584
NEXN	Q0ZGT2	OID45388	8.1e-01	8.7e-01	0.0745979	7.2e-02	9.2e-02	0.227524	2.9e-16	1.8e-14	-1.22162	4
NID1	P14543	OID45389	3.7e-01	4.8e-01	-0.0400441	6.2e-10	1.3e-09	0.330586	2.8e-14	1.0e-12	-0.39236
NRGN	Q92686	OID45390	2.4e-05	9.8e-05	0.774059	2.1e-27	4.5e-26	2.39297	8.8e-01	9.1e-01	-0.191195	5
NRP1	O14786	OID45391	8.1e-06	3.5e-05	0.136993	2.9e-04	4.6e-04	0.0894266	7.7e-02	1.2e-01	-0.0164688
OSMR	Q99650	OID45392	3.3e-01	4.4e-01	-0.0174755	4.6e-19	1.9e-18	-0.234014	5.4e-01	6.3e-01	-0.00282947
PCOLCE	Q15113	OID45393	1.3e-19	4.2e-18	0.292236	1.2e-01	1.5e-01	0.055501	1.5e-01	2.2e-01	0.0513389
PEPD	P12955	OID45394	2.0e-02	4.3e-02	0.0255645	2.3e-04	3.6e-04	-0.110919	1.4e-03	3.5e-03	0.0871621
PF4	P02776	OID45395	3.1e-05	1.2e-04	-0.85497	1.2e-05	2.1e-05	0.552971	6.5e-09	5.4e-08	-0.667387	4
PGA4	P0DJD7	OID45396	1.1e-06	5.5e-06	0.248885	5.6e-06	9.8e-06	0.130011	3.3e-01	4.3e-01	-0.0509227
PI16	Q6UXB8	OID45397	8.9e-17	1.9e-15	0.302163	4.2e-06	7.4e-06	-0.20817	1.0e-13	3.2e-12	-0.245921
PNLIP	P16233	OID45398	2.8e-07	1.5e-06	0.241867	3.0e-05	5.1e-05	0.116035	7.0e-12	1.4e-10	0.397278
PON1	P27169	OID45399	7.3e-04	2.2e-03	0.0575693	2.4e-13	6.3e-13	0.317559	2.9e-10	3.5e-09	0.191427
PRDX2	P32119	OID45400	4.8e-04	1.5e-03	-0.3918	4.8e-15	1.4e-14	0.883927	4.1e-07	2.1e-06	-0.448869	2
PROC	P04070	OID45401	8.7e-03	2.0e-02	-0.0848971	1.2e-14	3.4e-14	0.225218	1.8e-04	5.2e-04	0.145446
PRSS2	P07478	OID45402	2.9e-01	4.0e-01	0.00925266	1.9e-14	5.5e-14	0.240243	1.1e-20	2.0e-18	0.523554	5
PTGDS	P41222	OID45403	1.9e-05	7.8e-05	-0.139065	6.0e-04	9.3e-04	0.101287	6.6e-04	1.7e-03	-0.0806279
RARRES2	Q99969	OID45404	1.2e-08	8.3e-08	-0.298272	2.3e-06	4.2e-06	0.281793	4.9e-01	5.9e-01	0.0472401
REG1A	P05451	OID45405	9.4e-07	4.8e-06	-0.322122	2.3e-01	2.7e-01	-0.0247599	2.1e-02	3.9e-02	0.0682188
RNASE1	P07998	OID45406	1.4e-03	4.0e-03	0.096218	1.9e-26	2.9e-25	0.485529	4.3e-01	5.2e-01	0.0385835
RNASE4	P34096	OID45407	4.7e-01	5.7e-01	-0.00738432	3.8e-20	1.8e-19	0.357508	4.6e-03	1.0e-02	0.0646614
RNASE6	Q93091	OID45408	1.0e-01	1.7e-01	-0.0152866	1.1e-04	1.8e-04	0.0613342	6.3e-01	7.1e-01	-0.00272991
SAA4	P35542	OID45409	2.6e-22	1.4e-20	-0.964945	3.5e-25	3.9e-24	-1.19894	1.3e-01	1.9e-01	-0.0818277	3
SELP	P16109	OID45410	2.6e-03	7.0e-03	-0.237602	3.4e-15	1.0e-14	0.857685	1.4e-11	2.5e-10	-0.74554	6
SHBG	P04278	OID45411	5.8e-03	1.4e-02	0.141748	1.0e-19	4.5e-19	-0.895052	7.4e-03	1.5e-02	0.150826	8
SOD1	P00441	OID45412	5.3e-04	1.6e-03	-0.392561	4.4e-20	2.1e-19	1.10657	1.9e-06	8.5e-06	-0.469303	2
SOD3	P08294	OID45413	2.8e-17	6.5e-16	0.428103	1.9e-02	2.6e-02	0.0823661	1.5e-01	2.1e-01	-0.103637
SPARCL1	Q14515	OID45414	2.3e-17	5.4e-16	0.323082	1.8e-02	2.5e-02	-0.0724632	9.6e-03	1.9e-02	-0.0707349
SSC5D	A1L4H1	OID45415	3.8e-16	7.6e-15	0.53093	2.5e-14	6.9e-14	0.346277	2.7e-07	1.5e-06	0.212669	7
TCN1	P20061	OID45416	3.2e-06	1.5e-05	-0.225157	2.3e-02	3.1e-02	0.0133651	1.2e-02	2.4e-02	-0.154922
TCN2	P20062	OID45417	3.2e-20	1.2e-18	0.575382	7.4e-03	1.0e-02	0.114495	8.6e-05	2.7e-04	-0.136945	7
TFF3	Q07654	OID45418	1.6e-12	1.9e-11	0.292251	5.1e-18	2.0e-17	0.388898	1.1e-02	2.2e-02	0.155425
TFPI	P10646	OID45419	8.6e-05	3.1e-04	-0.120679	6.6e-01	7.0e-01	0.0176579	1.4e-01	2.0e-01	0.00745365
TFRC	P02786	OID45420	2.9e-01	4.0e-01	-0.033411	3.6e-04	5.7e-04	-0.295029	1.8e-06	8.2e-06	-0.172261
TGFBI	Q15582	OID45421	2.2e-02	4.6e-02	0.0445413	4.4e-02	5.7e-02	0.0806133	2.1e-04	6.0e-04	0.0951484
TGOLN2	O43493	OID45422	3.8e-17	8.7e-16	0.323296	3.0e-02	4.0e-02	0.0892566	3.1e-01	4.0e-01	-0.0157273
THBS4	P35443	OID45423	2.3e-10	1.9e-09	0.445122	1.1e-11	2.6e-11	-0.627784	3.3e-06	1.4e-05	-0.280994	8
TIMD4	Q96H15	OID45424	4.3e-01	5.3e-01	0.0598417	2.6e-17	9.2e-17	-0.407059	8.9e-06	3.5e-05	-0.126716
TIMP1	P01033	OID45425	5.8e-03	1.4e-02	-0.180559	4.5e-11	1.0e-10	0.319351	2.5e-05	8.8e-05	-0.139584
TNC	P24821	OID45426	2.1e-02	4.5e-02	0.0795154	3.1e-15	9.4e-15	-0.407888	7.3e-12	1.4e-10	-0.346977
TREML1	Q86YW5	OID45427	2.8e-03	7.3e-03	-0.447343	3.4e-24	3.0e-23	1.65901	1.8e-06	8.2e-06	-0.669037	2
VASN	Q6EMK4	OID45429	2.2e-05	9.0e-05	0.102458	5.7e-01	6.1e-01	0.0482545	6.2e-10	6.8e-09	-0.182177
VASP	P50552	OID45430	9.6e-01	9.7e-01	0.306928	2.0e-13	5.2e-13	1.31152	6.5e-10	7.2e-09	-1.21176	2
VCAM1	P19320	OID45431	1.4e-01	2.2e-01	-0.042978	1.2e-02	1.7e-02	-0.113113	3.4e-03	7.6e-03	-0.104762
VNN1	O95497	OID45432	8.2e-01	8.7e-01	0.0542124	2.7e-01	3.2e-01	-0.0305686	5.9e-05	1.9e-04	0.162196
ACP5	P13686	OID45022	6.3e-26	1.0e-23	1.1416	5.7e-11	1.3e-10	0.425748	7.0e-02	1.1e-01	0.0652746	5
ADAMTS13	Q76LX8	OID45023	7.9e-01	8.5e-01	-0.0355279	3.6e-01	4.1e-01	0.0542177	7.2e-01	7.9e-01	-0.012809
ADAMTSL2	Q86TH1	OID45024	6.9e-11	6.2e-10	0.183847	1.6e-02	2.2e-02	0.0739728	1.6e-01	2.3e-01	-0.0561197
ADGRE5	P48960	OID45025	7.6e-01	8.3e-01	-0.00868052	2.6e-12	6.3e-12	-0.24595	4.1e-01	5.1e-01	0.0754125
AFP	P02771	OID45026	1.7e-08	1.1e-07	-0.39173	2.8e-07	5.2e-07	0.312243	2.1e-05	7.5e-05	0.0776307
AHSP	Q9NZD4	OID45027	5.6e-06	2.5e-05	-0.997885	2.7e-12	6.5e-12	1.32582	1.6e-05	6.0e-05	-0.502977	2
ALCAM	Q13740	OID45028	2.9e-01	4.0e-01	-0.00421092	1.9e-19	8.1e-19	-0.234289	2.1e-03	5.0e-03	-0.0471741
ALDH1A1	P00352	OID45029	1.6e-03	4.4e-03	-0.232233	3.1e-10	6.8e-10	0.367671	6.9e-04	1.8e-03	-0.205627
AMDHD2	Q9Y303	OID45030	7.4e-01	8.1e-01	-0.0440456	6.2e-10	1.3e-09	0.288037	1.8e-02	3.5e-02	-0.102606
APOH	P02749	OID45033	2.2e-03	5.9e-03	-0.196619	5.1e-02	6.6e-02	0.130704	2.7e-02	5.0e-02	0.0766348
APP	P05067	OID45034	1.3e-06	6.5e-06	-0.659644	1.1e-03	1.6e-03	0.381039	3.4e-14	1.2e-12	-0.62274	4
ASAH1	Q13510	OID45036	6.5e-03	1.6e-02	-0.08306	1.5e-03	2.2e-03	0.257272	1.1e-08	8.3e-08	-0.463365
AZU1	P20160	OID45037	9.8e-07	5.0e-06	-0.760975	1.4e-10	3.2e-10	1.03368	2.1e-09	2.0e-08	-1.09689	4
B4GAT1	O43505	OID45038	4.7e-12	5.0e-11	-0.171929	1.1e-24	1.1e-23	-0.451656	3.5e-03	7.9e-03	-0.0808766
BCAM	P50895	OID45039	2.0e-07	1.1e-06	0.137713	2.4e-01	2.8e-01	0.0668283	6.0e-01	6.9e-01	-0.0188073
BDNF	P23560	OID45040	8.0e-03	1.9e-02	-0.582158	3.9e-10	8.5e-10	0.740689	2.5e-13	7.1e-12	-0.892824	4
BGLAP	P02818	OID45041	1.4e-10	1.2e-09	0.712546	1.5e-19	6.8e-19	-1.67035	3.7e-18	3.9e-16	-1.18266	8
BIN2	Q9UBW5	OID45042	7.3e-10	5.6e-09	-1.17154	1.2e-17	4.4e-17	1.18858	9.0e-01	9.3e-01	0.160739	6
BLMH	Q13867	OID45043	6.8e-03	1.6e-02	-0.14663	8.0e-02	1.0e-01	0.0921781	2.6e-08	1.9e-07	-0.286586
BLVRB	P30043	OID45044	4.0e-06	1.8e-05	-0.568579	2.9e-12	6.9e-12	0.798273	3.3e-07	1.8e-06	-0.51532	6
BPIFB1	Q8TDL5	OID45045	2.0e-15	3.6e-14	0.703848	1.2e-03	1.9e-03	0.300876	2.6e-01	3.5e-01	-0.110628	7
CA2	P00918	OID45046	3.3e-06	1.5e-05	-1.00821	1.3e-21	7.8e-21	1.8216	1.1e-10	1.5e-09	-0.709579	2
CA3	P07451	OID45047	2.9e-01	4.0e-01	0.254341	2.0e-20	9.9e-20	1.00585	1.9e-03	4.4e-03	-0.256283	1
CA4	P22748	OID45048	1.2e-03	3.3e-03	0.0689007	2.8e-24	2.5e-23	0.327931	4.5e-03	9.9e-03	0.0814112
CA6	P23280	OID45049	1.9e-10	1.6e-09	0.282286	3.0e-17	1.1e-16	0.634642	4.0e-02	6.9e-02	-0.150209	2
CASP3	P42574	OID45050	4.5e-01	5.6e-01	0.0371655	5.8e-22	3.5e-21	1.79376	2.1e-04	5.9e-04	-0.577391	1
CBLN2	Q8IUK8	OID45051	3.9e-03	1.0e-02	0.13606	7.4e-09	1.5e-08	-0.250833	5.3e-02	8.9e-02	-0.101565
CCL15	Q16663	OID45052	1.6e-01	2.4e-01	-0.0104745	2.9e-04	4.6e-04	0.149785	7.0e-01	7.7e-01	0.0433839
CCL16	O15467	OID45053	5.0e-04	1.6e-03	-0.117729	8.8e-03	1.2e-02	0.0951144	4.7e-01	5.7e-01	0.0366384
CCN3	P48745	OID45054	2.1e-03	5.6e-03	0.14241	4.1e-20	1.9e-19	-1.00369	1.4e-14	5.6e-13	-0.607612	3
CCN5	O76076	OID45055	4.2e-24	3.1e-22	1.27512	1.3e-29	8.4e-28	2.37713	3.6e-02	6.3e-02	0.0634695	5
CD109	Q6YHK3	OID45056	3.1e-02	6.2e-02	-0.0795021	2.5e-29	1.4e-27	-0.807474	1.3e-12	3.2e-11	-0.288662	3
CD164	Q04900	OID45057	1.6e-04	5.6e-04	-0.140395	5.3e-02	6.8e-02	0.155795	2.6e-10	3.2e-09	-0.329853
CD177	Q8N6Q3	OID45058	1.9e-04	6.5e-04	-0.339679	2.4e-03	3.5e-03	0.290026	9.3e-01	9.5e-01	-0.172344
CD248	Q9HCU0	OID45059	7.3e-17	1.6e-15	0.393776	1.1e-05	1.9e-05	-0.175029	2.1e-02	4.0e-02	-0.065472
CD300LG	Q6UXG3	OID45060	2.0e-12	2.3e-11	0.375051	8.7e-01	8.8e-01	0.0786871	8.6e-01	9.0e-01	-0.0427663
CD59	P13987	OID45061	6.2e-07	3.3e-06	0.13832	5.1e-25	5.4e-24	0.333969	6.8e-01	7.5e-01	0.0476277
CD99	P14209	OID45062	2.4e-05	9.8e-05	0.158666	9.6e-01	9.6e-01	-0.0388521	2.5e-04	7.1e-04	-0.0336251
[truncated: 1,510 more rows]

## Sheet: Supplementary_Data_2
Assay	OlinkID	UniProt	p-value raw females follow-up 16 vs 24	p-value raw females follow-up 8 vs 16	p-value raw females follow-up 4 vs 8	p-value raw males follow-up 16 vs 24	p-value raw males follow-up 8 vs 16	p-value raw males follow-up 4 vs 8	p-value FDR females follow-up 16 vs 24	p-value FDR females follow-up 8 vs 16	p-value FDR females follow-up 4 vs 8	p-value FDR males follow-up 16 vs 24	p-value FDR males follow-up 8 vs 16	p-value FDR males follow-up 4 vs 8	fold change females follow-up 16 vs 24	fold change females follow-up 8 vs 16	fold change females follow-up 4 vs 8	fold change males follow-up 16 vs 24	fold change males follow-up 8 vs 16	fold change males follow-up 4 vs 8
AAGAB	OID40752	Q6PD74	6.3e-05	9.0e-12	9.3e-01	2.9e-01	3.9e-13	8.5e-02	2.9e-04	7.0e-11	9.6e-01	4.3e-01	2.4e-12	1.8e-01	-0.757785	1.6566	0.336105	-0.0227348	1.88896	0.0983378
AAMDC	OID43311	Q9H7C9	2.0e-03	2.6e-09	3.2e-01	3.1e-01	2.0e-13	4.0e-02	5.7e-03	1.1e-08	4.7e-01	4.5e-01	1.3e-12	9.9e-02	-0.574505	0.936392	0.160405	0.0711117	1.26002	0.472649
AARSD1	OID43312	Q9BTE6	1.2e-06	2.9e-10	2.2e-04	1.6e-02	7.1e-15	2.2e-04	1.2e-05	1.5e-09	1.2e-03	4.7e-02	1.1e-13	1.2e-03	-0.669707	1.25915	-0.897304	-0.331061	1.93225	-0.637397
AASDH	OID40753	Q4L235	2.9e-02	2.5e-02	4.8e-01	8.0e-02	8.7e-02	4.5e-01	6.2e-02	3.7e-02	6.2e-01	1.6e-01	1.1e-01	6.2e-01	-0.773815	0.742166	-0.401104	-0.212654	0.209487	-0.33562
ABCA2	OID42080	Q9BZC7	4.7e-01	1.7e-02	2.1e-02	1.3e-01	7.0e-01	8.4e-04	6.0e-01	2.7e-02	5.5e-02	2.3e-01	7.4e-01	3.7e-03	0.0189618	0.242087	0.416413	-0.410498	-0.096238	0.621999
ABCC6	OID40755	O95255	2.8e-02	3.0e-01	9.2e-02	4.5e-01	7.4e-01	2.4e-01	5.9e-02	3.6e-01	1.8e-01	5.9e-01	7.8e-01	3.9e-01	0.14016	0.0288868	0.278495	0.168903	0.0248735	0.249976
ABCF2	OID40757	Q9UG63	1.1e-06	2.2e-10	1.5e-01	3.0e-03	1.8e-11	5.0e-01	1.1e-05	1.2e-09	2.7e-01	1.2e-02	7.4e-11	6.6e-01	-0.855194	1.28095	-0.243603	-0.360456	1.53536	-0.0514986
ABCF3	OID40001	Q9NUQ8	1.4e-02	2.3e-06	3.8e-01	7.3e-03	4.4e-08	8.2e-01	3.3e-02	5.7e-06	5.3e-01	2.5e-02	1.1e-07	9.0e-01	-0.0500234	0.344379	-0.00121737	-0.402096	0.82812	0.0556662
ABHD14B	OID43313	Q96IU4	3.5e-04	9.5e-08	2.1e-01	7.4e-01	8.4e-12	5.1e-02	1.3e-03	3.0e-07	3.4e-01	8.3e-01	3.8e-11	1.2e-01	-0.686652	1.13794	-0.28782	0.016928	1.52554	0.727069
ABI3BP	OID43314	Q7Z7G0	9.3e-03	5.4e-02	9.3e-03	1.6e-03	2.3e-11	1.0e-03	2.3e-02	7.7e-02	2.9e-02	7.2e-03	9.6e-11	4.4e-03	0.237993	0.0705261	0.218917	0.221399	0.444457	0.349384
ABL1	OID43315	P00519	3.3e-07	7.1e-11	3.1e-02	3.8e-03	1.1e-14	2.4e-01	4.2e-06	4.1e-10	7.5e-02	1.5e-02	1.4e-13	3.9e-01	-0.955985	1.43267	-0.39385	-0.405366	1.70866	0.0495065
ABLIM1	OID43316	O14639	6.5e-10	6.4e-08	9.8e-01	1.8e-04	4.6e-11	6.9e-01	7.1e-08	2.0e-07	9.9e-01	1.2e-03	1.8e-10	8.1e-01	-2.05131	1.33737	0.0224599	-0.912433	1.91325	0.313472
ABLIM3	OID40758	O94929	9.9e-03	4.8e-06	1.2e-01	6.2e-01	5.6e-10	3.9e-01	2.4e-02	1.2e-05	2.3e-01	7.5e-01	1.8e-09	5.6e-01	-0.464287	1.01678	-0.091666	0.304681	1.28698	-0.393509
ABO	OID45299	P16442	8.0e-01	1.5e-01	9.2e-02	9.9e-01	9.9e-01	1.7e-05	8.8e-01	2.0e-01	1.8e-01	1.0e+00	9.9e-01	1.2e-04	-0.011019	0.0447456	0.0198335	0.00353014	-0.0257587	0.316155
ABRAXAS2	OID42081	Q15018	5.0e-04	5.4e-11	2.6e-01	5.7e-02	3.1e-13	7.4e-01	1.7e-03	3.3e-10	4.0e-01	1.2e-01	2.0e-12	8.4e-01	-0.774362	2.10555	-0.702592	-0.0492455	2.47566	0.043318
ACAA1	OID42082	P09110	4.9e-01	2.0e-03	9.9e-01	6.9e-03	4.4e-08	7.5e-02	6.2e-01	3.5e-03	9.9e-01	2.3e-02	1.1e-07	1.6e-01	-0.11255	0.456624	0.0582575	0.396406	0.80669	0.267945
ACADM	OID42083	P11310	1.0e+00	5.6e-01	4.5e-01	4.8e-01	1.3e-01	2.0e-01	1.0e+00	6.2e-01	5.9e-01	6.2e-01	1.7e-01	3.5e-01	-0.184939	0.0604741	-0.0318789	-0.0766068	0.196716	0.122443
ACADSB	OID44433	P45954	5.7e-05	4.6e-01	6.5e-02	2.8e-03	8.7e-02	5.4e-01	2.7e-04	5.3e-01	1.4e-01	1.1e-02	1.1e-01	6.9e-01	-0.392888	-0.159743	-0.190998	-0.233953	0.284462	-0.384401
ACAN	OID44434	P16112	9.9e-14	7.1e-15	4.5e-01	3.6e-15	6.0e-13	2.7e-01	7.0e-11	2.4e-13	6.0e-01	2.5e-12	3.6e-12	4.2e-01	-0.457224	-1.31321	-0.0330297	-0.978552	-0.643832	0.0225588
ACE	OID45300	P12821	1.7e-01	1.1e-09	7.2e-03	1.1e-09	3.4e-01	1.4e-06	2.7e-01	5.1e-09	2.3e-02	4.2e-08	4.0e-01	1.3e-05	-0.0226501	-0.295918	0.0224978	-0.247128	-0.0181335	0.187898
ACE2	OID43317	Q9BYF1	1.6e-01	8.6e-02	8.2e-02	1.4e-02	1.5e-01	3.7e-03	2.6e-01	1.2e-01	1.7e-01	4.2e-02	1.9e-01	1.3e-02	0.101458	0.0775002	-0.187905	0.11546	0.125309	-0.114252
ACHE	OID44435	P22303	6.6e-01	5.4e-01	8.5e-03	3.9e-01	4.4e-03	1.1e-02	7.7e-01	6.1e-01	2.6e-02	5.4e-01	6.8e-03	3.4e-02	0.0319069	-0.0152421	0.128894	-0.0410722	0.179188	0.116793
ACOT13	OID43318	Q9NPJ3	7.8e-06	6.5e-06	4.0e-01	5.1e-02	8.1e-09	5.3e-01	5.1e-05	1.6e-05	5.4e-01	1.1e-01	2.2e-08	6.8e-01	-1.18158	1.67771	-0.727366	-0.49992	2.19612	0.902429
ACOX1	OID44436	Q15067	1.8e-04	4.2e-04	4.1e-01	5.7e-02	5.7e-02	4.9e-01	7.0e-04	8.0e-04	5.6e-01	1.2e-01	7.7e-02	6.5e-01	-0.711995	-0.769527	0.0402487	-0.0791589	-0.494572	-0.00601615
ACP1	OID43319	P24666	3.5e-03	7.8e-13	2.8e-02	8.7e-01	3.6e-15	2.0e-01	9.6e-03	8.8e-12	6.9e-02	9.2e-01	7.3e-14	3.4e-01	-0.574853	1.96446	-0.670833	0.185865	2.23997	0.400497
ACP5	OID45022	P13686	5.7e-01	1.0e-03	3.8e-12	6.1e-02	2.9e-09	3.6e-15	7.0e-01	1.8e-03	3.0e-10	1.3e-01	8.3e-09	1.2e-12	0.00973285	0.289444	1.09339	0.165701	0.502907	1.20934
ACP6	OID43320	Q9NPH0	7.0e-01	7.1e-15	2.4e-04	2.8e-01	3.6e-15	1.8e-09	8.0e-01	2.4e-13	1.3e-03	4.1e-01	7.3e-14	3.4e-08	-0.0700305	1.08262	0.42563	-0.000657456	1.06628	0.709725
ACRBP	OID43321	Q8NEB7	4.4e-05	7.8e-05	5.3e-01	1.3e-01	4.2e-09	2.1e-01	2.1e-04	1.6e-04	6.6e-01	2.4e-01	1.2e-08	3.5e-01	-0.596307	0.416213	0.201042	-0.0550427	0.734136	0.187228
ACRV1	OID43322	P26436	5.5e-01	6.2e-11	5.2e-01	6.7e-01	5.0e-10	9.9e-01	6.8e-01	3.7e-10	6.6e-01	7.8e-01	1.6e-09	1.0e+00	-0.0207348	-0.439362	0.0185842	-0.00960619	0.519404	0.0582282
ACSL1	OID42085	P33121	7.2e-02	6.4e-01	2.8e-01	7.2e-02	6.4e-04	6.4e-01	1.3e-01	6.9e-01	4.2e-01	1.5e-01	1.1e-03	7.7e-01	-0.00199362	0.219057	-0.0126043	-0.279371	0.795574	-0.0347099
ACTA2	OID43323	P62736	4.2e-02	4.2e-03	7.2e-03	1.9e-01	4.1e-05	9.5e-07	8.5e-02	7.1e-03	2.3e-02	3.1e-01	7.9e-05	9.0e-06	0.159451	0.236624	0.376696	0.0526713	0.315181	0.496839
ACTG2	OID42086	P63267	1.1e-01	7.5e-01	5.2e-03	4.5e-01	7.2e-01	2.4e-04	1.9e-01	8.0e-01	1.8e-02	5.9e-01	7.6e-01	1.3e-03	0.122347	-0.00609013	0.44455	0.012962	0.117783	0.251979
ACTN2	OID43324	P35609	5.2e-01	5.0e-02	1.2e-05	1.1e-03	5.8e-02	6.7e-03	6.6e-01	7.2e-02	9.5e-05	5.4e-03	7.9e-02	2.2e-02	0.314487	0.108538	0.895758	0.960136	0.00496927	0.557588
ACTN4	OID42087	O43707	2.5e-01	4.9e-02	4.1e-07	5.0e-01	1.2e-01	1.8e-08	3.7e-01	7.0e-02	5.1e-06	6.3e-01	1.6e-01	2.6e-07	-0.237876	-0.274452	-1.03752	0.275318	-0.451513	-0.94783
ACVRL1	OID43325	P37023	2.0e-03	2.3e-08	5.8e-06	8.7e-05	9.9e-11	2.9e-04	5.7e-03	7.9e-08	5.1e-05	6.8e-04	3.5e-10	1.5e-03	0.0546596	0.15673	0.127891	0.0860318	0.261002	0.0718188
ACY1	OID44437	Q03154	4.6e-05	2.0e-02	2.0e-02	1.6e-08	1.2e-09	1.4e-09	2.2e-04	3.0e-02	5.3e-02	4.7e-07	3.6e-09	2.8e-08	0.466896	0.22073	0.323902	0.369108	0.559754	0.584341
ACY3	OID42088	Q96HD9	2.9e-05	3.2e-08	3.4e-01	4.2e-07	6.4e-07	2.3e-04	1.5e-04	1.1e-07	4.9e-01	7.8e-06	1.4e-06	1.2e-03	0.400358	0.430976	-0.0175215	0.466763	0.398736	0.430801
ACYP1	OID44438	P07311	1.6e-05	7.2e-10	7.6e-04	1.2e-01	2.5e-13	2.9e-01	8.9e-05	3.4e-09	3.5e-03	2.2e-01	1.7e-12	4.4e-01	-0.637619	1.24795	-1.27555	-0.100871	1.36825	-0.0199943
ADA	OID43326	P00813	8.3e-07	9.0e-05	3.8e-06	2.2e-09	7.7e-11	7.4e-13	8.7e-06	1.9e-04	3.5e-05	7.6e-08	2.8e-10	4.0e-11	-0.308877	0.255504	0.560322	-0.512104	0.577518	0.836668
ADA2	OID45301	Q9NZK5	1.2e-05	3.1e-02	6.4e-01	2.9e-09	3.7e-01	1.1e-01	7.4e-05	4.6e-02	7.5e-01	9.8e-08	4.3e-01	2.1e-01	-0.452052	-0.087743	0.0945354	-0.42751	0.00308879	0.0455988
ADAM12	OID42089	O43184	7.8e-01	2.7e-01	8.2e-04	9.9e-02	5.0e-01	3.3e-03	8.6e-01	3.3e-01	3.8e-03	1.9e-01	5.6e-01	1.2e-02	-0.18209	0.245523	0.540784	-0.176163	0.232043	0.500291
ADAM15	OID43327	Q13444	9.2e-01	9.7e-13	6.4e-04	2.4e-02	1.9e-12	1.2e-01	9.6e-01	1.1e-11	3.1e-03	6.4e-02	1.0e-11	2.2e-01	0.0178848	-0.515069	0.184312	-0.0588681	-0.337303	0.140516
ADAM22	OID43328	Q9P0K1	5.3e-01	3.4e-01	5.1e-01	7.9e-05	1.6e-01	3.8e-01	6.6e-01	4.0e-01	6.5e-01	6.3e-04	2.0e-01	5.5e-01	0.0405792	-0.015194	-0.0430456	-0.183664	0.131685	-0.0934736
ADAM23	OID43329	O75077	1.1e-03	7.0e-02	4.3e-09	4.1e-02	1.9e-03	2.6e-10	3.5e-03	9.8e-02	9.9e-08	9.5e-02	3.1e-03	6.0e-09	0.144524	-0.141471	0.410861	-0.0374635	0.13993	0.334378
ADAM8	OID44439	P78325	6.1e-01	9.0e-03	5.4e-06	7.5e-02	6.8e-01	7.5e-05	7.3e-01	1.5e-02	4.8e-05	1.5e-01	7.3e-01	4.5e-04	0.0106737	-0.141344	0.310121	-0.0272437	-0.0364641	0.384105
ADAMTS1	OID43331	Q9UHI8	1.5e-01	8.0e-01	4.4e-04	9.9e-02	7.3e-01	2.2e-02	2.5e-01	8.4e-01	2.2e-03	1.9e-01	7.7e-01	6.0e-02	0.145324	-0.0762524	0.239452	0.133753	0.065957	0.152887
ADAMTS13	OID45023	Q76LX8	4.0e-01	6.7e-02	4.7e-01	7.2e-01	6.4e-01	6.9e-01	5.4e-01	9.4e-02	6.1e-01	8.2e-01	6.9e-01	8.1e-01	-0.0307803	0.0825766	-0.0600442	-0.00111568	0.0247849	-0.0181148
ADAMTS15	OID43332	Q8TE58	2.7e-01	1.3e-04	9.9e-14	6.4e-01	1.6e-09	1.2e-13	4.0e-01	2.7e-04	1.9e-11	7.6e-01	4.7e-09	8.6e-12	0.146689	0.564342	2.17853	0.031166	0.801162	1.81729
ADAMTS8	OID44440	Q9UP79	6.2e-04	4.5e-12	3.5e-04	2.0e-11	4.5e-10	1.1e-03	2.1e-03	4.0e-11	1.8e-03	1.3e-09	1.4e-09	4.7e-03	-0.109959	-0.701948	0.328154	-0.526464	-0.458081	0.171135
ADAMTSL2	OID45024	Q86TH1	8.8e-01	2.3e-01	1.2e-03	6.7e-02	2.8e-02	9.6e-10	9.3e-01	2.9e-01	5.3e-03	1.4e-01	3.9e-02	1.9e-08	-0.0490155	0.0679696	0.139053	-0.0607642	0.0728221	0.229166
ADAMTSL4	OID43333	Q6UY14	5.7e-05	1.1e-02	9.5e-08	5.6e-07	9.6e-05	4.2e-09	2.7e-04	1.7e-02	1.5e-06	1.0e-05	1.8e-04	7.5e-08	0.153152	0.148131	0.263842	0.258413	-0.197911	0.403079
ADAMTSL5	OID44441	Q6ZMM2	8.2e-02	5.1e-10	5.4e-07	1.2e-03	1.2e-04	5.9e-04	1.5e-01	2.5e-09	6.5e-06	6.0e-03	2.1e-04	2.7e-03	-0.145375	0.630369	0.399193	-0.146231	0.249403	0.399719
ADD1	OID44442	P35611	2.3e-03	2.3e-13	2.9e-03	1.5e-01	3.6e-15	3.3e-02	6.5e-03	3.4e-12	1.1e-02	2.6e-01	7.3e-14	8.6e-02	-0.691241	1.85436	-0.790204	-0.0810145	2.4682	-0.467447
ADD2	OID44443	P35612	5.0e-03	4.2e-08	4.7e-01	8.1e-04	2.5e-13	7.1e-01	1.3e-02	1.4e-07	6.1e-01	4.3e-03	1.7e-12	8.2e-01	-0.434214	0.848089	-0.0064165	-0.336763	1.4453	0.0875802
ADGRB1	OID43334	O14514	2.1e-04	5.3e-02	2.4e-07	7.5e-02	1.1e-04	5.0e-10	8.3e-04	7.5e-02	3.3e-06	1.5e-01	2.0e-04	1.1e-08	-0.286201	-0.0905528	0.864787	-0.0771005	-0.479777	0.822285
ADGRB3	OID43335	O60242	8.7e-01	5.3e-03	6.0e-01	3.9e-03	1.1e-06	7.0e-01	9.2e-01	8.9e-03	7.2e-01	1.5e-02	2.4e-06	8.1e-01	-0.0390349	-0.0775154	0.00192558	0.137932	-0.173842	0.0798577
ADGRD1	OID44444	Q6QNK2	1.8e-01	1.1e-10	4.6e-01	1.2e-01	3.0e-01	3.2e-01	2.8e-01	5.9e-10	6.0e-01	2.2e-01	3.5e-01	4.9e-01	-0.0266598	-0.372084	-0.0170302	0.0755769	0.00240783	0.0357033
ADGRE1	OID43336	Q14246	2.5e-02	1.0e-02	1.3e-01	5.5e-01	2.6e-02	1.0e+00	5.5e-02	1.6e-02	2.3e-01	6.9e-01	3.7e-02	1.0e+00	-0.214284	-0.208227	0.120772	-0.0421152	-0.18244	-0.00100666
ADGRE2	OID44445	Q9UHX3	9.6e-02	2.6e-11	8.5e-01	6.6e-01	2.2e-04	2.0e-01	1.7e-01	1.8e-10	9.0e-01	7.8e-01	3.9e-04	3.5e-01	0.11052	-0.280336	-0.0651352	0.0379755	-0.167371	0.042924
ADGRE3	OID43337	Q9BY15	5.2e-01	1.9e-02	3.6e-01	1.5e-01	5.3e-03	5.7e-01	6.5e-01	2.9e-02	5.1e-01	2.6e-01	8.3e-03	7.1e-01	-0.057405	-0.224126	-0.0847974	-0.106961	-0.238048	0.0337135
ADGRE5	OID45025	P48960	1.1e-01	3.2e-09	2.1e-01	6.6e-01	7.9e-05	6.8e-02	1.9e-01	1.3e-08	3.4e-01	7.7e-01	1.5e-04	1.5e-01	0.117042	-0.283177	-0.0992804	0.0196414	-0.178948	0.0683741
ADGRF5	OID44446	Q8IZF2	6.7e-05	2.4e-01	3.9e-02	3.8e-03	1.1e-06	1.4e-01	3.0e-04	3.0e-01	9.2e-02	1.5e-02	2.4e-06	2.6e-01	-0.263095	0.0565153	-0.0236535	-0.202561	0.266818	-0.0602281
ADGRG1	OID43338	Q9Y653	5.1e-02	9.2e-01	8.3e-01	1.3e-02	8.1e-01	7.4e-01	1.0e-01	9.3e-01	8.9e-01	3.9e-02	8.4e-01	8.4e-01	0.153016	-0.0238731	0.00960402	0.0141873	0.0347445	0.0638875
ADGRG2	OID44447	Q8IZP9	1.5e-04	7.1e-15	2.9e-03	1.4e-08	1.1e-14	1.1e-01	6.2e-04	2.4e-13	1.1e-02	4.2e-07	1.4e-13	2.2e-01	-0.126147	-0.735304	-0.197245	-0.311853	-0.839319	-0.106188
ADGRG3	OID42092	Q86Y34	5.5e-01	3.5e-06	1.8e-01	2.6e-01	6.5e-06	1.6e-02	6.7e-01	8.7e-06	3.0e-01	4.0e-01	1.3e-05	4.5e-02	0.209449	-0.32624	-0.414518	0.133078	-0.490502	-0.348384
ADGRV1	OID42093	Q8WXG9	7.3e-01	6.1e-01	5.1e-01	8.2e-02	5.2e-02	6.4e-01	8.2e-01	6.7e-01	6.4e-01	1.6e-01	7.1e-02	7.7e-01	-0.219763	-0.118522	0.0525788	0.0419313	-0.447542	-0.228821
ADH1B	OID44448	P00325	4.6e-05	7.7e-01	4.7e-09	7.8e-08	3.0e-01	4.2e-09	2.2e-04	8.2e-01	1.1e-07	1.9e-06	3.5e-01	7.5e-08	0.829198	-0.0589666	0.790245	0.837867	0.121501	1.01688
ADH4	OID40770	P08319	1.6e-03	3.5e-06	2.1e-07	4.3e-06	1.2e-09	4.0e-10	4.7e-03	8.7e-06	2.9e-06	5.5e-05	3.6e-09	9.0e-09	0.959595	0.844581	0.974248	0.621616	1.18702	1.22916
ADM	OID43339	P35318	2.9e-03	2.2e-12	3.0e-07	4.1e-08	1.1e-11	9.1e-08	8.2e-03	2.1e-11	4.1e-06	1.1e-06	5.0e-11	1.1e-06	0.0510588	1.30743	4.06787	0.236584	0.88314	3.53941
ADRA2A	OID42095	P08913	7.6e-01	6.5e-01	6.7e-01	9.9e-02	1.1e-01	9.2e-01	8.4e-01	7.1e-01	7.8e-01	1.9e-01	1.4e-01	9.5e-01	-0.00975973	-0.0234303	0.00462369	-0.140477	0.126747	0.0835639
ADSL	OID43340	P30566	1.9e-02	8.4e-09	1.8e-01	1.2e-01	6.8e-11	7.2e-01	4.2e-02	3.2e-08	3.1e-01	2.2e-01	2.5e-10	8.2e-01	-0.307109	0.892425	-0.189971	-0.200345	1.61027	-0.0638329
AEBP1	OID44449	Q8IUX7	4.2e-03	6.5e-01	5.9e-01	1.1e-04	7.8e-08	8.1e-01	1.1e-02	7.1e-01	7.1e-01	8.4e-04	1.9e-07	8.9e-01	-0.250998	-0.0354837	0.0216889	-0.28528	0.37538	0.00749416
AFAP1	OID44450	Q8N556	2.3e-02	1.7e-11	7.3e-01	2.5e-01	6.8e-14	5.2e-01	5.0e-02	1.2e-10	8.1e-01	3.8e-01	5.8e-13	6.8e-01	-0.138215	0.622761	-0.527354	-0.218247	0.94497	-0.0925523
AFAP1L1	OID43341	Q8TED9	8.2e-01	6.7e-07	1.1e-01	2.7e-01	4.5e-01	2.2e-04	8.9e-01	1.8e-06	2.1e-01	4.0e-01	5.1e-01	1.2e-03	-0.0176527	-0.338583	0.148938	-0.00670424	-0.078406	0.293634
AFAP1L2	OID42096	Q8N4X5	1.9e-02	3.6e-10	5.7e-03	6.5e-03	8.9e-14	7.0e-01	4.3e-02	1.8e-09	1.9e-02	2.2e-02	7.1e-13	8.1e-01	0.543696	0.88835	-0.224245	0.566819	1.29695	0.0693325
AFG2A	OID41849	Q8NB90	6.4e-01	8.9e-04	2.5e-02	4.1e-02	1.7e-02	1.0e+00	7.5e-01	1.6e-03	6.5e-02	9.5e-02	2.5e-02	1.0e+00	0.349589	0.470537	-0.50876	0.490819	0.152471	0.326877
AFP	OID45026	P02771	6.3e-03	1.9e-02	5.7e-04	1.5e-03	1.8e-07	7.7e-06	1.6e-02	3.0e-02	2.8e-03	7.0e-03	4.2e-07	5.9e-05	0.169602	0.244061	-0.482703	0.0668717	0.42561	-0.353682
AGAP3	OID42097	Q96P47	6.2e-01	4.4e-01	2.0e-01	6.9e-01	1.1e-03	5.4e-01	7.4e-01	5.0e-01	3.3e-01	8.0e-01	1.8e-03	6.9e-01	-0.135763	0.139393	-0.0695977	0.131175	0.3472	-0.0146299
AGBL2	OID43342	Q5U5Z8	5.6e-01	5.7e-02	6.4e-01	9.1e-01	4.5e-01	7.5e-02	6.9e-01	8.1e-02	7.5e-01	9.4e-01	5.1e-01	1.6e-01	-0.016948	0.129545	-0.0399401	0.0291973	-0.0237495	0.193427
AGER	OID44451	Q15109	9.6e-03	4.0e-01	7.4e-03	3.7e-04	5.1e-02	1.1e-04	2.4e-02	4.7e-01	2.4e-02	2.3e-03	6.9e-02	6.0e-04	-0.0769579	-0.0147636	0.0413275	-0.217413	0.14069	0.155967
AGR2	OID43343	O95994	5.2e-01	4.5e-02	3.3e-01	8.9e-02	5.0e-04	9.1e-01	6.5e-01	6.6e-02	4.7e-01	1.7e-01	8.6e-04	9.4e-01	0.105085	0.479668	-0.38994	0.400854	0.600444	0.0172528
AGR3	OID42098	Q8TD06	4.7e-02	7.6e-04	8.6e-02	2.7e-01	3.5e-05	7.4e-01	9.2e-02	1.4e-03	1.7e-01	4.0e-01	6.8e-05	8.4e-01	0.941937	-1.6291	0.0649756	0.187663	-0.71917	-0.00202123
AGRN	OID44452	O00468	5.5e-01	2.5e-01	1.0e-01	7.9e-01	1.3e-01	8.4e-01	6.8e-01	3.1e-01	2.0e-01	8.7e-01	1.6e-01	9.1e-01	0.0517967	-0.0563431	-0.0985357	-0.0342797	0.0823299	-0.00598419
AGRP	OID43344	O00253	5.7e-01	9.0e-03	1.0e-09	5.3e-05	5.2e-01	1.2e-07	6.9e-01	1.5e-02	2.7e-08	4.6e-04	5.8e-01	1.4e-06	0.109465	-0.445427	1.00752	0.20904	0.11368	0.594541
AGT	OID45302	P01019	2.1e-03	7.8e-05	6.1e-03	8.7e-06	9.1e-01	1.6e-01	6.1e-03	1.6e-04	2.0e-02	9.6e-05	9.3e-01	2.8e-01	0.256832	0.572537	-0.186854	0.672611	0.0537817	-0.105042
AGXT	OID44453	P21549	2.2e-02	2.4e-01	2.3e-08	3.1e-04	2.6e-03	1.1e-12	4.9e-02	3.0e-01	4.2e-07	2.0e-03	4.2e-03	5.3e-11	0.251148	0.120963	0.484167	0.433478	0.210651	0.885829
AHCY	OID44454	P23526	6.7e-03	2.3e-05	9.5e-07	2.2e-01	8.9e-14	7.7e-06	1.7e-02	5.2e-05	1.0e-05	3.5e-01	7.1e-13	5.9e-05	-0.441281	0.822914	-1.33697	-0.129686	1.23679	-0.675418
AHNAK	OID43345	Q09666	6.4e-02	5.8e-01	1.3e-01	3.2e-02	1.3e-02	1.2e-06	1.2e-01	6.4e-01	2.3e-01	8.0e-02	1.9e-02	1.1e-05	-0.231115	0.0958721	0.408217	-0.134891	0.149312	0.477215
AHNAK2	OID43346	Q8IVF2	9.6e-01	1.2e-01	2.1e-14	3.0e-01	7.1e-03	1.4e-10	9.7e-01	1.6e-01	9.3e-12	4.4e-01	1.1e-02	3.7e-09	0.00425057	-0.107424	0.757999	-0.0644836	0.267188	0.648329
AHSA1	OID43347	O95433	2.1e-06	8.9e-07	2.8e-01	1.0e-02	2.4e-07	7.0e-02	1.8e-05	2.4e-06	4.3e-01	3.2e-02	5.5e-07	1.5e-01	-0.454405	0.71276	-0.203606	-0.280839	0.844651	0.405968
AHSA2P	OID40775	Q719I0	1.7e-01	6.1e-01	1.1e-01	9.8e-01	6.2e-01	8.8e-01	2.7e-01	6.7e-01	2.0e-01	9.9e-01	6.7e-01	9.3e-01	0.231043	-0.0266815	0.254891	0.257084	0.0213656	-0.010352
AHSG	OID45303	P02765	4.3e-01	8.6e-02	1.6e-03	5.3e-05	4.5e-02	5.2e-02	5.7e-01	1.2e-01	6.4e-03	4.6e-04	6.2e-02	1.2e-01	-0.0441775	-0.12947	-0.0330254	-0.148858	-0.0557811	-0.0694644
AHSP	OID45027	Q9NZD4	3.9e-03	5.4e-06	9.9e-05	1.4e-03	4.1e-08	1.2e-02	1.1e-02	1.3e-05	6.2e-04	6.8e-03	1.0e-07	3.5e-02	-0.524846	0.996279	-1.06076	-0.508508	1.52282	-0.890767
AIDA	OID42099	Q96BJ3	1.4e-02	2.3e-01	6.4e-01	4.8e-01	1.2e-03	1.3e-01	3.2e-02	2.9e-01	7.5e-01	6.1e-01	1.9e-03	2.5e-01	-0.668234	0.245146	-0.104775	-0.460567	1.25868	-0.642743
AIF1	OID42100	P55008	9.5e-07	9.9e-05	7.5e-02	9.7e-02	5.6e-04	2.6e-01	9.5e-06	2.0e-04	1.5e-01	1.9e-01	9.7e-04	4.2e-01	-0.5905	0.505994	-0.058909	-0.262336	0.506794	0.202822
AIF1L	OID43348	Q9BQI0	4.4e-01	2.9e-06	1.8e-01	7.6e-01	5.0e-10	8.9e-02	5.7e-01	7.3e-06	3.0e-01	8.5e-01	1.6e-09	1.8e-01	0.0628869	0.58623	-0.173566	0.0625725	0.646105	0.19953
AIFM1	OID43349	O95831	3.1e-04	4.4e-02	1.6e-01	6.8e-02	3.2e-05	4.4e-01	1.1e-03	6.4e-02	2.8e-01	1.4e-01	6.2e-05	6.1e-01	-0.726362	0.462702	-0.15384	0.0408424	0.960817	-0.620251
AK1	OID44455	P00568	2.1e-04	1.4e-07	1.2e-04	1.9e-02	1.8e-14	2.7e-02	8.3e-04	4.3e-07	7.3e-04	5.3e-02	1.9e-13	7.2e-02	-0.845195	1.17964	-1.67418	-0.208105	1.55195	-0.557538
AK2	OID43350	P54819	5.2e-05	9.5e-08	7.0e-01	9.3e-02	4.0e-11	4.3e-01	2.5e-04	3.0e-07	7.9e-01	1.8e-01	1.6e-10	6.0e-01	-1.10738	1.38911	0.293134	-0.354	1.87935	0.446265
AKAP11	OID42101	Q9UKA4	8.3e-01	6.8e-02	7.2e-02	3.1e-01	4.7e-01	4.3e-01	8.9e-01	9.6e-02	1.5e-01	4.5e-01	5.3e-01	6.0e-01	-0.11713	-0.192852	-0.570121	0.064013	-0.442295	0.0367807
AKAP12	OID44456	Q02952	9.8e-01	1.8e-12	8.8e-06	2.7e-02	3.1e-13	4.4e-08	9.9e-01	1.8e-11	7.3e-05	7.1e-02	2.0e-12	5.9e-07	0.0620431	-0.555919	0.234729	-0.0315503	-0.644018	0.388654
AKAP2	OID43351	Q9Y2D5	3.0e-02	5.8e-07	7.3e-01	8.7e-02	8.1e-09	1.3e-02	6.3e-02	1.6e-06	8.2e-01	1.7e-01	2.2e-08	4.0e-02	-0.346677	0.434687	0.231927	-0.0981502	0.437859	0.311914
AKAP8	OID40781	O43823	3.1e-06	6.4e-04	1.2e-01	5.9e-03	3.8e-02	4.4e-01	2.4e-05	1.2e-03	2.2e-01	2.1e-02	5.3e-02	6.0e-01	-0.921732	0.611977	-0.172687	-0.607258	0.660602	-0.140758
AKNAD1	OID42102	Q5T1N1	5.1e-01	2.3e-03	5.2e-01	3.5e-02	4.9e-02	8.2e-02	6.4e-01	4.0e-03	6.5e-01	8.6e-02	6.8e-02	1.7e-01	0.0595919	0.404377	0.0486772	-0.210196	0.290701	0.262222
AKR1B1	OID42103	P15121	5.8e-02	3.8e-07	7.2e-01	5.3e-02	2.1e-08	4.2e-01	1.1e-01	1.1e-06	8.1e-01	1.2e-01	5.4e-08	5.9e-01	-0.558916	1.10107	-0.427505	-0.143394	1.56831	0.0605083
AKR7L	OID42106	Q8NHP1	5.4e-02	8.0e-01	8.4e-02	1.0e-01	1.9e-01	5.5e-01	1.0e-01	8.4e-01	1.7e-01	1.9e-01	2.4e-01	7.0e-01	0.253536	-0.146796	-0.552858	0.239266	0.42518	-0.310101
AKT1S1	OID43352	Q96B36	1.9e-06	1.8e-13	1.8e-01	1.1e-01	2.5e-14	9.5e-01	1.6e-05	2.8e-12	3.0e-01	2.0e-01	2.5e-13	9.7e-01	-0.887124	1.68698	-0.29255	-0.173744	2.31468	0.0845127
AKT2	OID43353	P31751	3.4e-03	1.0e-08	8.3e-01	9.5e-01	6.3e-10	1.3e-01	9.3e-03	3.8e-08	8.9e-01	9.7e-01	2.0e-09	2.4e-01	-1.21172	2.38155	0.720899	0.239909	3.11759	0.829316
AKT3	OID42107	Q9Y243	6.5e-03	8.2e-05	4.2e-01	9.9e-02	3.9e-07	6.2e-01	1.7e-02	1.7e-04	5.6e-01	1.9e-01	9.0e-07	7.5e-01	-0.50351	0.521418	0.0649849	-0.234358	1.31483	-0.0391491
ALAS1	OID40783	P13196	7.5e-01	1.2e-01	3.4e-01	2.0e-02	1.0e-01	6.1e-01	8.4e-01	1.6e-01	4.9e-01	5.4e-02	1.3e-01	7.5e-01	-0.071514	0.158895	-0.0302942	-0.0390457	0.699542	-0.0931228
ALCAM	OID45028	Q13740	6.4e-01	2.1e-09	4.4e-02	7.2e-05	4.6e-11	6.5e-01	7.6e-01	9.0e-09	1.0e-01	5.8e-04	1.8e-10	7.8e-01	-0.0181924	-0.178048	-0.0573993	-0.0400005	-0.275983	0.00184037
ALDH1A1	OID45029	P00352	1.3e-01	1.4e-03	9.7e-04	8.1e-04	1.9e-08	3.1e-01	2.2e-01	2.5e-03	4.3e-03	4.3e-03	5.0e-08	4.7e-01	-0.257991	0.221587	-0.401477	-0.268236	0.654479	-0.114682
ALDH1L1	OID40785	O75891	6.8e-01	8.8e-01	2.3e-01	2.6e-01	7.0e-02	8.7e-02	7.9e-01	9.1e-01	3.7e-01	3.9e-01	9.3e-02	1.8e-01	0.0102881	0.155243	-0.00476159	0.283056	-0.0129199	0.59006
ALDH2	OID43354	P05091	4.4e-01	1.5e-01	3.4e-03	4.1e-01	1.8e-02	6.0e-01	5.8e-01	2.0e-01	1.2e-02	5.6e-01	2.7e-02	7.4e-01	-0.0146308	0.212086	-0.347377	0.124346	0.364546	-0.117404
ALDH5A1	OID43356	P51649	4.7e-07	7.0e-04	6.7e-01	3.8e-02	5.7e-08	5.3e-01	5.5e-06	1.3e-03	7.8e-01	9.0e-02	1.4e-07	6.8e-01	-0.607422	0.495273	0.224094	-0.433935	1.13307	0.184606
ALDH9A1	OID42108	P49189	6.7e-04	2.9e-09	2.7e-04	4.5e-01	3.6e-10	2.9e-01	2.2e-03	1.2e-08	1.4e-03	5.9e-01	1.2e-09	4.5e-01	-0.608967	0.915952	-0.8229	-0.141723	1.24832	-0.313343
ALK	OID40786	Q9UM73	1.9e-02	3.6e-14	1.9e-09	1.8e-01	3.6e-15	9.0e-13	4.3e-02	7.7e-13	4.8e-08	3.0e-01	7.3e-14	4.5e-11	-0.212051	-0.804574	-0.360023	-0.147352	-0.967709	-0.335541
ALPG	OID44457	P10696	3.8e-05	2.3e-01	3.2e-03	2.2e-05	1.2e-02	1.8e-02	1.9e-04	2.9e-01	1.2e-02	2.2e-04	1.8e-02	5.2e-02	0.170212	0.107656	0.171911	0.353081	-0.0892408	0.284153
ALPI	OID42110	P09923	3.8e-01	1.3e-04	4.1e-01	4.7e-02	6.9e-03	1.2e-01	5.1e-01	2.6e-04	5.5e-01	1.1e-01	1.1e-02	2.2e-01	0.617422	-0.678521	0.124076	0.597566	-0.439171	0.169857
ALPK2	OID40011	Q86TB3	9.9e-01	1.9e-01	7.0e-03	5.4e-02	1.1e-03	2.2e-01	9.9e-01	2.5e-01	2.3e-02	1.2e-01	1.8e-03	3.6e-01	0.0865599	-0.284797	0.331742	-0.333326	0.377141	0.179346
ALPP	OID43357	P05187	8.6e-05	1.5e-01	1.0e-04	1.7e-05	6.4e-02	2.6e-02	3.7e-04	2.0e-01	6.4e-04	1.7e-04	8.6e-02	6.9e-02	0.379591	0.214494	0.0593061	0.363075	-0.161397	0.254823
ALYREF	OID40787	Q86V81	7.8e-06	6.5e-10	1.2e-03	1.8e-04	1.6e-09	4.0e-02	5.1e-05	3.1e-09	5.1e-03	1.2e-03	4.7e-09	9.9e-02	-1.96168	2.4439	-0.992005	-1.4197	1.93237	-0.297941
AMBN	OID42111	Q9NP70	3.6e-10	7.1e-15	1.4e-14	4.8e-08	3.6e-15	1.8e-14	4.9e-08	2.4e-13	8.3e-12	1.2e-06	7.3e-14	2.3e-12	-1.2368	-2.70156	-2.91262	-1.40487	-2.80971	-2.9326
AMBP	OID43358	P02760	6.5e-06	4.4e-01	4.2e-05	6.2e-05	1.2e-01	4.4e-04	4.3e-05	5.1e-01	2.9e-04	5.2e-04	1.6e-01	2.1e-03	0.0671931	-0.0188597	0.14126	0.07794	-0.0324222	0.124316
AMDHD1	OID43359	Q96NU7	1.2e-02	3.1e-01	1.0e-06	9.7e-06	1.3e-07	1.4e-10	2.8e-02	3.7e-01	1.1e-05	1.1e-04	3.2e-07	3.7e-09	0.398123	-0.0632901	1.41495	0.437221	0.913225	1.25944
AMDHD2	OID45030	Q9Y303	7.9e-04	9.7e-04	3.4e-01	8.2e-01	1.5e-08	6.4e-01	2.6e-03	1.8e-03	4.9e-01	8.9e-01	3.9e-08	7.7e-01	-0.221709	0.265291	-0.0670982	-0.000111227	0.304419	0.0302242
AMELY	OID40012	Q99218	9.2e-01	5.9e-01	3.2e-12	3.2e-01	2.8e-03	7.1e-15	9.6e-01	6.6e-01	2.8e-10	4.6e-01	4.5e-03	1.4e-12	0.0549511	0.00724607	-2.08867	-0.095242	-0.58377	-5.36301
AMFR	OID42112	Q9UKV5	6.5e-02	3.2e-04	6.5e-01	1.1e-01	1.3e-11	8.4e-01	1.2e-01	6.2e-04	7.6e-01	2.0e-01	5.7e-11	9.1e-01	-0.0857193	0.126869	0.0166987	-0.0424193	0.371493	0.0394022
AMIGO2	OID43360	Q86SJ2	1.3e-02	5.4e-07	6.7e-07	1.1e-04	2.6e-09	9.5e-07	3.2e-02	1.5e-06	7.7e-06	8.4e-04	7.6e-09	9.0e-06	-0.0723219	0.152839	0.125997	-0.0885768	0.27171	0.0980981
AMN	OID42114	Q9BXJ7	2.5e-01	1.4e-01	1.5e-05	1.1e-01	1.4e-06	6.2e-05	3.7e-01	1.8e-01	1.2e-04	2.0e-01	3.1e-06	3.8e-04	0.092234	0.149078	0.85888	0.0602069	0.598681	0.617623
AMOT	OID44458	Q4VCS5	2.1e-01	1.5e-01	3.8e-01	7.7e-02	1.6e-01	4.9e-01	3.2e-01	2.0e-01	5.3e-01	1.6e-01	2.0e-01	6.5e-01	0.104267	0.0791261	0.0358507	-0.137142	-0.128668	0.0738567
AMOTL2	OID42115	Q9Y2J4	9.8e-01	7.8e-06	2.7e-02	7.0e-02	9.2e-06	9.5e-01	9.9e-01	1.8e-05	6.8e-02	1.4e-01	1.9e-05	9.7e-01	-0.0162428	0.659645	-0.266285	0.307781	0.528411	0.191403
AMPD3	OID43361	Q01432	5.4e-04	1.5e-09	9.6e-01	1.6e-04	2.0e-13	2.0e-01	1.8e-03	6.8e-09	9.8e-01	1.1e-03	1.3e-12	3.4e-01	-0.350971	1.42095	-0.182716	-0.199674	1.8159	-0.0448159
AMY1_AMY2	OID45304	P04746_P0DTE7_P0DTE8_P0DUB6_P19961	8.4e-01	6.5e-02	4.2e-02	2.8e-01	1.4e-02	2.6e-03	9.0e-01	9.2e-02	9.7e-02	4.1e-01	2.1e-02	9.8e-03	0.0163899	0.0469191	0.141095	0.0423812	-0.111189	0.168847
ANAPC1	OID40789	Q9H1A4	6.1e-02	3.2e-01	7.0e-01	1.8e-01	5.1e-01	1.7e-01	1.1e-01	3.9e-01	8.0e-01	3.1e-01	5.7e-01	3.0e-01	-0.142355	0.0323986	0.23503	0.37686	-0.0809842	0.100742
ANG	OID45305	P03950	9.6e-01	1.4e-14	5.8e-01	7.4e-01	1.1e-14	2.7e-02	9.8e-01	3.9e-13	7.0e-01	8.4e-01	1.4e-13	7.2e-02	0.122662	0.639824	-0.00674417	0.00673638	0.91272	-0.0610055
ANGPT1	OID44459	Q15389	3.2e-09	3.9e-02	5.8e-02	1.5e-07	6.5e-02	3.3e-02	1.5e-07	5.7e-02	1.2e-01	3.4e-06	8.8e-02	8.6e-02	-1.42735	0.390681	-0.609703	-0.908153	0.37196	-0.548924
ANGPT2	OID43362	O15123	8.4e-01	1.2e-03	6.7e-07	8.1e-01	9.1e-03	3.2e-06	9.0e-01	2.2e-03	7.7e-06	8.8e-01	1.4e-02	2.7e-05	0.0727058	0.231548	0.417185	-0.139968	0.266101	0.272213
ANGPTL1	OID44460	O95841	7.5e-01	5.0e-07	4.6e-08	2.2e-01	1.2e-04	5.6e-07	8.4e-01	1.4e-06	7.6e-07	3.5e-01	2.2e-04	5.7e-06	0.0732725	-0.429165	0.479189	-0.0194222	-0.368702	0.394619
ANGPTL2	OID44461	Q9UKU9	7.8e-01	6.3e-01	2.2e-02	6.6e-01	8.8e-01	5.2e-04	8.6e-01	6.9e-01	5.6e-02	7.8e-01	9.0e-01	2.4e-03	-0.0284443	0.0205059	0.21068	0.0241447	-0.0492329	0.267701
ANGPTL3	OID45306	Q9Y5C1	9.6e-02	8.6e-02	2.4e-01	2.8e-02	3.9e-07	4.9e-01	1.7e-01	1.2e-01	3.8e-01	7.2e-02	9.0e-07	6.5e-01	-0.178398	-0.165304	0.129901	-0.230007	-0.179206	0.0066523
ANGPTL4	OID44462	Q9BY76	2.1e-01	1.0e-05	1.5e-09	5.2e-02	9.7e-09	3.9e-09	3.2e-01	2.4e-05	4.0e-08	1.2e-01	2.6e-08	7.0e-08	0.0684121	0.496517	0.873375	-0.13596	0.680166	0.846971
ANGPTL5	OID40791	Q86XS5	6.9e-01	6.3e-01	3.6e-01	9.8e-01	4.5e-01	1.5e-01	7.9e-01	6.9e-01	5.1e-01	9.9e-01	5.1e-01	2.7e-01	0.134486	0.0575588	0.0131282	0.00869814	-0.037899	-0.100815
ANGPTL7	OID43363	O43827	6.0e-01	5.1e-01	4.7e-01	8.5e-01	7.4e-01	1.9e-01	7.2e-01	5.8e-01	6.1e-01	9.1e-01	7.8e-01	3.3e-01	-0.384188	0.135363	-0.0684162	-0.0629006	-0.0569313	0.106308
ANK2	OID42116	Q01484	7.6e-01	5.7e-02	7.6e-01	4.2e-01	4.4e-03	8.8e-01	8.5e-01	8.1e-02	8.4e-01	5.6e-01	6.8e-03	9.3e-01	-0.193807	0.309111	-0.227451	-0.109407	0.439052	-0.113328
ANKIB1	OID40792	Q9P2G1	5.8e-02	1.8e-07	2.8e-02	6.3e-01	2.2e-07	5.1e-02	1.1e-01	5.3e-07	6.9e-02	7.5e-01	5.2e-07	1.2e-01	-0.22246	1.09955	-0.87132	0.00546504	1.1348	-0.253109
ANKMY2	OID43364	Q8IV38	2.0e-03	1.4e-13	1.5e-01	3.8e-01	8.9e-14	6.8e-01	5.9e-03	2.2e-12	2.6e-01	5.3e-01	7.1e-13	8.0e-01	-0.828337	1.8949	0.165204	-0.195926	2.34461	0.0697044
ANKRD10	OID40793	Q9NXR5	5.5e-01	5.9e-01	3.1e-01	8.7e-02	7.6e-01	7.5e-01	6.7e-01	6.5e-01	4.6e-01	1.7e-01	7.9e-01	8.5e-01	0.0603204	0.0190652	0.369025	0.232794	0.172772	-0.0767039
ANKRD11	OID42118	Q6UB99	5.1e-01	8.3e-01	4.1e-02	7.6e-01	6.6e-01	8.0e-02	6.4e-01	8.7e-01	9.5e-02	8.5e-01	7.1e-01	1.7e-01	0.0596129	0.326586	0.192559	0.143947	0.239271	0.34385
ANKRD20A4P	OID40797	Q4UJ75	8.7e-01	6.5e-02	5.7e-02	4.1e-02	6.0e-02	5.8e-01	9.2e-01	9.2e-02	1.2e-01	9.5e-02	8.0e-02	7.3e-01	0.09072	0.12469	0.227676	0.14874	0.174803	-0.0907904
ANKRD35	OID42119	Q8N283	5.1e-01	9.9e-01	2.5e-02	7.0e-01	1.2e-03	3.8e-02	6.4e-01	9.9e-01	6.4e-02	8.1e-01	2.0e-03	9.5e-02	0.00590783	0.0127687	0.179527	0.151182	0.366854	0.04904
ANKRD36B	OID40798	Q8N2N9	1.0e+00	3.9e-02	1.0e-01	2.2e-01	4.0e-01	1.0e-02	1.0e+00	5.7e-02	1.9e-01	3.5e-01	4.5e-01	3.1e-02	0.0476725	0.320337	0.579498	-0.059521	0.074125	0.962305
ANKRD36BP1	OID40019	Q96IX9	2.1e-01	6.6e-01	9.6e-01	1.5e-01	1.9e-01	5.6e-02	3.3e-01	7.1e-01	9.7e-01	2.6e-01	2.3e-01	1.3e-01	0.0510102	0.0593011	0.0526873	-0.132207	0.124071	0.260186
ANKRD50	OID40799	Q9ULJ7	9.0e-03	9.9e-03	1.0e+00	4.2e-01	3.7e-01	4.2e-01	2.2e-02	1.6e-02	1.0e+00	5.7e-01	4.3e-01	5.9e-01	-0.863164	0.805034	-0.0284171	0.50703	-0.00707936	0.0128663
ANKRD53	OID42120	Q8N9V6	9.6e-01	4.6e-01	3.7e-01	7.4e-01	2.3e-02	9.1e-01	9.8e-01	5.3e-01	5.2e-01	8.3e-01	3.3e-02	9.5e-01	0.057876	0.0826555	0.166164	-0.00610765	0.253194	0.0803155
ANKRD54	OID42121	Q6NXT1	2.3e-02	8.1e-10	3.3e-03	4.5e-01	1.1e-10	9.3e-02	5.0e-02	3.8e-09	1.2e-02	5.9e-01	4.0e-10	1.9e-01	-0.300578	1.04257	-0.515338	-0.131152	1.26201	0.153876
ANKRD55	OID42122	Q3KP44	9.4e-01	5.2e-01	1.3e-01	1.8e-01	2.4e-02	7.6e-01	9.7e-01	5.9e-01	2.4e-01	3.0e-01	3.4e-02	8.6e-01	0.122485	-0.0922292	0.261354	-0.099699	0.540559	-0.2404
ANKRD6	OID42123	Q9Y2G4	9.8e-02	7.4e-03	7.1e-01	4.5e-02	5.7e-01	2.6e-02	1.7e-01	1.2e-02	8.0e-01	1.0e-01	6.3e-01	6.9e-02	-0.236194	0.337353	0.0104464	0.204943	0.0810109	0.284697
ANKS1A	OID40801	Q92625	1.6e-03	3.9e-13	2.2e-02	3.6e-01	2.5e-14	2.2e-01	4.7e-03	5.0e-12	5.8e-02	5.1e-01	2.5e-13	3.7e-01	-0.537338	1.85892	-0.274575	-0.146599	2.43462	-0.0869951
ANKS3	OID40802	Q6ZW76	4.7e-01	5.3e-02	8.3e-01	9.4e-01	9.9e-01	6.7e-01	6.1e-01	7.5e-02	8.9e-01	9.7e-01	9.9e-01	7.9e-01	-0.108708	0.412961	-0.177217	-0.218649	0.346777	-0.0560227
ANKUB1	OID40803	A6NFN9	7.9e-01	7.3e-01	1.3e-01	8.6e-01	3.4e-01	8.0e-01	8.7e-01	7.8e-01	2.3e-01	9.1e-01	4.0e-01	8.8e-01	0.296262	0.0487548	0.595601	-0.00950762	0.0688465	-0.178311
ANKZF1	OID43365	Q9H8Y5	1.5e-04	4.5e-12	2.1e-02	6.2e-02	7.1e-15	5.2e-02	6.0e-04	4.0e-11	5.5e-02	1.3e-01	1.1e-13	1.2e-01	-0.768259	1.36164	-0.413217	-0.285284	1.922	-0.334612
ANP32E	OID42124	Q9BTT0	4.3e-09	3.0e-05	2.4e-04	3.6e-06	3.8e-08	1.1e-04	1.8e-07	6.7e-05	1.3e-03	4.7e-05	9.5e-08	6.3e-04	-2.27479	1.72429	-1.83044	-1.51717	1.82094	-1.5245
ANPEP	OID45307	P15144	2.9e-01	4.2e-01	5.2e-04	2.1e-08	2.6e-07	3.8e-06	4.2e-01	4.9e-01	2.6e-03	5.9e-07	6.0e-07	3.2e-05	-0.0361334	-0.035592	0.158401	-0.183323	0.280707	0.126683
ANXA1	OID44463	P04083	1.0e-09	4.9e-02	7.0e-05	4.1e-06	3.6e-03	1.7e-04	8.8e-08	7.0e-02	4.6e-04	5.2e-05	5.6e-03	9.0e-04	-1.29499	0.527012	-1.32675	-1.39432	1.02678	-1.42519
ANXA10	OID43367	Q9UJ72	7.7e-01	1.8e-03	5.1e-02	2.6e-01	1.5e-02	7.8e-03	8.5e-01	3.2e-03	1.1e-01	3.9e-01	2.2e-02	2.5e-02	0.175528	0.134784	0.793441	-0.273597	0.45773	0.4944
ANXA11	OID43368	P50995	2.6e-06	1.4e-07	6.4e-01	8.6e-03	1.3e-10	1.6e-01	2.1e-05	4.3e-07	7.5e-01	2.8e-02	4.4e-10	2.8e-01	-0.27162	0.305467	0.126439	-0.116708	0.424099	0.109661
ANXA2	OID43369	P07355	1.4e-01	9.5e-05	2.0e-03	7.8e-02	2.7e-11	5.2e-02	2.3e-01	1.9e-04	8.1e-03	1.6e-01	1.1e-10	1.2e-01	-0.541426	0.520043	-0.120695	-0.302274	0.991294	-0.130024
ANXA3	OID44464	P12429	1.1e-09	5.2e-09	3.1e-01	3.4e-05	6.7e-09	6.8e-01	9.4e-08	2.1e-08	4.6e-01	3.1e-04	1.8e-08	8.0e-01	-1.23819	1.48618	-0.211486	-0.359105	1.4284	-0.245798
ANXA4	OID44465	P09525	1.9e-06	5.8e-10	1.9e-01	6.5e-03	1.8e-11	6.2e-01	1.6e-05	2.8e-09	3.2e-01	2.2e-02	7.4e-11	7.5e-01	-1.06684	1.4327	-0.140703	-0.494799	1.76747	0.0280108
AOC3	OID45308	Q16853	5.1e-01	3.5e-11	2.7e-01	2.6e-04	1.6e-09	1.2e-04	6.4e-01	2.3e-10	4.1e-01	1.7e-03	4.7e-09	6.8e-04	-0.0553631	-0.498502	0.0409797	-0.157439	-0.385831	0.147784
AP1AR	OID42127	Q63HQ0	1.3e-05	3.6e-10	4.9e-02	6.4e-04	7.4e-13	8.2e-01	7.8e-05	1.8e-09	1.1e-01	3.6e-03	4.3e-12	9.0e-01	-0.533462	0.956318	-0.186112	-0.636456	1.41771	0.264605
AP1G1	OID42128	O43747	1.6e-02	8.3e-01	2.4e-01	8.3e-03	9.4e-01	1.5e-04	3.6e-02	8.6e-01	3.8e-01	2.7e-02	9.6e-01	7.9e-04	-0.172049	-0.188702	0.161489	-0.388822	0.0160913	0.268589
AP1G2	OID42129	O75843	1.2e-04	2.3e-08	8.0e-01	4.2e-03	3.1e-13	9.5e-02	4.8e-04	7.9e-08	8.7e-01	1.6e-02	2.0e-12	1.9e-01	-0.746913	1.13404	-0.307401	-0.673312	2.05458	-0.280042
AP2B1	OID42130	P63010	8.1e-08	4.0e-05	7.6e-01	5.8e-06	6.4e-07	1.3e-01	1.5e-06	8.6e-05	8.3e-01	6.8e-05	1.4e-06	2.5e-01	-1.72343	1.30971	-0.0914708	-1.38491	1.36663	0.630423
AP3B1	OID43370	O00203	4.2e-05	7.7e-09	5.5e-02	5.4e-02	6.2e-12	2.6e-01	2.0e-04	2.9e-08	1.2e-01	1.2e-01	2.9e-11	4.1e-01	-0.747399	1.15954	-0.463991	-0.188199	1.92914	-0.460913
APBB1	OID40022	O00213	5.1e-01	7.9e-01	2.4e-01	1.2e-01	9.1e-03	5.5e-03	6.4e-01	8.3e-01	3.8e-01	2.2e-01	1.4e-02	1.9e-02	-0.126623	0.00120625	-0.0169036	-0.205597	0.221967	-0.25392
APBB1IP	OID43372	Q7Z5R6	9.0e-10	7.7e-02	1.2e-05	9.1e-08	1.0e-04	5.8e-06	8.6e-08	1.1e-01	9.5e-05	2.1e-06	1.8e-04	4.6e-05	-0.81248	0.304414	-0.455851	-0.695596	0.651998	-0.761707
APBB2	OID40806	Q92870	4.7e-01	6.7e-01	3.2e-01	5.3e-01	4.0e-01	1.7e-01	6.0e-01	7.2e-01	4.7e-01	6.6e-01	4.5e-01	3.0e-01	0.15158	-0.0559965	0.26892	-0.126021	0.122642	0.0416052
APEX1	OID43373	P27695	1.7e-09	2.6e-09	4.8e-03	8.9e-07	4.0e-11	6.3e-03	1.2e-07	1.1e-08	1.7e-02	1.5e-05	1.6e-10	2.1e-02	-2.06585	2.22735	-1.20721	-1.26045	2.16154	-0.732616
APEX2	OID40023	Q9UBZ4	1.0e+00	4.1e-01	7.0e-02	4.5e-01	4.2e-03	4.0e-01	1.0e+00	4.7e-01	1.5e-01	5.9e-01	6.6e-03	5.7e-01	0.578582	-0.358995	0.742164	-0.547994	1.76187	-0.153336
APIP	OID43374	Q96GX9	1.3e-05	5.0e-04	3.5e-04	1.7e-02	2.0e-11	1.4e-03	7.8e-05	9.4e-04	1.8e-03	4.8e-02	8.4e-11	5.9e-03	-0.351704	0.152188	-0.380869	-0.284362	0.579262	-0.448165
APLF	OID40024	Q8IW19	2.1e-02	9.7e-13	8.7e-01	9.4e-01	3.6e-15	8.0e-02	4.6e-02	1.1e-11	9.2e-01	9.6e-01	7.3e-14	1.7e-01	-0.64365	2.02658	0.00489567	0.262777	2.60869	0.311797
APLP1	OID44466	P51693	1.5e-02	1.4e-13	3.8e-04	2.8e-02	3.6e-15	3.9e-05	3.4e-02	2.2e-12	2.0e-03	7.2e-02	7.3e-14	2.5e-04	0.16063	-1.12891	-0.143813	0.145581	-1.23656	-0.279982
APOA2	OID45309	P02652	9.4e-01	5.0e-13	6.2e-07	8.5e-01	3.6e-15	1.6e-03	9.7e-01	6.1e-12	7.3e-06	9.1e-01	7.3e-14	6.5e-03	-0.0145078	-2.65154	-0.278556	0.0381194	-2.99972	-0.281314
APOB	OID45310	P04114	4.0e-01	6.3e-13	9.9e-05	1.1e-01	7.1e-15	2.9e-10	5.3e-01	7.3e-12	6.2e-04	2.0e-01	1.1e-13	6.6e-09	-0.00394821	-1.61057	-0.688186	-0.279904	-1.51626	-0.846969
APOBEC2	OID40025	Q9Y235	5.4e-01	5.5e-01	4.4e-01	2.1e-01	2.9e-03	9.9e-01	6.7e-01	6.2e-01	5.8e-01	3.4e-01	4.6e-03	1.0e+00	0.041077	-0.0773771	0.157556	-0.0934658	0.217829	-0.0357991
APOBR	OID44467	Q0VD83	2.0e-01	4.1e-03	2.9e-05	2.2e-01	7.8e-02	2.6e-07	3.1e-01	6.9e-03	2.1e-04	3.4e-01	1.0e-01	2.8e-06	0.104106	-0.177513	0.205451	0.0229622	-0.0640224	0.315399
APOF	OID45311	Q13790	3.7e-01	7.1e-15	1.9e-02	4.8e-02	3.6e-15	7.2e-04	5.0e-01	2.4e-13	5.0e-02	1.1e-01	7.3e-14	3.2e-03	-0.000739759	1.4238	0.264225	0.0446716	1.12792	0.490611
APOH	OID45033	P02749	2.2e-02	1.3e-01	6.5e-03	3.3e-01	2.1e-01	2.0e-01	4.9e-02	1.7e-01	2.1e-02	4.7e-01	2.6e-01	3.4e-01	0.0636517	0.108294	-0.216559	0.0540925	0.145638	-0.0677955
APOL1	OID45312	O14791	1.3e-01	1.8e-04	1.3e-07	1.3e-01	4.5e-10	9.1e-08	2.2e-01	3.5e-04	2.0e-06	2.4e-01	1.4e-09	1.1e-06	0.267087	-1.94699	-0.750463	0.00145213	-2.06085	-0.562616
APOM	OID45313	O95445	4.2e-04	4.6e-04	3.5e-09	4.1e-08	3.2e-01	3.0e-08	1.5e-03	8.7e-04	8.4e-08	1.1e-06	3.8e-01	4.1e-07	0.176188	0.125789	0.372086	0.136721	0.0105508	0.464925
APP	OID45034	P05067	2.4e-09	5.9e-02	4.8e-04	1.9e-06	5.3e-03	4.0e-04	1.4e-07	8.5e-02	2.4e-03	2.9e-05	8.3e-03	2.0e-03	-0.696973	0.398443	-0.953052	-0.556273	0.384608	-0.512947
APPL2	OID44468	Q8NEU8	3.4e-02	9.3e-09	7.8e-02	3.3e-01	7.1e-15	2.8e-01	7.1e-02	3.5e-08	1.6e-01	4.7e-01	1.1e-13	4.4e-01	-0.542757	1.31797	0.0337028	-0.149887	1.65251	-0.0398231
APRT	OID43375	P07741	2.5e-02	3.9e-13	9.9e-01	6.6e-01	3.9e-13	1.6e-01	5.5e-02	5.0e-12	9.9e-01	7.7e-01	2.4e-12	2.8e-01	-0.28167	0.707099	0.0161444	0.0539753	1.01936	0.357643
AREG	OID43376	P15514	3.0e-02	2.4e-09	7.2e-03	6.1e-02	3.3e-03	1.0e-01	6.3e-02	9.9e-09	2.3e-02	1.3e-01	5.3e-03	2.0e-01	-0.235266	0.505371	-0.219941	0.128111	0.282166	-0.176094
AREL1	OID40028	O15033	7.3e-01	4.7e-01	9.2e-01	8.0e-01	8.3e-01	1.7e-01	8.2e-01	5.4e-01	9.5e-01	8.7e-01	8.5e-01	2.9e-01	-0.399868	-0.316007	0.196082	0.203	0.256295	0.668953
ARF6	OID43377	P62330	3.5e-03	1.1e-11	4.5e-01	5.1e-01	4.9e-13	5.0e-03	9.6e-03	8.0e-11	5.9e-01	6.4e-01	3.0e-12	1.7e-02	-0.862816	2.08687	1.42317	0.0787723	2.59089	1.4419
ARFGEF2	OID40029	Q9Y6D5	6.4e-01	9.3e-06	3.8e-01	4.5e-01	1.9e-07	3.7e-01	7.5e-01	2.2e-05	5.3e-01	5.9e-01	4.5e-07	5.4e-01	-0.0671249	0.727155	0.288296	0.133846	0.891846	0.0466317
ARFIP1	OID43378	P53367	1.7e-07	8.8e-08	2.4e-01	7.2e-04	2.4e-09	4.2e-03	2.6e-06	2.8e-07	3.8e-01	3.9e-03	6.9e-09	1.5e-02	-1.78859	1.3335	0.689885	-0.91558	2.15268	0.711682
ARFRP1	OID40809	Q13795	1.6e-04	1.7e-06	7.8e-02	1.5e-02	5.1e-09	2.4e-01	6.5e-04	4.5e-06	1.6e-01	4.3e-02	1.4e-08	3.9e-01	-0.536729	0.948172	-0.545896	-0.364741	1.08235	0.244105
ARG1	OID43379	P05089	8.9e-07	5.4e-06	2.5e-02	1.0e-06	6.8e-07	1.7e-01	9.1e-06	1.3e-05	6.5e-02	1.7e-05	1.5e-06	2.9e-01	-0.827616	0.903269	-0.300948	-0.938109	1.47692	-0.470237
ARG2	OID42132	P78540	9.9e-01	5.8e-01	4.1e-01	3.7e-01	9.7e-01	2.0e-01	9.9e-01	6.4e-01	5.5e-01	5.2e-01	9.7e-01	3.4e-01	-0.00140978	0.359857	-0.526626	-0.135265	-0.189416	0.556147
ARHGAP1	OID42133	Q07960	6.7e-03	3.4e-01	5.5e-01	5.9e-01	2.4e-03	5.0e-01	1.7e-02	4.0e-01	6.7e-01	7.2e-01	3.9e-03	6.6e-01	-0.173869	-0.0152338	-0.184957	0.15895	0.384535	0.162817
ARHGAP10	OID40810	A1A4S6	4.7e-03	1.4e-14	6.1e-01	4.9e-01	1.1e-14	5.0e-01	1.2e-02	3.9e-13	7.2e-01	6.2e-01	1.4e-13	6.6e-01	-0.634443	2.57902	0.217298	0.0726939	3.28276	0.0737655
ARHGAP11A	OID40811	Q6P4F7	1.0e+00	2.9e-01	3.1e-01	9.7e-01	1.1e-01	5.9e-01	1.0e+00	3.5e-01	4.5e-01	9.8e-01	1.5e-01	7.3e-01	-0.115831	0.304175	-0.0427463	0.14809	0.164025	0.0962922
ARHGAP12	OID42134	Q8IWW6	2.6e-06	4.1e-11	1.0e-02	2.2e-02	5.0e-14	1.7e-02	2.1e-05	2.6e-10	3.1e-02	6.1e-02	4.5e-13	4.8e-02	-0.887415	1.33426	-0.495117	-0.413656	1.84912	-0.532134
ARHGAP17	OID40812	Q68EM7	3.8e-07	1.3e-09	8.6e-01	3.0e-03	7.0e-10	1.2e-01	4.6e-06	5.6e-09	9.1e-01	1.2e-02	2.2e-09	2.3e-01	-0.925871	1.44762	-0.110207	-0.480658	1.44318	0.34394
ARHGAP25	OID42135	P42331	2.9e-05	9.0e-12	4.2e-03	1.9e-01	7.1e-15	2.4e-03	1.5e-04	7.0e-11	1.5e-02	3.1e-01	1.1e-13	9.2e-03	-1.08029	1.50763	-0.597788	-0.328323	1.88299	-0.196761
ARHGAP27	OID43380	Q6ZUM4	3.2e-10	4.2e-04	1.7e-03	1.3e-07	8.3e-05	1.6e-02	4.7e-08	8.0e-04	7.1e-03	3.0e-06	1.5e-04	4.6e-02	-1.00181	0.561755	-0.505128	-0.925005	0.765787	-0.51857
ARHGAP30	OID43381	Q7Z6I6	1.6e-03	5.6e-01	5.3e-01	1.7e-02	8.5e-02	5.2e-01	4.7e-03	6.2e-01	6.6e-01	4.9e-02	1.1e-01	6.8e-01	-0.144616	0.121756	-0.0600957	-0.568078	0.394214	0.0747338
ARHGAP35	OID40815	Q9NRY4	4.5e-03	1.4e-14	7.2e-01	5.6e-01	3.6e-15	2.6e-01	1.2e-02	3.9e-13	8.1e-01	6.9e-01	7.3e-14	4.1e-01	-0.883224	2.4786	0.297532	0.00490046	3.24868	0.417581
ARHGAP45	OID44469	Q92619	7.8e-02	7.1e-15	6.2e-02	6.4e-01	3.6e-15	1.2e-01	1.4e-01	2.4e-13	1.3e-01	7.6e-01	7.3e-14	2.3e-01	-0.234912	2.13556	-0.227017	0.225199	2.62207	-0.225372
ARHGAP5	OID42136	Q13017	3.7e-04	6.5e-10	5.1e-01	7.5e-01	4.7e-09	4.6e-01	1.3e-03	3.1e-09	6.4e-01	8.5e-01	1.3e-08	6.3e-01	-0.58919	1.52694	-0.43752	0.00904703	1.36303	0.0106218
ARHGEF1	OID43382	Q92888	5.8e-07	9.0e-12	9.9e-01	1.7e-02	3.6e-14	5.6e-01	6.5e-06	7.0e-11	9.9e-01	4.9e-02	3.4e-13	7.1e-01	-1.39172	2.00516	0.102574	-0.329723	2.09775	0.212925
ARHGEF10	OID43383	O15013	7.6e-01	3.6e-14	2.2e-02	1.4e-01	3.6e-15	1.1e-01	8.5e-01	7.7e-13	5.6e-02	2.5e-01	7.3e-14	2.1e-01	0.0743407	1.84695	-0.390708	0.471794	2.10525	-0.103606
ARHGEF12	OID43384	Q9NZN5	3.8e-01	7.1e-15	1.2e-01	1.3e-02	3.6e-15	5.1e-01	5.2e-01	2.4e-13	2.2e-01	3.9e-02	7.3e-14	6.6e-01	0.10239	2.71651	-0.0510265	0.886701	3.15569	0.251305
ARHGEF15	OID40817	O94989	2.0e-01	8.1e-01	3.8e-01	2.5e-01	3.2e-01	3.1e-01	3.1e-01	8.5e-01	5.3e-01	3.9e-01	3.8e-01	4.8e-01	-0.554662	-0.0921807	-0.00754183	0.192817	-0.185494	0.423976
ARHGEF2	OID40819	Q92974	2.1e-01	2.1e-06	1.6e-02	4.2e-01	3.2e-10	6.3e-01	3.2e-01	5.4e-06	4.3e-02	5.6e-01	1.1e-09	7.6e-01	0.344912	1.46544	-0.817354	0.0569287	1.86858	-0.252866
ARHGEF28	OID40820	Q8N1W1	1.1e-01	7.0e-01	9.9e-01	2.6e-01	7.6e-01	4.4e-01	1.9e-01	7.5e-01	9.9e-01	3.9e-01	7.9e-01	6.1e-01	0.0252028	-0.0319928	0.117504	0.065065	-0.0299622	0.057058
ARHGEF33	OID40031	A8MVX0	1.6e-01	9.4e-01	9.1e-01	1.3e-01	1.8e-01	6.4e-01	2.6e-01	9.5e-01	9.4e-01	2.3e-01	2.3e-01	7.7e-01	-0.0934942	0.0513203	0.0670603	-0.51819	0.469388	-0.0119155
ARHGEF5	OID42137	Q12774	9.2e-02	4.2e-03	8.7e-01	7.2e-04	6.3e-03	5.7e-03	1.6e-01	7.1e-03	9.2e-01	3.9e-03	9.7e-03	1.9e-02	-0.237861	0.493757	-0.189252	-0.482077	0.446314	0.346315
ARID1A	OID42138	O14497	8.3e-01	6.5e-06	3.2e-02	1.5e-01	2.6e-10	1.8e-01	8.9e-01	1.6e-05	7.9e-02	2.6e-01	8.6e-10	3.1e-01	-0.0848448	0.700598	-0.185875	-0.137002	0.682556	0.0915406
ARID4B	OID42140	Q4LE39	4.5e-06	3.5e-07	8.9e-04	1.3e-04	1.2e-08	1.9e-03	3.2e-05	1.0e-06	4.1e-03	9.4e-04	3.1e-08	7.6e-03	-0.76781	0.705528	-0.406523	-0.70381	0.984666	-0.320875
ARL14EPL	OID40823	P0DKL9	2.0e-01	1.7e-01	1.6e-02	4.4e-01	7.7e-01	7.8e-02	3.1e-01	2.2e-01	4.5e-02	5.8e-01	8.1e-01	1.7e-01	0.0590423	-0.115806	-0.454142	-0.14825	0.176375	-0.446015
ARL2BP	OID42142	Q9Y2Y0	5.8e-06	3.9e-13	8.2e-01	1.2e-01	8.9e-14	3.8e-02	3.9e-05	5.0e-12	8.8e-01	2.2e-01	7.1e-13	9.5e-02	-0.763267	1.41395	0.402733	-0.331134	1.82452	0.66298
ARMCX2	OID42144	Q7L311	9.7e-01	4.7e-01	4.0e-01	3.1e-01	2.3e-01	3.3e-02	9.8e-01	5.4e-01	5.4e-01	4.5e-01	2.8e-01	8.6e-02	0.347302	-0.396425	0.407117	0.00636647	-0.328127	0.580976
ARPIN	OID40825	Q7Z6K5	4.4e-01	1.9e-04	3.8e-03	9.8e-01	3.2e-03	9.1e-03	5.8e-01	3.7e-04	1.4e-02	9.9e-01	5.1e-03	2.9e-02	-0.138507	0.753147	-0.69054	-0.163186	0.777606	-0.653095
ARR3	OID40035	P36575	3.2e-02	2.2e-01	8.7e-01	3.3e-01	7.7e-02	5.5e-01	6.6e-02	2.8e-01	9.1e-01	4.7e-01	1.0e-01	7.0e-01	-0.496844	0.198589	-0.210838	-1.0768	1.21272	-0.581773
ARSB	OID43386	P15848	3.5e-09	4.5e-02	3.2e-03	2.1e-04	2.6e-04	4.5e-03	1.5e-07	6.6e-02	1.2e-02	1.4e-03	4.6e-04	1.6e-02	-0.758843	0.193878	-0.805402	-0.48307	0.636582	-0.457669
ART3	OID45314	Q13508	9.0e-01	6.2e-11	5.8e-09	1.0e-03	7.4e-13	3.4e-06	9.4e-01	3.7e-10	1.3e-07	5.2e-03	4.3e-12	2.8e-05	0.0809345	0.261661	0.23749	0.123153	0.398356	0.251136
ART4	OID40826	Q93070	7.6e-01	7.0e-02	9.6e-01	2.3e-01	1.7e-01	7.5e-01	8.5e-01	9.8e-02	9.7e-01	3.6e-01	2.1e-01	8.5e-01	-0.00585846	0.614464	-0.249464	0.388274	0.0360316	0.0295884
ARTN	OID42147	Q5T4W7	9.4e-01	7.8e-01	1.5e-01	9.9e-01	4.5e-01	6.7e-03	9.7e-01	8.2e-01	2.6e-01	1.0e+00	5.1e-01	2.2e-02	-0.0775553	-0.204722	-0.164266	-0.0702492	0.0675777	-0.287905
ASAH1	OID45036	Q13510	1.0e-08	2.3e-01	1.8e-02	7.3e-03	1.0e-03	1.9e-01	3.4e-07	2.9e-01	4.9e-02	2.5e-02	1.7e-03	3.3e-01	-0.546793	-0.112546	-0.208347	-0.293905	0.565391	-0.187022
ASAH2	OID43387	Q9NR71	8.8e-02	1.9e-04	1.8e-01	1.7e-01	3.6e-01	1.8e-03	1.6e-01	3.9e-04	3.1e-01	2.8e-01	4.2e-01	7.1e-03	0.276985	0.173343	0.00033721	-0.122622	0.0504682	0.202925
ASAP2	OID42148	O43150	1.9e-06	4.7e-11	4.6e-01	3.2e-03	5.0e-14	8.7e-01	1.6e-05	2.9e-10	6.0e-01	1.3e-02	4.5e-13	9.2e-01	-1.10725	1.70299	-0.0968585	-0.5744	2.19328	-0.170175
ASAP3	OID40037	Q8TDY4	7.4e-01	1.1e-09	6.5e-01	7.2e-01	1.8e-11	5.3e-01	8.3e-01	5.1e-09	7.6e-01	8.2e-01	7.4e-11	6.8e-01	-0.0948854	1.63143	-0.0997538	0.148108	2.0609	-0.158334
ASB11	OID40038	Q8WXH4	3.7e-01	8.2e-02	4.6e-01	4.5e-01	9.7e-01	7.1e-01	5.1e-01	1.1e-01	6.0e-01	5.9e-01	9.7e-01	8.2e-01	0.0429429	0.030835	0.0627582	-0.0977707	0.0734649	0.102085
ASB15	OID40828	Q8WXK1	8.0e-02	3.2e-01	7.4e-01	6.0e-01	9.6e-01	6.6e-01	1.5e-01	3.9e-01	8.2e-01	7.3e-01	9.7e-01	7.9e-01	0.160685	-0.126933	-0.244675	0.291691	-0.0322659	-0.095703
ASCC1	OID43388	Q8N9N2	2.3e-06	1.2e-10	9.0e-01	1.1e-01	5.0e-14	4.6e-02	1.9e-05	6.6e-10	9.4e-01	2.1e-01	4.5e-13	1.1e-01	-1.04517	1.68984	0.535671	-0.264312	2.23291	0.510749
ASGR1	OID43389	P07306	2.2e-02	1.9e-06	5.8e-02	2.4e-01	3.4e-07	4.7e-03	4.9e-02	4.8e-06	1.2e-01	3.8e-01	7.9e-07	1.6e-02	0.126875	0.244348	0.0432328	0.0226937	0.25616	0.11725
ASGR2	OID45315	P07307	1.3e-02	1.6e-02	2.1e-01	2.8e-01	6.8e-01	4.1e-01	3.0e-02	2.5e-02	3.5e-01	4.2e-01	7.3e-01	5.8e-01	0.155077	0.110515	0.00355318	0.0605715	-0.00604548	-0.0419734
ASPG	OID42149	Q86U10	7.3e-01	3.2e-04	3.6e-01	4.5e-01	5.3e-01	1.2e-02	8.2e-01	6.2e-04	5.1e-01	5.9e-01	5.8e-01	3.7e-02	-0.0415372	0.349956	0.118031	0.17587	0.0290403	0.29631
ASPN	OID44470	Q9BXN1	9.2e-01	7.1e-14	1.4e-03	1.2e-04	3.2e-12	1.1e-06	9.5e-01	1.3e-12	5.8e-03	8.7e-04	1.6e-11	1.0e-05	0.0668864	-0.933591	0.270604	-0.372143	-0.820239	0.305915
ASPSCR1	OID43390	Q9BZE9	1.4e-03	3.2e-12	2.6e-01	1.9e-01	1.8e-14	1.1e-04	4.4e-03	2.9e-11	4.0e-01	3.1e-01	1.9e-13	6.3e-04	-0.74031	1.24929	0.364972	-0.0312627	1.95586	0.578454
ASRGL1	OID43391	Q7L266	1.8e-04	7.1e-15	4.0e-01	3.2e-01	3.6e-15	9.2e-01	7.0e-04	2.4e-13	5.4e-01	4.6e-01	7.3e-14	9.5e-01	-0.427089	2.03431	-0.047855	0.0428952	2.61037	0.379573
ASS1	OID43392	P00966	5.0e-04	9.6e-03	2.0e-03	1.6e-03	2.4e-02	2.2e-04	1.7e-03	1.5e-02	8.1e-03	7.2e-03	3.4e-02	1.2e-03	0.731274	-0.482481	0.375208	0.545415	0.255608	0.527967
ASZ1	OID40041	Q8WWH4	6.5e-01	4.8e-01	5.5e-01	7.9e-01	6.1e-01	5.0e-01	7.6e-01	5.5e-01	6.7e-01	8.7e-01	6.7e-01	6.6e-01	0.254242	-0.233481	0.404704	-0.238313	0.210861	-0.297052
ATAD3B	OID42150	Q5T9A4	2.1e-01	5.2e-09	2.0e-01	3.0e-01	3.2e-10	4.4e-01	3.2e-01	2.1e-08	3.3e-01	4.4e-01	1.1e-09	6.1e-01	-0.141995	0.658598	-0.135702	0.0830259	1.15403	-0.187749
ATE1	OID42151	O95260	4.0e-04	6.3e-13	5.5e-01	4.1e-01	1.1e-14	3.7e-01	1.4e-03	7.3e-12	6.7e-01	5.6e-01	1.4e-13	5.4e-01	-0.699947	2.09614	0.357385	-0.028407	2.69112	0.406138
ATF1	OID40834	P18846	1.4e-07	2.1e-06	3.4e-03	2.3e-04	8.8e-09	4.2e-03	2.3e-06	5.4e-06	1.2e-02	1.5e-03	2.4e-08	1.5e-02	-0.959248	0.604093	-0.561902	-0.473882	0.842048	-0.373863
ATF2	OID42152	P15336	5.5e-01	8.1e-01	3.4e-02	5.6e-02	7.2e-01	1.2e-01	6.7e-01	8.5e-01	8.2e-02	1.2e-01	7.6e-01	2.2e-01	-0.179164	-0.0167016	-0.366093	-0.328977	-0.0679809	-0.086209
ATG16L1	OID43393	Q676U5	8.6e-02	7.1e-15	5.5e-03	2.4e-01	3.6e-15	4.5e-02	1.5e-01	2.4e-13	1.9e-02	3.8e-01	7.3e-14	1.1e-01	-0.378557	1.89848	-0.597823	-0.175071	2.6122	-0.349896
ATG4A	OID42153	Q8WYN0	6.5e-06	2.5e-10	5.5e-02	1.9e-03	7.1e-15	1.2e-01	4.3e-05	1.3e-09	1.2e-01	8.6e-03	1.1e-13	2.2e-01	-0.985164	1.32034	-0.760401	-0.275609	1.66928	0.300297
ATOX1	OID44471	O00244	5.4e-04	4.7e-11	1.3e-01	1.4e-01	1.1e-11	7.2e-01	1.8e-03	2.9e-10	2.4e-01	2.4e-01	5.0e-11	8.3e-01	-0.421501	0.909482	-0.179928	-0.0969969	1.30824	-0.00295718
ATP1B1	OID42154	P05026	5.9e-01	3.0e-01	5.5e-01	8.1e-01	5.5e-01	2.8e-03	7.1e-01	3.6e-01	6.8e-01	8.8e-01	6.0e-01	1.0e-02	-0.0941333	0.221693	-0.147201	-0.100199	-0.0949013	0.357306
ATP2B4	OID42158	P23634	1.3e-01	1.1e-01	4.8e-01	4.4e-01	5.8e-02	9.1e-03	2.2e-01	1.4e-01	6.2e-01	5.8e-01	7.9e-02	2.9e-02	-0.366777	0.304991	0.151846	-0.0563965	0.0267735	0.38184
ATP5F1D	OID42159	P30049	3.2e-02	2.3e-01	5.2e-03	8.4e-01	9.6e-01	3.9e-03	6.6e-02	2.9e-01	1.8e-02	9.0e-01	9.7e-01	1.4e-02	-0.682687	-0.796201	-1.08537	0.288862	-0.382188	-0.919829
ATP5IF1	OID44472	Q9UII2	8.8e-08	3.7e-02	5.3e-01	1.3e-03	5.6e-01	9.7e-01	1.6e-06	5.5e-02	6.6e-01	6.4e-03	6.2e-01	9.8e-01	-1.48521	-0.524543	-0.302523	-0.701668	0.315714	-0.60497
ATP5PD	OID42160	O75947	8.4e-02	1.9e-04	3.5e-07	3.6e-02	1.7e-02	4.8e-05	1.5e-01	3.7e-04	4.5e-06	8.7e-02	2.5e-02	3.0e-04	-0.0249708	-1.01403	-1.66683	-0.286109	-0.781042	-1.44312
ATP5PO	OID42161	P48047	1.6e-01	7.8e-01	8.7e-03	2.5e-01	8.3e-02	4.2e-02	2.6e-01	8.2e-01	2.7e-02	3.8e-01	1.1e-01	1.0e-01	-0.274136	0.0359075	-0.59569	-0.232767	0.277377	-0.346492
ATP6V0D1	OID40843	P61421	4.1e-10	5.9e-01	1.0e-04	2.0e-05	2.8e-02	6.5e-06	5.3e-08	6.6e-01	6.4e-04	2.0e-04	4.0e-02	5.2e-05	-1.28869	0.0307245	-0.845477	-0.741341	0.331213	-0.831434
ATP6V1F	OID42163	Q16864	6.7e-07	5.4e-06	6.5e-02	1.6e-01	1.3e-09	1.6e-01	7.3e-06	1.3e-05	1.4e-01	2.7e-01	3.9e-09	2.8e-01	-1.15549	1.20984	-0.704593	-0.189774	1.56525	-0.303947
ATP6V1G1	OID43395	O75348	2.8e-07	1.5e-06	4.9e-01	4.4e-04	1.1e-12	9.6e-01	3.7e-06	4.0e-06	6.2e-01	2.6e-03	6.2e-12	9.8e-01	-1.75261	1.30998	-0.595067	-0.672484	1.91717	0.351887
ATRAID	OID43397	Q6UW56	4.5e-01	1.0e-01	8.7e-01	3.4e-03	9.6e-05	8.3e-02	5.9e-01	1.4e-01	9.2e-01	1.3e-02	1.8e-04	1.7e-01	0.0562333	0.101875	-0.0166107	-0.132284	0.265942	0.107867
ATXN2	OID42165	Q99700	1.5e-03	3.8e-04	9.9e-01	1.7e-01	1.9e-06	2.2e-02	4.5e-03	7.3e-04	9.9e-01	2.9e-01	4.2e-06	6.1e-02	-0.849461	1.05969	-0.0338013	-0.0516887	1.03932	0.53711
ATXN3	OID43398	P54252	5.4e-08	4.1e-11	9.0e-01	1.1e-03	3.6e-15	3.6e-03	1.1e-06	2.6e-10	9.4e-01	5.4e-03	7.3e-14	1.3e-02	-1.23913	1.33574	-0.0352359	-0.380203	2.02965	0.558643
AUNIP	OID40048	Q9H7T9	9.7e-01	3.5e-01	7.6e-01	9.5e-02	7.8e-02	8.1e-01	9.8e-01	4.2e-01	8.4e-01	1.8e-01	1.0e-01	8.9e-01	-0.288964	-0.591587	0.0540045	-0.534872	1.18857	-0.118861
AXIN1	OID43399	O15169	1.7e-01	1.8e-13	1.9e-01	6.0e-01	1.1e-14	7.0e-01	2.7e-01	2.8e-12	3.1e-01	7.3e-01	1.4e-13	8.1e-01	-0.320499	1.96172	0.0297691	0.185459	2.45524	0.126537
AXL	OID45316	P30530	1.9e-01	5.4e-12	6.2e-02	2.7e-01	3.4e-07	6.2e-01	2.9e-01	4.6e-11	1.3e-01	4.1e-01	7.9e-07	7.5e-01	-0.0472398	-0.379832	-0.088468	-0.0163348	-0.173867	0.00359839
AZI2	OID43400	Q9H6S1	5.3e-01	1.5e-12	2.0e-03	8.2e-01	1.1e-14	5.9e-03	6.6e-01	1.5e-11	7.8e-03	8.9e-01	1.4e-13	2.0e-02	-0.160942	1.67875	-0.546025	-0.119409	2.17321	-0.382977
AZU1	OID45037	P20160	4.4e-07	1.2e-05	2.2e-04	3.9e-04	2.5e-06	1.6e-03	5.2e-06	2.7e-05	1.2e-03	2.4e-03	5.3e-06	6.5e-03	-1.07314	0.843558	-1.00175	-1.04364	1.23762	-0.694552
B3GNT7	OID43401	Q8NFL0	5.9e-01	2.5e-10	7.9e-03	9.4e-01	1.6e-02	8.6e-03	7.1e-01	1.3e-09	2.5e-02	9.6e-01	2.3e-02	2.7e-02	-0.0406414	-0.430882	0.184834	-0.0547044	-0.0663778	-0.01024
B4GALT1	OID44473	P15291	2.9e-01	1.0e-01	2.1e-09	3.0e-03	1.9e-01	1.5e-11	4.1e-01	1.4e-01	5.3e-08	1.2e-02	2.4e-01	5.4e-10	0.0374293	-0.0747468	0.466304	-0.144726	0.0734962	0.370002
B4GAT1	OID45038	O43505	2.0e-02	9.2e-11	6.5e-06	6.2e-02	7.1e-15	7.8e-08	4.4e-02	5.3e-10	5.6e-05	1.3e-01	1.1e-13	9.7e-07	-0.160205	-0.400875	-0.128626	-0.0627517	-0.496835	-0.224658
BACE1	OID40848	P56817	1.6e-02	1.8e-13	7.8e-06	8.9e-02	7.1e-15	3.5e-09	3.7e-02	2.8e-12	6.6e-05	1.7e-01	1.1e-13	6.4e-08	-0.189199	-0.722072	-0.24151	-0.0906398	-0.829906	-0.314023
BACH1	OID43402	O14867	1.2e-02	7.1e-15	1.5e-04	7.2e-04	3.6e-15	3.0e-04	2.9e-02	2.4e-13	9.0e-04	3.9e-03	7.3e-14	1.5e-03	0.450545	1.63958	-0.580395	0.865725	2.00691	-0.442859
BAG3	OID43403	O95817	6.7e-01	1.1e-08	7.1e-14	9.1e-02	1.2e-08	5.0e-14	7.8e-01	4.1e-08	1.7e-11	1.8e-01	3.1e-08	4.7e-12	0.042143	0.812636	1.91866	0.10287	0.719304	1.98001
BAG4	OID42169	O95429	7.2e-07	5.0e-14	7.1e-01	1.0e-03	7.1e-15	6.2e-01	7.8e-06	1.0e-12	8.0e-01	5.2e-03	1.1e-13	7.5e-01	-0.859778	2.15078	-0.230039	-0.384246	2.43323	0.161458
BAG5	OID43404	Q9UL15	3.3e-06	5.1e-10	3.2e-02	7.8e-03	7.1e-15	5.0e-01	2.5e-05	2.5e-09	7.9e-02	2.6e-02	1.1e-13	6.6e-01	-1.107	1.63021	-0.762129	-0.390719	2.20405	0.0241957
BAG6	OID43405	P46379	7.9e-04	2.2e-07	1.4e-01	5.0e-01	9.0e-13	3.4e-01	2.6e-03	6.6e-07	2.5e-01	6.3e-01	5.2e-12	5.0e-01	-0.396911	0.431436	-0.0158015	-0.125975	0.809331	-0.0180205
BAIAP2	OID42170	Q9UQB8	2.1e-06	3.9e-03	2.1e-05	1.6e-02	1.7e-03	3.9e-09	1.8e-05	6.7e-03	1.6e-04	4.5e-02	2.8e-03	7.0e-08	-0.455094	0.349864	-0.779683	-0.457922	0.382422	-0.601064
BAIAP2L2	OID42171	Q6UXY1	1.1e-01	1.4e-01	4.3e-01	3.7e-01	1.7e-01	4.8e-01	1.9e-01	1.8e-01	5.7e-01	5.2e-01	2.2e-01	6.4e-01	-0.396934	0.354989	0.266175	0.0608856	0.202569	0.111246
BAMBI	OID42172	Q13145	8.5e-03	3.6e-14	4.2e-01	1.8e-10	1.1e-03	4.1e-01	2.1e-02	7.7e-13	5.7e-01	9.5e-09	1.8e-03	5.8e-01	-0.282759	-0.936066	0.0597293	-0.738719	-0.339134	0.135587
BANK1	OID43406	Q8NDB2	7.7e-01	4.5e-12	1.4e-01	3.8e-01	1.8e-14	8.4e-01	8.5e-01	4.0e-11	2.6e-01	5.3e-01	1.9e-13	9.0e-01	-0.0673177	2.0653	-0.173038	0.341809	2.50439	0.136694
BAP18	OID43407	Q8IXM2	1.7e-06	7.8e-05	9.7e-01	1.7e-06	6.1e-08	9.8e-01	1.5e-05	1.6e-04	9.8e-01	2.7e-05	1.5e-07	9.9e-01	-1.62624	1.06698	0.128563	-1.48094	1.50856	-0.110307
BARGIN	OID42173	Q6ZT62	2.1e-08	2.0e-10	7.0e-01	1.4e-03	3.1e-13	6.0e-02	5.8e-07	1.1e-09	8.0e-01	6.8e-03	2.0e-12	1.4e-01	-0.965311	1.14115	0.0892115	-0.383375	1.41178	0.545652
BATF	OID42174	Q16520	4.8e-04	5.2e-03	6.1e-01	2.7e-01	2.9e-01	2.8e-01	1.7e-03	8.7e-03	7.3e-01	4.1e-01	3.4e-01	4.3e-01	-0.802198	0.792805	0.0928228	-0.075144	0.16619	0.473387
BAX	OID42175	Q07812	1.8e-02	7.1e-15	2.1e-02	8.4e-01	3.6e-15	8.8e-01	4.1e-02	2.4e-13	5.5e-02	9.0e-01	7.3e-14	9.3e-01	-0.600258	3.18089	-0.260772	-0.0368814	4.22905	-0.110878
BBX	OID40851	Q8WY36	5.7e-01	2.9e-02	1.9e-01	4.8e-02	6.6e-04	6.0e-02	6.9e-01	4.4e-02	3.2e-01	1.1e-01	1.1e-03	1.4e-01	-0.46339	0.63519	-0.220174	-0.43106	0.718238	0.257051
BCAM	OID45039	P50895	1.3e-01	8.7e-01	1.1e-03	1.3e-02	6.5e-02	5.3e-05	2.2e-01	8.9e-01	4.6e-03	4.0e-02	8.8e-02	3.3e-04	-0.0142879	0.0820004	0.100235	-0.017801	0.0407369	0.185284
BCAN	OID43408	Q96GW7	4.6e-04	3.1e-11	5.2e-04	4.4e-03	7.1e-15	1.8e-05	1.6e-03	2.0e-10	2.6e-03	1.6e-02	1.1e-13	1.3e-04	-0.211375	-0.3911	-0.159747	-0.120739	-0.628011	-0.247946
BCAR3	OID40852	O75815	4.0e-01	5.8e-01	9.6e-01	1.8e-02	9.4e-01	9.9e-01	5.4e-01	6.4e-01	9.7e-01	5.1e-02	9.5e-01	1.0e+00	-0.00511588	0.189467	-0.0064214	-0.0672608	-0.00981767	-0.0225417
BCAT1	OID44474	P54687	2.2e-03	4.6e-10	2.4e-03	1.8e-01	1.2e-03	3.3e-04	6.3e-03	2.3e-09	9.1e-03	3.0e-01	1.9e-03	1.6e-03	-0.333093	-0.614859	-0.294505	-0.0366866	-0.231003	-0.201596
BCAT2	OID42176	O15382	1.7e-01	4.7e-01	5.5e-01	1.7e-01	5.3e-01	1.6e-01	2.7e-01	5.4e-01	6.7e-01	2.9e-01	5.8e-01	2.8e-01	-0.294486	0.3133	0.104361	-0.207538	0.0499537	0.279625
BCHE	OID45317	P06276	1.4e-02	6.7e-02	3.8e-01	1.7e-01	1.8e-01	1.8e-01	3.2e-02	9.4e-02	5.3e-01	2.9e-01	2.2e-01	3.2e-01	-0.0859712	-0.0331657	-0.0168602	0.060933	0.0155555	0.0772222
BCL2	OID43409	P10415	6.5e-02	9.6e-02	8.4e-01	1.0e-02	1.7e-03	1.4e-01	1.2e-01	1.3e-01	9.0e-01	3.2e-02	2.8e-03	2.6e-01	-0.374298	0.0889948	0.201018	-0.221331	0.267538	0.373743
BCL2L1	OID43410	Q07817	1.9e-03	5.4e-06	2.6e-01	7.7e-01	6.1e-08	7.8e-01	5.5e-03	1.3e-05	4.0e-01	8.6e-01	1.5e-07	8.7e-01	-0.996208	1.48216	-0.45471	-0.00488177	1.77822	0.0492157
BCL2L15	OID42177	Q5TBC7	2.6e-06	2.0e-01	7.7e-03	3.9e-07	3.7e-02	9.3e-02	2.1e-05	2.5e-01	2.4e-02	7.4e-06	5.1e-02	1.9e-01	-1.17842	0.291908	-0.482699	-1.20173	0.963806	-0.438788
BCL2L2	OID40855	Q92843	4.0e-02	4.6e-05	7.3e-01	3.3e-02	9.9e-02	3.9e-01	8.1e-02	1.0e-04	8.1e-01	8.3e-02	1.3e-01	5.6e-01	-0.112523	0.582631	0.0862022	0.156132	0.383621	-0.073673
BCL7B	OID43411	Q9BQE9	1.9e-02	3.8e-04	3.4e-01	2.9e-02	1.9e-08	8.1e-01	4.2e-02	7.3e-04	4.8e-01	7.5e-02	5.0e-08	8.9e-01	-0.232537	0.308484	0.0222498	-0.202049	0.577702	-0.0180534
BCR	OID43412	P11274	9.7e-01	1.4e-14	1.4e-03	4.5e-02	7.1e-15	9.1e-03	9.8e-01	3.9e-13	6.0e-03	1.0e-01	1.1e-13	2.9e-02	-0.00992453	2.27197	-0.843488	0.762821	2.56699	-0.692783
BDH2	OID42179	Q9BUT1	1.6e-01	1.3e-02	5.9e-01	8.7e-02	4.2e-07	3.4e-01	2.6e-01	2.1e-02	7.1e-01	1.7e-01	9.6e-07	5.0e-01	0.0793442	0.31141	0.00712804	-0.128745	0.555723	0.192391
BDNF	OID45040	P23560	1.8e-08	6.7e-05	4.3e-02	3.6e-06	1.5e-06	6.5e-02	5.0e-07	1.4e-04	9.9e-02	4.7e-05	3.3e-06	1.5e-01	-1.23864	0.845873	-0.794921	-0.397617	0.529027	-0.381637
BECN1	OID43413	Q14457	2.7e-01	1.0e-08	5.2e-05	1.5e-01	2.0e-13	1.2e-06	3.9e-01	3.8e-08	3.5e-04	2.6e-01	1.3e-12	1.1e-05	0.113794	0.838396	-1.64494	0.481243	1.85712	-0.678391
BGLAP	OID45041	P02818	2.8e-07	7.1e-15	4.5e-06	4.5e-12	9.5e-07	7.7e-06	3.7e-06	2.4e-13	4.1e-05	3.7e-10	2.1e-06	5.9e-05	-0.683589	-2.42258	0.71824	-1.65447	-0.966819	0.558808
BHLHA15	OID40052	Q7RTS1	3.2e-01	1.0e-01	1.4e-01	2.1e-01	4.5e-01	7.0e-02	4.5e-01	1.4e-01	2.5e-01	3.4e-01	5.1e-01	1.5e-01	-0.39933	-0.309169	-0.333788	-0.489375	0.332082	-0.827631
BICD2	OID44475	Q8TD16	8.9e-07	3.5e-07	1.1e-01	9.1e-04	3.9e-13	1.5e-01	9.1e-06	1.0e-06	2.2e-01	4.8e-03	2.4e-12	2.8e-01	-0.938262	1.06589	-0.420112	-0.503412	1.46743	-0.199338
BICDL2	OID42184	A1A5D9	2.6e-01	8.0e-02	4.9e-01	8.5e-01	5.4e-01	5.0e-01	3.9e-01	1.1e-01	6.3e-01	9.1e-01	6.0e-01	6.6e-01	-0.0762118	-0.191674	0.134054	0.0417167	0.00927567	-0.0422696
BIN2	OID45042	Q9UBW5	5.2e-01	3.5e-08	1.2e-05	4.1e-01	7.7e-11	1.5e-05	6.6e-01	1.2e-07	1.0e-04	5.5e-01	2.8e-10	1.1e-04	0.100473	0.96084	-1.24356	0.195472	1.61065	-1.15756
BIRC2	OID42186	Q13490	1.0e-05	6.3e-09	9.4e-02	2.0e-02	1.5e-11	2.1e-01	6.4e-05	2.5e-08	1.8e-01	5.5e-02	6.5e-11	3.6e-01	-0.63248	0.79752	-0.272245	-0.435669	1.40965	-0.230072
BLMH	OID45043	Q13867	3.8e-07	4.5e-01	1.1e-03	1.2e-03	3.3e-03	8.4e-01	4.6e-06	5.2e-01	4.8e-03	5.9e-03	5.3e-03	9.0e-01	-0.275883	-0.0619387	-0.286328	-0.305058	0.280064	-0.045483
BLNK	OID43414	Q8WV28	7.8e-05	8.8e-02	5.0e-02	5.1e-06	5.6e-07	8.9e-03	3.4e-04	1.2e-01	1.1e-01	6.3e-05	1.3e-06	2.8e-02	-0.387278	0.0971433	-0.231172	-0.585956	0.639189	-0.360349
BLOC1S2	OID42187	Q6QNY1	2.0e-01	4.2e-01	8.8e-01	2.6e-03	2.2e-06	9.4e-01	3.1e-01	4.9e-01	9.2e-01	1.1e-02	4.7e-06	9.6e-01	-0.441647	0.294177	0.0670521	-0.272411	0.874927	0.143245
BLOC1S3	OID43415	Q6QNY0	3.0e-02	4.2e-08	6.7e-01	6.4e-01	1.9e-12	1.5e-01	6.3e-02	1.4e-07	7.7e-01	7.6e-01	1.0e-11	2.7e-01	-0.471356	1.10355	0.164467	-0.060707	1.38588	0.402864
BLOC1S5	OID40865	Q8TDH9	6.1e-01	1.9e-08	2.1e-01	9.6e-01	2.7e-08	3.2e-01	7.3e-01	6.7e-08	3.4e-01	9.8e-01	6.9e-08	4.9e-01	0.0151794	1.44562	-0.407897	0.0735211	1.45023	0.278904
BLTP3B	OID43268	A0JNW5	2.1e-06	1.2e-10	1.5e-03	1.5e-03	4.0e-10	1.3e-01	1.8e-05	6.6e-10	6.2e-03	7.0e-03	1.3e-09	2.5e-01	-0.646504	1.42058	-0.697212	-0.508382	1.72013	-0.430664
BLVRA	OID42188	P53004	5.0e-04	2.7e-06	6.0e-05	3.8e-01	1.2e-13	2.9e-03	1.7e-03	6.8e-06	4.0e-04	5.3e-01	9.0e-13	1.1e-02	-0.400296	0.514484	-1.07699	-0.156439	0.922165	-0.357595
BLVRB	OID45044	P30043	5.2e-04	2.4e-05	8.3e-06	2.7e-04	1.5e-08	4.6e-02	1.8e-03	5.4e-05	7.0e-05	1.8e-03	3.9e-08	1.1e-01	-0.492323	0.52031	-0.735597	-0.499123	1.0898	-0.312699
BLZF1	OID40061	Q9H2G9	7.4e-05	2.3e-04	9.7e-01	4.0e-02	5.6e-09	9.1e-01	3.3e-04	4.6e-04	9.8e-01	9.4e-02	1.5e-08	9.4e-01	-0.886794	0.816082	0.36385	-0.325833	1.21931	0.0596954
BMERB1	OID42189	Q96MC5	4.3e-06	2.7e-01	2.9e-01	6.5e-02	1.5e-02	1.1e-01	3.1e-05	3.3e-01	4.3e-01	1.4e-01	2.2e-02	2.2e-01	-0.373454	0.0480304	0.152709	-0.0878703	0.212439	0.0940777
BMP10	OID44476	O95393	1.0e+00	4.6e-10	4.6e-08	2.7e-02	1.1e-14	1.8e-05	1.0e+00	2.3e-09	7.6e-07	7.1e-02	1.4e-13	1.3e-04	-0.0356942	-0.39145	-0.343679	-0.146918	-0.503164	-0.33562
BMP4	OID43416	P12644	8.0e-01	6.4e-08	2.2e-04	1.8e-01	1.4e-07	9.1e-08	8.8e-01	2.0e-07	1.2e-03	3.0e-01	3.4e-07	1.1e-06	0.112183	-0.790481	-0.428521	0.127896	-0.714821	-0.674903
BMP6	OID43417	P22004	1.4e-01	6.4e-02	3.1e-03	6.9e-01	6.9e-06	1.1e-02	2.3e-01	9.0e-02	1.1e-02	8.0e-01	1.4e-05	3.3e-02	0.00412961	0.0823993	0.274975	0.146549	0.4544	0.214481
BMP7	OID43418	P18075	1.4e-01	1.7e-01	3.1e-13	2.8e-02	4.0e-01	7.4e-13	2.4e-01	2.2e-01	4.1e-11	7.4e-02	4.6e-01	4.0e-11	0.0545558	-0.0196885	1.01579	0.17554	-0.135382	0.940348
BMPER	OID44477	Q8N8U9	3.3e-01	2.6e-01	4.9e-01	2.4e-01	1.6e-03	5.1e-02	4.6e-01	3.2e-01	6.3e-01	3.8e-01	2.6e-03	1.2e-01	-0.0871009	0.130389	0.0204555	-0.114522	0.194785	0.114414
BNIP2	OID44478	Q12982	9.7e-04	8.9e-07	5.9e-01	9.9e-01	7.0e-10	3.3e-01	3.1e-03	2.4e-06	7.1e-01	1.0e+00	2.2e-09	4.9e-01	-0.397939	0.902011	0.0596882	0.0748639	1.19984	0.325147
BNIP3L	OID43419	O60238	7.3e-01	7.8e-13	1.6e-02	7.7e-01	3.6e-15	7.7e-01	8.2e-01	8.8e-12	4.3e-02	8.6e-01	7.3e-14	8.6e-01	-0.0280028	1.3192	-0.313618	0.0274925	1.77926	0.105195
BOC	OID43420	Q9BWV1	2.2e-02	1.0e-08	1.9e-02	7.2e-04	5.7e-01	1.4e-03	4.9e-02	3.8e-08	5.1e-02	3.9e-03	6.3e-01	5.9e-03	-0.157188	-0.250196	0.149336	-0.147152	-0.0512016	0.0877439
BOLA1	OID42190	Q9Y3E2	1.4e-02	3.2e-09	1.2e-01	4.4e-01	6.2e-12	4.6e-02	3.2e-02	1.3e-08	2.2e-01	5.8e-01	2.9e-11	1.1e-01	-0.267855	1.12201	-0.276681	0.0928786	1.49493	0.443408
BOLA2	OID43421	Q9H3K6	1.3e-06	9.0e-12	3.2e-01	4.2e-02	3.6e-15	9.3e-02	1.2e-05	7.0e-11	4.6e-01	9.7e-02	7.3e-14	1.9e-01	-0.706417	1.56272	-0.590217	0.0731444	1.76833	0.355484
BPI	OID44479	P17213	3.0e-08	4.0e-05	8.9e-07	1.4e-05	1.2e-05	6.5e-06	7.1e-07	8.6e-05	9.8e-06	1.4e-04	2.4e-05	5.2e-05	-1.31558	1.14266	-1.79089	-1.39537	1.18414	-1.34907
BPIFA2	OID43422	Q96DR5	1.5e-05	8.1e-10	1.8e-01	3.4e-05	5.0e-14	5.9e-01	8.5e-05	3.8e-09	3.1e-01	3.1e-04	4.5e-13	7.3e-01	-0.717995	-0.873946	0.162352	-0.364676	-0.825737	-0.188916
BPIFB1	OID45045	Q8TDL5	1.1e-01	1.9e-06	6.3e-09	1.0e+00	6.1e-01	5.7e-08	1.9e-01	4.8e-06	1.4e-07	1.0e+00	6.7e-01	7.4e-07	-0.294303	0.572113	0.728692	-0.125844	0.167189	0.669471
BPIFB2	OID44480	Q8N4F0	9.3e-03	6.1e-01	1.3e-01	9.9e-02	7.7e-01	4.6e-01	2.3e-02	6.7e-01	2.3e-01	1.9e-01	8.0e-01	6.3e-01	0.232799	0.00972712	-0.0807895	-0.0952567	-0.184806	0.137192
BRAP	OID43423	Q7Z569	6.5e-03	7.1e-15	5.4e-02	8.7e-01	3.6e-15	5.4e-02	1.7e-02	2.4e-13	1.2e-01	9.2e-01	7.3e-14	1.3e-01	-0.786946	2.73267	-0.460489	0.0846865	3.00779	-0.131083
BRD3	OID42193	Q15059	3.2e-05	2.9e-03	7.3e-01	5.9e-03	9.6e-10	1.6e-01	1.6e-04	5.1e-03	8.2e-01	2.1e-02	2.9e-09	2.9e-01	-2.46844	1.6582	0.107633	-0.957416	2.5944	0.760625
BRD4	OID44481	O60885	4.4e-01	3.2e-02	1.3e-01	1.8e-01	1.7e-01	9.6e-01	5.8e-01	4.8e-02	2.3e-01	3.1e-01	2.1e-01	9.8e-01	0.0961473	0.131937	-0.0992619	0.0583226	0.0665334	0.136796
BRDT	OID43424	Q58F21	2.3e-03	2.1e-06	4.2e-02	1.4e-01	5.6e-09	1.4e-05	6.5e-03	5.4e-06	9.7e-02	2.5e-01	1.5e-08	1.0e-04	-0.307567	0.958405	0.504685	-0.108766	0.959051	0.964845
BRF1	OID40869	Q92994	6.5e-01	1.8e-02	9.0e-01	2.7e-02	7.6e-03	8.1e-01	7.6e-01	2.7e-02	9.4e-01	7.1e-02	1.2e-02	8.9e-01	-0.0315777	0.228056	0.00856792	-0.300917	0.436667	-0.226933
BRK1	OID43425	Q8WUW1	1.0e-06	7.9e-01	4.1e-01	5.9e-04	3.8e-03	3.0e-02	1.0e-05	8.3e-01	5.6e-01	3.3e-03	6.0e-03	7.9e-02	-0.407871	-0.143904	0.317025	-0.334381	0.260412	0.290635
BRPF1	OID40066	P55201	6.5e-02	2.0e-02	5.4e-02	6.7e-03	4.2e-03	6.0e-02	1.2e-01	3.1e-02	1.2e-01	2.3e-02	6.6e-03	1.4e-01	-0.867945	1.42485	-0.986848	-2.16968	2.3458	-0.914625
BRSK2	OID43426	Q8IWQ3	2.2e-03	1.2e-01	1.3e-01	3.8e-01	4.8e-04	2.9e-01	6.3e-03	1.6e-01	2.3e-01	5.3e-01	8.3e-04	4.4e-01	-0.475172	0.11993	0.205106	-0.0744005	0.647094	-0.195531
BSG	OID43427	P35613	3.4e-05	7.1e-15	6.5e-10	1.3e-07	5.0e-14	2.9e-10	1.7e-04	2.4e-13	1.9e-08	3.0e-06	4.5e-13	6.6e-09	-0.0918647	-1.08987	-0.414344	-0.252186	-0.877832	-0.278927
BSPRY	OID42196	Q5W0U4	2.3e-01	5.1e-02	2.6e-01	4.9e-01	7.5e-01	6.2e-01	3.4e-01	7.4e-02	4.0e-01	6.2e-01	7.9e-01	7.5e-01	-0.0342239	0.0802909	0.0584674	-0.0381537	0.0348459	0.0890471
BST1	OID44482	Q10588	8.3e-01	1.1e-03	8.4e-02	7.7e-01	3.8e-06	3.5e-02	9.0e-01	2.0e-03	1.7e-01	8.6e-01	8.0e-06	9.0e-02	0.0415745	-0.163037	0.0220213	-0.0383444	-0.129245	-0.0257537
BST2	OID44483	Q10589	1.2e-02	7.5e-01	6.4e-01	6.7e-03	9.4e-01	2.3e-01	2.8e-02	8.0e-01	7.5e-01	2.3e-02	9.5e-01	3.8e-01	0.258168	-0.117584	-0.00982814	0.182625	0.0244799	0.0369669
BTBD2	OID40873	Q9BX70	3.6e-03	2.6e-05	5.9e-01	1.2e-01	4.9e-06	4.8e-01	9.9e-03	5.7e-05	7.1e-01	2.2e-01	1.0e-05	6.4e-01	-0.458768	0.816932	0.146936	-0.221352	1.1087	0.078838
BTBD9	OID40877	Q96Q07	8.9e-01	6.6e-01	1.5e-01	8.5e-01	8.5e-01	8.4e-01	9.3e-01	7.1e-01	2.7e-01	9.1e-01	8.7e-01	9.1e-01	0.327676	-0.248187	-0.296318	-0.0361035	0.107689	-0.487979
BTC	OID42197	P35070	1.9e-02	1.2e-12	1.8e-01	5.5e-01	4.2e-09	5.5e-01	4.3e-02	1.3e-11	3.0e-01	6.9e-01	1.2e-08	7.0e-01	-0.491292	1.66262	-0.0172898	0.280097	1.59217	0.2009
BTN1A1	OID43428	Q13410	8.5e-01	7.2e-03	3.0e-01	3.2e-02	1.1e-02	2.9e-01	9.1e-01	1.2e-02	4.5e-01	8.0e-02	1.7e-02	4.4e-01	0.00886829	0.156129	0.199764	0.172801	0.259014	-0.131091
BTN2A1	OID44484	Q7KYR7	9.2e-02	8.9e-04	2.0e-02	3.0e-04	3.8e-01	3.2e-02	1.6e-01	1.6e-03	5.4e-02	1.9e-03	4.4e-01	8.4e-02	-0.12134	-0.0660372	-0.200454	-0.17641	0.00590962	-0.0661484
BTN3A2	OID43429	P78410	6.7e-01	8.1e-10	5.6e-01	4.2e-02	4.7e-09	6.4e-01	7.8e-01	3.8e-09	6.9e-01	9.7e-02	1.3e-08	7.7e-01	-0.101596	0.424507	-0.0412489	0.128014	0.385289	-0.0135547
BYSL	OID40068	Q13895	4.0e-02	7.2e-01	1.6e-01	4.6e-02	9.1e-03	8.6e-01	8.1e-02	7.7e-01	2.8e-01	1.0e-01	1.4e-02	9.2e-01	-0.904281	0.338177	0.25369	-1.25457	0.740425	-0.00349484
C10orf95	OID40880	Q9H7T3	6.4e-01	1.7e-03	6.6e-01	6.3e-01	5.1e-01	4.1e-01	7.5e-01	3.1e-03	7.6e-01	7.5e-01	5.7e-01	5.8e-01	0.0817495	0.369455	-0.0273982	-0.0250319	0.086139	0.110674
C12orf56	OID40883	Q8IXR9	6.5e-01	4.0e-01	3.2e-01	8.1e-01	4.5e-01	6.7e-01	7.6e-01	4.6e-01	4.6e-01	8.8e-01	5.1e-01	7.9e-01	-0.254419	0.176322	0.000878283	-0.425974	0.504352	0.133587
C14orf178	OID40073	Q8N769	9.5e-01	8.9e-01	4.3e-01	4.0e-01	6.9e-01	3.1e-01	9.7e-01	9.1e-01	5.7e-01	5.4e-01	7.4e-01	4.7e-01	-0.0364922	-0.0457779	0.0587477	0.0984791	-0.0577942	0.136279
C14orf93	OID42200	Q9H972	4.8e-01	5.7e-01	6.6e-01	1.1e-01	1.6e-01	2.3e-01	6.2e-01	6.4e-01	7.6e-01	2.0e-01	2.0e-01	3.8e-01	0.167685	-0.137896	0.103102	0.42471	0.204156	-0.0880879
C16orf78	OID40884	Q8WTQ4	9.2e-02	4.9e-01	3.4e-01	6.6e-01	5.1e-01	8.9e-01	1.6e-01	5.6e-01	4.9e-01	7.8e-01	5.7e-01	9.3e-01	-0.376356	0.340279	0.0385971	0.0337231	-0.0533047	-0.152548
C16orf82	OID40885	Q7Z2V1	6.4e-01	4.5e-01	6.0e-01	4.2e-01	2.6e-01	4.2e-01	7.6e-01	5.2e-01	7.2e-01	5.6e-01	3.2e-01	5.9e-01	0.126373	-0.279212	0.0559779	-0.0301539	0.177239	-0.164994
C16orf86	OID40886	Q6ZW13	3.3e-03	5.4e-11	5.9e-01	8.8e-01	8.9e-14	5.6e-01	9.0e-03	3.3e-10	7.1e-01	9.3e-01	7.1e-13	7.1e-01	-0.531394	1.62224	0.325681	-0.0318637	2.33432	0.300821
C16orf89	OID43430	Q6UX73	4.4e-02	7.1e-15	4.7e-09	3.0e-08	3.6e-15	2.2e-05	8.9e-02	2.4e-13	1.1e-07	7.9e-07	7.3e-14	1.5e-04	-0.0281265	-0.63445	0.270654	-0.160838	-0.730456	0.222543
C16orf96	OID40887	A6NNT2	7.3e-01	2.2e-01	4.6e-01	4.5e-01	7.7e-01	9.0e-01	8.2e-01	2.8e-01	6.0e-01	5.9e-01	8.1e-01	9.4e-01	0.227644	0.153493	0.0844129	0.204582	0.0333252	-0.0942756
C17orf99	OID40889	Q6UX52	6.5e-01	9.4e-01	1.3e-02	3.6e-01	1.4e-01	6.9e-01	7.6e-01	9.5e-01	3.7e-02	5.0e-01	1.8e-01	8.0e-01	-0.411415	0.15984	0.451307	-0.049795	0.430825	-0.266043
C19orf12	OID42201	Q9NSK7	3.9e-01	1.9e-01	5.7e-01	6.5e-02	7.9e-05	4.4e-02	5.3e-01	2.4e-01	7.0e-01	1.4e-01	1.5e-04	1.1e-01	0.273115	0.0759571	-0.0377951	0.126283	0.618762	0.226518
C1QA	OID43432	P02745	9.0e-02	1.2e-12	3.8e-03	3.8e-02	1.3e-10	1.2e-01	1.6e-01	1.3e-11	1.4e-02	9.0e-02	4.4e-10	2.3e-01	0.149501	0.371188	0.123486	0.145785	0.263979	0.115115
C1QBP	OID43433	Q07021	1.9e-03	8.2e-01	2.1e-03	7.6e-01	3.3e-01	1.7e-02	5.5e-03	8.5e-01	8.4e-03	8.5e-01	3.9e-01	5.0e-02	-0.418188	-0.083064	-0.650192	0.100308	-0.144349	-0.352663
C1QL2	OID43434	Q7Z5L3	6.8e-01	4.0e-01	3.8e-01	3.3e-01	8.3e-05	1.1e-01	7.9e-01	4.6e-01	5.3e-01	4.7e-01	1.5e-04	2.2e-01	0.0275019	-0.172679	0.19312	-0.171694	-0.257213	0.195683
C1QTNF1	OID45318	Q9BXJ1	6.7e-05	6.7e-03	8.4e-02	2.5e-04	8.4e-01	8.2e-02	3.0e-04	1.1e-02	1.7e-01	1.6e-03	8.6e-01	1.7e-01	-0.210262	-0.191011	0.121814	-0.201166	-0.0683482	0.179519
C1QTNF5	OID44485	Q9BXJ0	1.1e-01	1.6e-05	4.2e-05	9.9e-01	5.1e-09	1.4e-03	1.9e-01	3.6e-05	2.9e-04	1.0e+00	1.4e-08	5.7e-03	0.121825	0.234957	0.275769	0.0312724	0.335732	0.189682
C1QTNF6	OID43435	Q9BXI9	1.0e-03	2.3e-11	6.5e-01	6.3e-10	1.7e-03	6.8e-01	3.2e-03	1.6e-10	7.6e-01	2.9e-08	2.9e-03	8.0e-01	-0.234694	-0.919092	0.0243865	-0.612878	-0.407905	-0.0516763
C1QTNF9	OID44486	P0C862	1.3e-06	1.8e-08	1.3e-06	4.0e-04	1.1e-12	8.4e-08	1.2e-05	6.2e-08	1.4e-05	2.5e-03	6.2e-12	1.0e-06	0.249502	0.243624	0.459242	0.106796	0.431848	0.365505
C1R	OID45319	P00736	1.6e-01	5.3e-02	2.9e-04	9.1e-01	2.0e-02	7.8e-03	2.6e-01	7.5e-02	1.6e-03	9.4e-01	2.8e-02	2.5e-02	0.0255562	0.0808207	0.125039	-0.0410528	0.15244	0.0727824
C1orf131	OID40891	Q8NDD1	3.1e-04	1.6e-03	4.2e-04	9.7e-03	2.2e-05	6.9e-04	1.1e-03	2.9e-03	2.1e-03	3.1e-02	4.4e-05	3.1e-03	-1.55032	0.90379	-1.42729	-1.30282	1.43397	-1.00336
C2	OID45320	P06681	3.3e-01	3.5e-02	7.1e-14	3.3e-02	2.4e-01	7.2e-12	4.6e-01	5.2e-02	1.7e-11	8.3e-02	2.9e-01	2.8e-10	0.0478596	0.0259089	-0.823014	0.0576695	0.0271074	-0.710296
C2CD2L	OID42202	O14523	3.3e-02	6.8e-01	7.9e-03	4.7e-01	9.4e-01	7.2e-02	6.9e-02	7.3e-01	2.5e-02	6.1e-01	9.5e-01	1.6e-01	0.182779	-0.0442187	-0.280792	0.0173588	-0.0150501	-0.131425
C2CD4C	OID40076	Q8TF44	8.5e-01	3.4e-01	8.7e-01	2.2e-01	4.1e-02	5.6e-01	9.1e-01	4.1e-01	9.1e-01	3.4e-01	5.6e-02	7.1e-01	-0.0593137	-0.0719021	0.0277128	0.0162648	0.201822	0.200605
C2orf69	OID42203	Q8N8R5	9.2e-02	2.5e-08	3.3e-02	3.4e-01	4.5e-12	5.9e-01	1.6e-01	8.6e-08	8.0e-02	4.8e-01	2.2e-11	7.3e-01	-0.231424	1.11405	-0.583792	0.0414517	1.61461	-0.166412
C2orf80	OID40898	Q0P641	4.5e-01	2.0e-01	7.0e-01	8.0e-02	9.2e-01	6.6e-01	5.9e-01	2.5e-01	8.0e-01	1.6e-01	9.4e-01	7.9e-01	-0.452297	0.152027	0.256671	-0.197298	-0.0262468	0.157587
C2orf88	OID44487	Q9BSF0	5.0e-08	3.2e-12	1.3e-01	7.8e-04	3.6e-15	3.7e-01	1.1e-06	2.9e-11	2.4e-01	4.2e-03	7.3e-14	5.4e-01	-1.09248	1.79133	-0.407099	-0.598386	2.27837	-0.477117
C4BPB	OID44488	P20851	3.4e-01	5.7e-01	4.0e-01	5.8e-01	4.2e-02	1.6e-01	4.7e-01	6.3e-01	5.4e-01	7.1e-01	5.8e-02	2.9e-01	-0.0325039	0.0418545	0.0687832	0.0182582	-0.0947453	0.0746631
C4orf54	OID40905	D6RIA3	5.9e-02	5.9e-01	1.3e-01	9.8e-01	9.7e-01	1.4e-01	1.1e-01	6.5e-01	2.4e-01	9.9e-01	9.7e-01	2.5e-01	0.262284	0.0349988	0.12094	0.121858	-0.0216229	0.268432
C5orf24	OID40907	Q7Z6I8	5.3e-02	2.3e-02	1.5e-01	1.0e-01	1.6e-04	4.1e-01	1.0e-01	3.6e-02	2.6e-01	1.9e-01	2.9e-04	5.8e-01	-0.211559	0.308534	-0.096701	-0.326408	0.632104	-0.141267
C5orf34	OID40908	Q96MH7	8.3e-01	3.3e-01	8.2e-01	6.3e-01	2.6e-03	4.6e-01	9.0e-01	4.0e-01	8.8e-01	7.5e-01	4.2e-03	6.3e-01	0.0566466	0.181029	-0.0951794	0.132037	0.309475	0.0119071
C7orf25	OID40911	Q9BPX7	2.4e-05	1.1e-08	1.9e-01	8.6e-01	6.1e-08	4.5e-01	1.3e-04	4.1e-08	3.2e-01	9.1e-01	1.5e-07	6.2e-01	-0.525221	1.04365	-0.171078	0.171351	0.951109	0.00216202
C7orf50	OID43436	Q9BRJ6	1.1e-04	2.1e-06	2.9e-03	1.8e-04	6.3e-10	1.5e-04	4.6e-04	5.4e-06	1.1e-02	1.2e-03	2.0e-09	7.9e-04	-0.778988	0.771017	-0.570213	-0.707818	1.02722	-0.691078
C8orf34	OID40913	Q49A92	2.9e-01	2.3e-01	9.6e-03	4.4e-01	7.1e-01	7.6e-01	4.1e-01	2.9e-01	2.9e-02	5.8e-01	7.5e-01	8.6e-01	-0.246991	-0.165432	0.498543	0.0152653	-0.216645	0.0138518
C8orf58	OID40914	Q8NAV2	1.3e-01	8.4e-02	2.0e-01	1.4e-01	9.9e-01	1.1e-01	2.2e-01	1.2e-01	3.3e-01	2.4e-01	9.9e-01	2.1e-01	0.206649	-0.164308	-0.194721	0.0613086	0.167823	0.0283249
C9	OID45321	P02748	6.8e-01	1.0e-05	5.7e-02	6.5e-02	9.1e-03	2.9e-01	7.9e-01	2.4e-05	1.2e-01	1.4e-01	1.4e-02	4.4e-01	-0.0324537	0.71801	-0.267312	-0.103078	0.218465	-0.157688
C9orf40	OID43437	Q8IXQ3	1.2e-03	3.5e-08	5.9e-03	5.1e-05	6.8e-11	2.3e-01	3.7e-03	1.2e-07	2.0e-02	4.4e-04	2.5e-10	3.8e-01	-0.756332	1.28891	-0.654305	-0.442775	2.04382	-0.65995
CA1	OID45322	P00915	4.9e-05	1.2e-08	1.0e-04	2.9e-04	1.4e-10	6.1e-03	2.3e-04	4.4e-08	6.4e-04	1.8e-03	4.9e-10	2.0e-02	-0.631537	1.07945	-0.802993	-0.699192	1.68577	-0.521672
CA12	OID43438	O43570	1.5e-02	9.2e-11	1.0e-06	2.6e-02	2.5e-13	2.4e-07	3.5e-02	5.3e-10	1.1e-05	6.9e-02	1.7e-12	2.6e-06	0.0704678	0.513924	0.363582	-0.104897	0.436703	0.518799
CA13	OID44489	Q8N1Q1	2.4e-04	1.1e-08	8.8e-01	4.1e-01	2.0e-11	1.9e-01	9.3e-04	4.1e-08	9.2e-01	5.5e-01	8.4e-11	3.3e-01	-0.713566	1.41935	0.215863	-0.216894	1.86136	0.465482
CA14	OID43439	Q9ULX7	2.8e-01	3.9e-03	3.0e-08	1.2e-03	1.8e-04	2.7e-08	4.1e-01	6.7e-03	5.4e-07	6.0e-03	3.3e-04	3.8e-07	-0.047376	0.163805	0.350496	0.238469	0.296659	0.312509
CA2	OID45046	P00918	3.5e-06	1.7e-09	2.4e-05	1.6e-05	6.8e-14	3.2e-02	2.6e-05	7.5e-09	1.8e-04	1.7e-04	5.8e-13	8.2e-02	-0.875034	1.57226	-1.67165	-0.595702	2.28123	-0.890903
CA3	OID45047	P07451	7.0e-03	9.0e-10	9.6e-01	1.1e-01	2.7e-12	9.5e-02	1.8e-02	4.2e-09	9.8e-01	2.1e-01	1.4e-11	1.9e-01	-0.521395	0.95446	0.0386243	-0.118268	1.10945	0.447029
CA4	OID45048	P22748	2.5e-01	7.1e-14	1.9e-02	4.2e-03	2.0e-11	2.2e-02	3.7e-01	1.3e-12	5.0e-02	1.6e-02	8.4e-11	6.0e-02	0.0427013	0.367304	0.0780068	0.108771	0.29024	0.0790512
CA5A	OID42206	P35218	1.3e-02	4.8e-03	8.9e-04	1.9e-02	4.8e-05	1.3e-04	3.1e-02	8.1e-03	4.1e-03	5.3e-02	9.2e-05	7.3e-04	0.204767	0.338143	0.574139	0.324913	0.351096	0.853338
CA6	OID45049	P23280	5.3e-02	3.8e-07	3.7e-04	3.3e-01	4.0e-11	3.5e-08	1.0e-01	1.1e-06	1.9e-03	4.8e-01	1.6e-10	4.7e-07	-0.348807	0.49282	0.4203	-0.0799631	0.691588	0.399177
CA9	OID43440	Q16790	4.0e-01	8.0e-01	4.4e-01	4.8e-01	4.1e-01	1.4e-02	5.3e-01	8.4e-01	5.9e-01	6.1e-01	4.7e-01	4.1e-02	0.061544	-0.00145544	0.142709	0.151933	-0.115646	0.190992
CABIN1	OID40918	Q9Y6J0	2.3e-01	2.1e-01	2.6e-01	1.0e-01	2.4e-01	9.8e-01	3.5e-01	2.7e-01	4.0e-01	1.9e-01	2.9e-01	9.9e-01	0.15978	0.124358	-0.138683	0.165859	0.445849	-0.00661499
CABP2	OID42209	Q9NPB3	8.6e-01	1.3e-02	6.2e-02	3.8e-01	3.9e-09	6.0e-01	9.1e-01	2.0e-02	1.3e-01	5.3e-01	1.1e-08	7.4e-01	0.0813914	0.267648	-0.268733	-0.118742	1.54971	-0.0728584
CABP4	OID40082	P57796	7.9e-01	9.6e-01	4.9e-02	1.5e-01	2.6e-01	2.5e-02	8.7e-01	9.7e-01	1.1e-01	2.6e-01	3.2e-01	6.7e-02	-0.00371839	-0.0910917	0.322846	-0.154785	0.0591033	0.378712
CABYR	OID40920	O75952	3.4e-01	6.9e-01	7.4e-03	8.3e-02	8.9e-02	6.0e-02	4.7e-01	7.4e-01	2.4e-02	1.7e-01	1.2e-01	1.4e-01	0.0279231	0.0178134	0.189846	0.363261	-0.413318	0.195993
CACNB3	OID43441	P54284	2.7e-06	1.7e-09	3.1e-02	9.5e-02	9.8e-12	1.4e-03	2.2e-05	7.5e-09	7.5e-02	1.8e-01	4.4e-11	5.9e-03	-0.898701	1.26563	1.10682	-0.213326	1.82504	0.847898
CACTIN	OID40084	Q8WUQ7	5.5e-01	4.5e-02	1.4e-01	1.2e-01	9.4e-01	5.8e-01	6.8e-01	6.6e-02	2.6e-01	2.1e-01	9.5e-01	7.3e-01	-0.159964	1.00199	-1.19581	0.05689	0.147083	0.274819
CACYBP	OID44490	Q9HB71	8.8e-06	4.7e-11	2.4e-01	7.8e-02	3.9e-13	7.9e-01	5.6e-05	2.9e-10	3.8e-01	1.6e-01	2.4e-12	8.8e-01	-1.13333	1.86115	-0.341822	-0.21541	2.29028	-0.123591
CALB1	OID43442	P05937	1.0e-01	1.5e-09	1.3e-05	3.9e-02	1.8e-14	1.9e-08	1.8e-01	6.8e-09	1.0e-04	9.2e-02	1.9e-13	2.8e-07	-0.012861	-0.466274	-0.212933	-0.136634	-0.582633	-0.363803
CALCA	OID43443	P01258	7.4e-01	2.4e-07	7.3e-01	1.1e-09	7.4e-09	4.4e-01	8.3e-01	7.1e-07	8.2e-01	4.2e-08	2.0e-08	6.0e-01	-0.0384512	-0.647871	0.0403997	0.482663	-0.370042	-0.184738
CALCB	OID43444	P10092	3.4e-01	2.0e-03	6.7e-01	2.6e-01	1.4e-03	7.3e-01	4.7e-01	3.6e-03	7.7e-01	3.9e-01	2.3e-03	8.4e-01	0.0363284	-0.371451	0.0283003	0.0962451	-0.540188	0.0703865
CALCOCO1	OID43445	Q9P1Z2	9.6e-01	1.8e-13	2.9e-03	2.8e-01	3.6e-15	1.5e-01	9.8e-01	2.8e-12	1.1e-02	4.2e-01	7.3e-14	2.7e-01	-0.0190342	2.48398	-0.9281	0.232806	2.92003	0.065492
CALCOCO2	OID43446	Q13137	2.2e-07	3.1e-13	3.2e-01	1.6e-02	3.6e-15	7.2e-01	3.2e-06	4.1e-12	4.6e-01	4.6e-02	7.3e-14	8.3e-01	-0.992027	1.88702	-0.0425207	-0.480383	2.27216	0.275688
CALML4	OID43447	Q96GE6	3.3e-03	1.4e-05	6.2e-04	1.7e-01	3.9e-09	3.5e-02	9.0e-03	3.2e-05	3.0e-03	2.8e-01	1.1e-08	9.0e-02	-0.145013	0.323214	-0.485067	-0.0968674	0.465748	-0.103353
CAMK4	OID42216	Q16566	9.9e-03	4.2e-01	1.3e-02	3.4e-04	5.0e-01	3.2e-02	2.4e-02	4.9e-01	3.7e-02	2.1e-03	5.6e-01	8.2e-02	-0.389476	0.0427878	-0.179448	-0.541973	0.0211064	-0.243262
CAMKK1	OID42217	Q8N5S9	2.0e-03	5.1e-06	3.7e-04	1.1e-01	7.4e-09	4.0e-01	5.7e-03	1.2e-05	1.9e-03	2.0e-01	2.0e-08	5.7e-01	-0.430693	0.688907	0.418518	-0.236128	0.832395	0.106406
CAMLG	OID42218	P49069	7.0e-02	2.6e-07	4.8e-01	6.6e-01	1.4e-09	3.6e-01	1.3e-01	7.6e-07	6.2e-01	7.8e-01	4.3e-09	5.3e-01	-0.0945827	1.05548	-0.180744	-0.175932	1.44559	0.124663
CAMSAP1	OID43448	Q5T5Y3	4.8e-01	6.2e-11	2.0e-03	9.1e-01	1.1e-14	8.9e-03	6.2e-01	3.7e-10	8.1e-03	9.4e-01	1.4e-13	2.8e-02	-0.156326	2.02953	-0.746729	0.107057	2.28054	-0.645796
CAMSAP2	OID42219	Q08AD1	4.5e-02	1.8e-05	7.1e-01	4.0e-01	4.6e-02	4.5e-01	9.0e-02	4.0e-05	8.0e-01	5.5e-01	6.3e-02	6.2e-01	-0.342905	0.581257	0.0160831	0.0118298	0.243994	-0.153301
CANT1	OID44491	Q8WVQ1	2.0e-02	7.5e-08	1.7e-09	9.6e-01	2.4e-07	1.9e-05	4.4e-02	2.4e-07	4.4e-08	9.8e-01	5.5e-07	1.3e-04	0.110328	0.188015	-0.180218	-0.0530154	0.232493	-0.148446
CAP2	OID42220	P40123	4.1e-01	6.2e-02	9.7e-01	9.5e-01	9.1e-01	9.3e-01	5.4e-01	8.8e-02	9.8e-01	9.7e-01	9.2e-01	9.6e-01	-0.065965	-0.15948	-0.16916	0.0427897	-0.00788202	-0.157881
CAPG	OID43449	P40121	8.4e-09	5.9e-02	7.4e-01	6.7e-09	7.6e-03	8.7e-02	2.9e-07	8.5e-02	8.2e-01	2.1e-07	1.2e-02	1.8e-01	-1.05334	0.438499	-0.041899	-1.04554	0.64402	0.364749
CAPN3	OID43450	P20807	1.8e-01	1.4e-01	7.3e-04	4.9e-02	1.7e-04	1.2e-04	2.8e-01	1.9e-01	3.4e-03	1.1e-01	3.0e-04	6.5e-04	0.271204	0.121134	0.289693	0.232718	0.417033	0.327827
CAPN8	OID40922	A6NHC0	1.1e-01	5.5e-01	8.0e-01	1.1e-01	2.1e-01	3.7e-01	1.9e-01	6.2e-01	8.7e-01	2.0e-01	2.6e-01	5.4e-01	-0.398273	0.139802	-0.148496	-0.504614	0.174179	-0.305312
CAPRIN1	OID42221	Q14444	5.4e-04	6.3e-13	3.9e-02	5.4e-02	3.6e-15	3.6e-02	1.8e-03	7.3e-12	9.2e-02	1.2e-01	7.3e-14	9.2e-02	-0.526234	1.36407	-0.386677	-0.476166	1.91239	-0.227449
CAPS	OID43451	Q13938	1.7e-03	5.1e-06	2.5e-02	5.9e-01	1.3e-08	5.7e-01	5.0e-03	1.2e-05	6.5e-02	7.2e-01	3.3e-08	7.2e-01	-0.284292	0.706602	0.221346	-0.0202454	0.647233	0.370473
CAPSL	OID40087	Q8WWF8	6.5e-02	2.7e-02	5.5e-01	6.4e-01	4.5e-01	5.6e-02	1.2e-01	4.0e-02	6.8e-01	7.6e-01	5.1e-01	1.3e-01	-0.597019	1.09875	-0.854381	-0.36426	0.421303	0.707047
CARHSP1	OID42222	Q9Y2V2	1.7e-04	3.5e-09	4.0e-01	1.3e-03	1.5e-13	1.1e-02	6.8e-04	1.4e-08	5.4e-01	6.4e-03	1.1e-12	3.3e-02	-0.618432	1.01641	-0.280161	-0.185129	1.14966	0.23175
CASC3	OID42223	O15234	1.2e-06	1.4e-09	5.5e-01	1.4e-01	1.2e-13	5.8e-02	1.2e-05	6.1e-09	6.8e-01	2.4e-01	9.0e-13	1.3e-01	-1.12505	1.67017	0.193106	-0.284104	2.09817	0.762501
CASP1	OID42224	P29466	7.2e-10	6.2e-07	5.0e-03	7.4e-09	1.1e-06	3.8e-02	7.2e-08	1.7e-06	1.7e-02	2.3e-07	2.4e-06	9.5e-02	-1.36684	1.06885	-0.637082	-1.9064	1.94969	-0.260098
CASP10	OID43452	Q92851	1.8e-07	9.0e-12	2.1e-01	7.8e-03	3.2e-12	7.8e-01	2.7e-06	7.0e-11	3.4e-01	2.6e-02	1.6e-11	8.7e-01	-0.788357	1.24493	-0.445546	-0.450011	1.67733	0.0543152
CASP2	OID43453	P42575	1.7e-02	1.4e-09	1.2e-01	7.7e-01	2.0e-13	7.8e-01	3.8e-02	6.1e-09	2.2e-01	8.6e-01	1.3e-12	8.7e-01	-0.476952	1.16485	0.157171	0.080078	1.5338	-0.137092
CASP3	OID45050	P42574	1.4e-04	9.2e-11	2.2e-01	1.6e-01	3.2e-12	6.9e-01	5.7e-04	5.3e-10	3.5e-01	2.7e-01	1.6e-11	8.1e-01	-0.842471	1.42444	-0.0933705	-0.165048	2.07109	0.295372
CASP4	OID42225	P49662	3.8e-01	2.0e-01	8.5e-01	7.0e-01	7.0e-01	4.7e-01	5.1e-01	2.5e-01	9.0e-01	8.1e-01	7.4e-01	6.4e-01	0.187925	0.577647	-0.0349262	0.257776	0.334004	-0.405656
CASP7	OID43454	P55210	4.3e-02	5.0e-13	3.5e-01	2.4e-01	1.1e-14	1.1e-03	8.7e-02	6.1e-12	4.9e-01	3.7e-01	1.4e-13	4.7e-03	-0.837055	2.06378	0.545979	0.48799	2.65064	0.686941
CASP8	OID43455	Q14790	5.4e-07	1.4e-07	5.2e-04	7.1e-03	3.6e-14	4.8e-04	6.1e-06	4.3e-07	2.6e-03	2.4e-02	3.4e-13	2.3e-03	-0.911064	1.16995	-1.53239	-0.353494	1.81578	-0.640786
CASP9	OID43456	P55211	6.5e-03	2.5e-08	3.6e-01	2.1e-01	2.5e-13	5.4e-02	1.7e-02	8.6e-08	5.1e-01	3.4e-01	1.7e-12	1.3e-01	-0.357221	0.697904	0.309785	-0.0940133	1.28552	0.417248
CAST	OID42227	P20810	3.5e-02	1.8e-13	8.2e-01	8.8e-01	3.6e-15	1.0e-02	7.3e-02	2.8e-12	8.8e-01	9.3e-01	7.3e-14	3.2e-02	-0.306852	1.04437	0.174429	-0.0205687	1.15923	0.497079
CAT	OID45323	P04040	2.4e-05	1.1e-05	1.9e-04	5.6e-07	1.1e-09	5.7e-02	1.3e-04	2.6e-05	1.1e-03	1.0e-05	3.2e-09	1.3e-01	-0.538052	0.342231	-0.34076	-0.416624	0.925291	-0.411969
CBLIF	OID44492	P27352	8.9e-01	3.8e-04	1.0e-03	2.3e-01	7.2e-04	2.9e-03	9.3e-01	7.3e-04	4.5e-03	3.6e-01	1.2e-03	1.1e-02	0.0433301	-0.150601	0.181379	0.0260897	-0.158748	0.0245649
CBLL2	OID40927	Q8N7E2	7.6e-01	3.8e-01	4.1e-01	4.4e-01	1.5e-01	4.1e-01	8.5e-01	4.5e-01	5.5e-01	5.8e-01	1.9e-01	5.8e-01	-0.159619	0.159	-0.17	0.287788	0.356466	-0.172507
CBLN2	OID45051	Q8IUK8	8.9e-01	2.0e-10	1.8e-02	3.1e-03	1.6e-01	8.5e-02	9.3e-01	1.1e-09	4.8e-02	1.2e-02	2.0e-01	1.8e-01	0.0719809	-0.549119	0.170526	-0.0846113	-0.112008	0.132803
CBLN4	OID43457	Q9NTU7	7.9e-03	4.8e-02	5.4e-04	9.4e-03	1.1e-03	8.9e-07	2.0e-02	6.9e-02	2.7e-03	3.0e-02	1.8e-03	8.6e-06	-0.172365	-0.164755	-0.126882	-0.0892317	-0.173942	-0.148748
CBR3	OID40928	O75828	4.7e-01	4.7e-01	1.7e-02	7.7e-01	1.3e-02	5.9e-01	6.1e-01	5.3e-01	4.6e-02	8.6e-01	1.9e-02	7.3e-01	-0.109461	0.0779938	-0.343465	0.161418	0.350713	-0.018891
CBS	OID43458	P35520	9.3e-01	2.9e-04	1.6e-01	8.7e-01	9.1e-02	5.1e-01	9.6e-01	5.7e-04	2.8e-01	9.2e-01	1.2e-01	6.6e-01	-0.0382564	-0.668077	0.221502	-0.157967	-0.341926	0.199421
CBX4	OID40929	O00257	1.2e-01	7.0e-02	8.7e-01	6.3e-01	2.9e-01	3.8e-01	2.1e-01	9.8e-02	9.1e-01	7.5e-01	3.4e-01	5.5e-01	-0.353913	0.466533	-0.000968184	-0.0785399	0.362068	-0.364852
CC2D1A	OID43460	Q6P1N0	8.8e-08	5.9e-08	1.2e-01	2.8e-03	1.2e-13	7.2e-01	1.6e-06	1.9e-07	2.2e-01	1.1e-02	9.0e-13	8.3e-01	-1.03495	1.17729	-0.58365	-0.482479	1.76152	0.351474
CCAR1	OID43461	Q8IX12	3.0e-07	3.1e-01	9.9e-05	5.6e-05	9.4e-03	3.5e-05	3.9e-06	3.7e-01	6.2e-04	4.8e-04	1.4e-02	2.3e-04	-0.644693	-0.0020272	-0.558744	-0.685072	0.305955	-0.438551
CCAR2	OID43462	Q8N163	2.8e-02	2.4e-02	1.5e-01	4.7e-03	4.1e-06	5.1e-01	5.9e-02	3.6e-02	2.7e-01	1.7e-02	8.5e-06	6.7e-01	-0.30789	0.391603	-0.414882	-0.438849	0.813297	-0.110803
CCBE1	OID44493	Q6UXH8	8.7e-01	7.7e-09	1.9e-02	5.9e-01	2.2e-03	6.6e-04	9.2e-01	2.9e-08	5.1e-02	7.2e-01	3.5e-03	3.0e-03	0.068878	0.220778	0.136397	-0.0915793	0.146467	0.17607
CCDC117	OID40932	Q8IWD4	1.8e-04	4.8e-04	3.5e-02	3.2e-02	4.5e-07	1.3e-01	7.0e-04	9.0e-04	8.4e-02	8.1e-02	1.0e-06	2.5e-01	-0.312674	0.493395	-0.541882	-0.253791	0.571058	0.417589
CCDC134	OID43463	Q9H6E4	2.6e-06	3.2e-08	5.1e-01	1.0e-01	5.6e-10	2.0e-01	2.1e-05	1.1e-07	6.5e-01	1.9e-01	1.8e-09	3.4e-01	-0.980869	1.32925	0.375571	-0.204726	1.72978	0.48435
CCDC137	OID40936	Q6PK04	9.6e-02	4.6e-04	6.1e-03	2.1e-02	1.8e-04	4.2e-02	1.7e-01	8.7e-04	2.0e-02	5.8e-02	3.3e-04	1.0e-01	-0.784153	0.820175	-0.698415	-0.624001	0.694554	-0.23873
CCDC138	OID40937	Q96M89	7.2e-01	8.6e-01	8.2e-01	1.4e-01	4.9e-01	6.3e-01	8.1e-01	8.9e-01	8.8e-01	2.4e-01	5.5e-01	7.6e-01	0.242136	-0.0506772	0.376072	-0.158001	0.137329	0.482843
CCDC14	OID40938	Q49A88	3.5e-01	5.3e-02	1.1e-03	8.4e-01	2.7e-03	2.6e-02	4.8e-01	7.5e-02	4.9e-03	9.0e-01	4.3e-03	7.0e-02	0.139822	0.432701	-0.560388	-0.114723	0.746988	-0.42037
CCDC150	OID42232	Q8NCX0	1.3e-02	8.2e-01	9.2e-02	2.9e-01	6.4e-01	6.5e-02	3.0e-02	8.5e-01	1.8e-01	4.3e-01	6.9e-01	1.5e-01	-0.294911	-0.447324	-0.250815	-0.200912	-0.241574	0.0634395
CCDC170	OID40945	Q8IYT3	1.6e-05	2.4e-05	1.7e-03	7.8e-04	2.5e-06	7.8e-03	8.9e-05	5.4e-05	6.9e-03	4.2e-03	5.3e-06	2.5e-02	-0.652399	0.611428	-0.65106	-0.574924	0.764692	-0.398114
CCDC172	OID40091	P0C7W6	6.7e-01	5.5e-01	3.1e-01	6.5e-01	9.4e-01	4.8e-01	7.8e-01	6.2e-01	4.5e-01	7.7e-01	9.5e-01	6.4e-01	-0.0913062	-0.261095	0.362746	-0.108765	0.163927	0.0601811
CCDC181	OID40092	Q5TID7	3.9e-01	5.8e-01	1.0e-02	8.6e-03	4.5e-01	1.0e+00	5.3e-01	6.4e-01	3.1e-02	2.8e-02	5.1e-01	1.0e+00	-0.0569922	0.0656402	0.277416	0.349568	-0.0292095	0.17638
CCDC28A	OID43464	Q8IWP9	9.6e-02	7.0e-02	1.8e-02	6.3e-01	9.1e-03	3.8e-01	1.7e-01	9.8e-02	4.8e-02	7.5e-01	1.4e-02	5.5e-01	-0.0889489	0.0914081	-0.211544	0.0472129	0.258601	-0.146443
CCDC28B	OID40949	Q9BUN5	5.9e-01	1.9e-04	6.2e-01	8.9e-02	4.0e-10	9.5e-01	7.1e-01	3.7e-04	7.3e-01	1.7e-01	1.3e-09	9.7e-01	-0.270858	0.734075	0.0935871	0.144387	1.14634	0.0856266
CCDC43	OID40951	Q96MW1	5.1e-06	1.9e-06	2.8e-03	1.3e-01	8.8e-09	2.2e-06	3.5e-05	4.8e-06	1.1e-02	2.3e-01	2.4e-08	1.9e-05	-1.27084	1.43611	1.06712	-0.136707	1.91234	1.43812
CCDC50	OID43465	Q8IVM0	2.7e-06	1.9e-07	3.7e-01	1.0e-04	2.6e-10	5.2e-01	2.2e-05	5.7e-07	5.2e-01	7.8e-04	8.6e-10	6.8e-01	-0.589121	0.668736	-0.117832	-0.381199	0.88425	-0.06271
CCDC66	OID40954	A2RUB6	4.7e-03	6.1e-03	2.8e-01	1.2e-03	1.7e-04	2.1e-01	1.2e-02	1.0e-02	4.2e-01	6.0e-03	3.0e-04	3.5e-01	-0.563308	0.464903	-0.256516	-0.902916	0.657561	-0.232025
CCDC7	OID40955	Q96M83	9.4e-02	2.2e-01	9.7e-01	4.3e-01	7.8e-01	8.4e-01	1.7e-01	2.8e-01	9.8e-01	5.7e-01	8.1e-01	9.1e-01	-0.156456	0.390459	-0.271073	-0.0539282	0.581885	-0.194719
CCDC80	OID44494	Q76M96	5.9e-02	1.9e-01	2.3e-13	8.6e-10	8.9e-14	3.6e-15	1.1e-01	2.5e-01	3.6e-11	3.6e-08	7.1e-13	1.2e-12	-0.160344	0.124667	1.06638	-0.34572	0.695474	1.24371
CCDC85A	OID42233	Q96PX6	4.9e-02	9.4e-02	1.4e-02	2.5e-02	1.3e-01	3.8e-06	9.6e-02	1.3e-01	4.0e-02	6.6e-02	1.7e-01	3.2e-05	0.0699428	0.2329	0.100071	0.18792	0.111103	0.285893
CCDC88B	OID40957	A6NC98	8.8e-08	5.2e-05	7.6e-04	4.1e-05	2.1e-04	2.2e-03	1.6e-06	1.1e-04	3.5e-03	3.7e-04	3.8e-04	8.3e-03	-1.25702	1.14535	-1.10624	-1.31172	1.21969	-0.862181
CCDC89	OID40958	Q8N998	9.6e-01	2.6e-01	5.3e-02	3.1e-02	2.0e-01	2.0e-01	9.8e-01	3.2e-01	1.2e-01	7.8e-02	2.4e-01	3.5e-01	-0.0901041	0.159185	-0.237224	-0.43389	0.204538	-0.0478458
CCER2	OID43466	I3L3R5	9.4e-02	4.5e-01	1.9e-04	6.5e-01	4.1e-02	3.4e-02	1.7e-01	5.2e-01	1.1e-03	7.7e-01	5.6e-02	8.8e-02	0.118991	0.134489	-0.397269	0.0356162	-0.0343154	-0.178798
CCHCR1	OID40960	Q8TD31	7.9e-04	4.2e-03	2.5e-03	1.8e-02	1.6e-03	7.2e-02	2.6e-03	7.1e-03	9.7e-03	5.1e-02	2.6e-03	1.6e-01	-0.52111	0.58279	-0.745407	-0.508647	0.60285	-0.370588
CCK	OID43467	P06307	7.5e-02	6.7e-02	1.1e-11	4.1e-06	4.2e-01	1.4e-09	1.4e-01	9.4e-02	6.3e-10	5.2e-05	4.8e-01	2.8e-08	0.23031	-0.427363	2.87466	0.62516	0.266709	2.80518
CCL11	OID43468	P51671	9.4e-01	3.5e-03	5.7e-02	1.9e-04	9.5e-04	5.2e-02	9.7e-01	6.1e-03	1.2e-01	1.3e-03	1.6e-03	1.2e-01	-0.0331021	0.265222	-0.257975	0.173189	0.28315	-0.320474
CCL13	OID44495	Q99616	5.4e-05	2.3e-02	1.1e-02	1.3e-01	4.9e-06	3.8e-02	2.6e-04	3.5e-02	3.2e-02	2.3e-01	1.0e-05	9.5e-02	-0.491066	0.247842	-0.388616	-0.0450683	0.685905	-0.307918
CCL14	OID45324	Q16627	5.3e-01	9.0e-02	1.5e-01	8.3e-02	8.2e-06	3.3e-03	6.6e-01	1.2e-01	2.7e-01	1.7e-01	1.7e-05	1.2e-02	-0.105444	-0.0693889	-0.00058894	-0.0828856	-0.20551	0.0477856
CCL15	OID45052	Q16663	2.0e-01	4.8e-02	6.8e-02	4.6e-02	1.7e-03	8.8e-01	3.1e-01	6.9e-02	1.4e-01	1.0e-01	2.9e-03	9.3e-01	0.170511	0.0775905	-0.0334684	-0.0600184	0.179938	-0.00345574
CCL16	OID45053	O15467	3.0e-01	6.4e-01	2.9e-04	9.9e-01	6.6e-04	1.6e-01	4.3e-01	7.0e-01	1.6e-03	1.0e+00	1.1e-03	2.8e-01	0.0199422	0.129109	-0.234867	0.0550289	0.146037	-0.0614674
CCL17	OID44496	Q92583	1.7e-07	5.7e-03	1.1e-05	3.4e-03	2.6e-05	1.5e-07	2.6e-06	9.5e-03	9.1e-05	1.3e-02	5.1e-05	1.8e-06	-0.737766	0.345118	-1.12017	-0.383739	0.738948	-0.979135
CCL18	OID45325	P55774	7.5e-01	8.3e-07	4.4e-05	2.8e-01	3.7e-05	2.6e-03	8.4e-01	2.2e-06	3.0e-04	4.2e-01	7.2e-05	9.8e-03	-0.0154998	-0.379277	-0.242683	0.0842757	-0.296864	-0.263921
CCL19	OID44497	Q99731	1.7e-01	7.5e-08	9.5e-01	7.0e-02	7.3e-03	9.9e-04	2.7e-01	2.4e-07	9.7e-01	1.4e-01	1.1e-02	4.2e-03	-0.212944	-0.582341	0.00620579	-0.104365	-0.201617	-0.345765
CCL2	OID44498	P13500	1.0e-02	2.1e-03	5.0e-02	1.2e-03	5.6e-01	9.7e-02	2.5e-02	3.7e-03	1.1e-01	5.9e-03	6.2e-01	2.0e-01	0.20571	-0.293156	-0.17231	0.1818	0.032296	-0.26297
CCL20	OID43469	P78556	1.1e-02	1.4e-06	5.2e-04	6.7e-01	1.3e-07	5.0e-04	2.6e-02	3.7e-06	2.6e-03	7.8e-01	3.2e-07	2.3e-03	-0.446687	-0.653438	-0.334335	0.0466723	-0.810868	-0.458999
CCL21	OID44499	O00585	3.3e-01	2.2e-12	5.5e-02	1.9e-06	7.1e-15	2.7e-01	4.6e-01	2.1e-11	1.2e-01	2.9e-05	1.1e-13	4.2e-01	-0.190924	0.858423	0.168605	-0.675543	1.27365	0.0642934
CCL22	OID44500	O00626	9.5e-05	7.2e-07	1.5e-05	1.0e-06	1.3e-05	8.4e-12	4.1e-04	2.0e-06	1.2e-04	1.7e-05	2.6e-05	3.2e-10	-0.241445	-0.47172	-0.412929	-0.345037	-0.280481	-0.563857
CCL23	OID44501	P55773	7.0e-01	1.9e-02	6.0e-01	1.1e-01	8.3e-01	6.0e-02	8.0e-01	3.0e-02	7.2e-01	2.0e-01	8.5e-01	1.4e-01	-0.0660466	0.237309	-0.0176668	0.0251044	0.032458	-0.107155
CCL24	OID44502	O00175	5.8e-01	1.4e-07	4.3e-09	4.7e-03	1.3e-07	1.2e-09	7.0e-01	4.3e-07	9.9e-08	1.7e-02	3.2e-07	2.4e-08	0.0245701	0.305542	-0.733567	0.208766	0.61239	-0.925485
CCL25	OID43470	O15444	8.9e-04	1.4e-04	2.8e-01	1.1e-06	9.1e-03	8.6e-01	2.9e-03	2.8e-04	4.3e-01	1.8e-05	1.4e-02	9.2e-01	0.248763	-0.32549	0.0128284	0.282589	-0.0163976	-0.0404063
CCL26	OID43471	Q9Y258	7.2e-03	3.9e-02	2.6e-01	6.8e-02	6.8e-05	5.9e-01	1.8e-02	5.7e-02	4.0e-01	1.4e-01	1.3e-04	7.3e-01	-0.244614	0.265387	-0.0209304	-0.201987	0.639668	-0.0724353
CCL27	OID44503	Q9Y4X3	4.4e-01	5.0e-13	9.2e-01	7.4e-01	1.1e-11	9.7e-02	5.7e-01	6.1e-12	9.5e-01	8.4e-01	5.0e-11	2.0e-01	0.067392	-0.67619	-0.0906559	0.113215	-0.656753	-0.123702
CCL28	OID43472	Q9NRJ3	2.3e-08	1.9e-09	7.5e-02	1.9e-03	2.9e-04	7.0e-01	6.1e-07	8.2e-09	1.5e-01	8.3e-03	5.0e-04	8.1e-01	-0.85115	0.889452	-0.486468	-0.381895	0.436765	0.00712192
CCL3	OID43473	P10147	8.3e-01	3.2e-01	3.5e-04	8.3e-01	7.5e-01	2.0e-05	8.9e-01	3.9e-01	1.8e-03	8.9e-01	7.9e-01	1.4e-04	0.0158334	-0.127036	-0.34602	-0.0325132	0.0474773	-0.292429
CCL4	OID44504	P13236	4.2e-03	8.6e-01	2.4e-04	1.8e-03	5.2e-04	5.8e-06	1.1e-02	8.9e-01	1.3e-03	8.1e-03	8.9e-04	4.6e-05	-0.128745	-0.138222	-0.500453	-0.21966	0.326802	-0.376575
CCL5	OID45326	P13501	1.5e-09	2.5e-03	3.2e-02	1.8e-04	5.9e-04	1.0e-02	1.1e-07	4.4e-03	7.9e-02	1.3e-03	1.0e-03	3.1e-02	-1.04496	0.63243	-0.836733	-0.444609	0.566302	-0.517717
CCL7	OID43474	P80098	5.6e-01	2.2e-02	6.7e-03	3.7e-01	8.1e-01	6.5e-05	6.9e-01	3.3e-02	2.2e-02	5.2e-01	8.4e-01	3.9e-04	0.0998913	-0.163176	-0.472501	0.213457	-0.1319	-0.346855
CCL8	OID43475	P80075	2.9e-03	4.3e-03	9.6e-03	7.5e-01	1.3e-06	6.7e-02	8.2e-03	7.3e-03	2.9e-02	8.5e-01	2.9e-06	1.5e-01	-0.277323	0.329122	-0.482525	-0.146133	0.702162	-0.307697
CCN1	OID43476	O00622	9.9e-01	5.1e-10	7.5e-01	2.7e-02	3.8e-12	4.7e-02	9.9e-01	2.5e-09	8.3e-01	7.1e-02	1.9e-11	1.1e-01	-0.064175	-0.64654	-0.0854617	0.238771	-1.09199	0.0161214
CCN2	OID44505	P29279	3.0e-08	1.9e-05	2.0e-01	7.5e-04	1.7e-06	2.4e-01	7.1e-07	4.2e-05	3.3e-01	4.1e-03	3.7e-06	3.9e-01	-0.588172	0.34677	-0.368908	-0.373095	0.605913	-0.227479
CCN3	OID45054	P48745	2.3e-02	2.1e-14	6.1e-01	7.1e-15	1.9e-07	2.5e-04	5.0e-02	5.3e-13	7.2e-01	3.1e-12	4.5e-07	1.3e-03	-0.159069	-1.37747	0.0256464	-1.00969	-0.652588	0.284317
CCN4	OID43477	O95388	2.7e-08	3.3e-07	7.6e-01	1.3e-11	3.7e-02	4.1e-03	6.7e-07	9.4e-07	8.4e-01	9.3e-10	5.1e-02	1.4e-02	-0.319961	-0.354658	0.0555423	-0.613224	-0.142848	0.124776
CCN5	OID45055	O76076	1.7e-02	7.1e-15	2.0e-11	6.3e-01	3.6e-15	3.6e-15	3.8e-02	2.4e-13	1.0e-09	7.5e-01	7.3e-14	1.2e-12	0.170602	2.11885	1.13998	-0.0165771	2.69533	1.18266
CCND2	OID42234	P30279	8.9e-01	1.8e-01	5.2e-01	9.0e-01	1.2e-01	3.5e-02	9.3e-01	2.3e-01	6.6e-01	9.4e-01	1.6e-01	9.0e-02	-0.0850976	-0.223356	0.103362	-0.101722	-0.0845269	0.323971
CCNE1	OID42235	P24864	2.6e-01	1.4e-01	3.4e-03	5.2e-01	8.1e-01	7.6e-01	3.9e-01	1.8e-01	1.2e-02	6.5e-01	8.4e-01	8.6e-01	0.0840046	-0.213105	0.30946	-0.177605	0.0888409	0.0594398
CCNL1	OID40962	Q9UK58	9.9e-01	3.3e-01	6.5e-03	3.1e-01	8.1e-01	1.1e-03	9.9e-01	3.9e-01	2.1e-02	4.5e-01	8.3e-01	4.5e-03	0.405163	-0.0760484	0.43938	-0.0071159	0.199765	0.476499
CCP110	OID40965	O43303	9.2e-01	7.0e-04	1.2e-01	7.4e-01	5.4e-04	8.7e-01	9.6e-01	1.3e-03	2.2e-01	8.4e-01	9.3e-04	9.3e-01	0.102898	0.596725	0.37224	0.0304365	0.602171	0.308996
CCS	OID43478	O14618	7.3e-04	5.4e-12	6.3e-03	7.7e-01	3.6e-15	7.7e-01	2.4e-03	4.6e-11	2.1e-02	8.6e-01	7.3e-14	8.7e-01	-0.393128	1.0531	-0.718863	0.0325005	1.9344	-0.0381596
CCSAP	OID40966	Q6IQ19	1.9e-03	2.9e-06	2.7e-02	1.2e-04	9.7e-09	7.6e-03	5.5e-03	7.3e-06	6.8e-02	8.7e-04	2.6e-08	2.5e-02	-0.390621	0.724603	0.266098	-0.549386	1.05383	0.69379
CCT5	OID42236	P48643	2.9e-09	1.4e-07	7.2e-03	1.2e-03	1.4e-08	9.1e-01	1.5e-07	4.3e-07	2.3e-02	6.0e-03	3.6e-08	9.5e-01	-0.440002	0.35085	-0.376846	-0.256793	0.681628	0.0665828
CD101	OID43479	Q93033	4.2e-02	4.7e-07	4.7e-01	1.8e-01	3.1e-02	6.6e-01	8.5e-02	1.3e-06	6.1e-01	3.0e-01	4.3e-02	7.8e-01	-0.0558999	-0.266903	0.0586554	-0.071205	-0.148209	0.0321337
CD109	OID45056	Q6YHK3	6.4e-04	7.1e-15	1.3e-02	2.0e-10	7.1e-15	5.4e-01	2.1e-03	2.4e-13	3.8e-02	1.0e-08	1.1e-13	6.9e-01	-0.101587	-0.997463	-0.10291	-0.423934	-0.66748	0.0240507
CD14	OID45327	P08571	3.0e-01	1.3e-03	1.2e-01	8.8e-01	5.6e-07	1.1e-02	4.2e-01	2.4e-03	2.3e-01	9.3e-01	1.3e-06	3.4e-02	0.00416527	-0.222513	-0.147371	-0.0144011	-0.511457	-0.104921
CD160	OID43480	O95971	4.5e-01	7.6e-01	1.4e-01	2.1e-01	2.1e-01	2.0e-01	5.9e-01	8.1e-01	2.6e-01	3.4e-01	2.6e-01	3.5e-01	0.100446	0.00176053	0.146352	-0.127979	0.0823436	0.167517
CD163	OID45328	Q86VB7	4.7e-01	2.4e-06	2.1e-04	5.3e-02	2.2e-04	3.5e-04	6.1e-01	6.1e-06	1.2e-03	1.2e-01	3.9e-04	1.8e-03	0.0466783	-0.122068	-0.232209	0.179983	-0.229654	-0.118669
CD164	OID45057	Q04900	2.4e-07	8.1e-01	9.3e-04	1.2e-04	4.8e-03	7.3e-02	3.4e-06	8.5e-01	4.2e-03	8.7e-04	7.5e-03	1.6e-01	-0.283586	0.0841635	-0.279611	-0.265209	0.167625	-0.0672025
CD177	OID45058	Q8N6Q3	3.7e-01	1.9e-03	8.7e-03	3.5e-01	2.9e-01	7.1e-03	5.1e-01	3.4e-03	2.7e-02	4.9e-01	3.4e-01	2.3e-02	-0.100698	0.401051	-0.425875	-0.231523	0.000398825	-0.165791
CD1C	OID44506	P29017	2.4e-01	1.6e-05	3.3e-07	6.5e-03	4.8e-03	1.6e-03	3.6e-01	3.6e-05	4.3e-06	2.2e-02	7.5e-03	6.3e-03	0.0134348	-0.124638	0.13533	-0.0830567	-0.0995476	0.0955766
CD200	OID43481	P41217	2.4e-01	6.3e-03	3.3e-02	3.4e-01	1.2e-04	2.0e-01	3.6e-01	1.0e-02	8.0e-02	4.9e-01	2.2e-04	3.4e-01	0.0793811	-0.181874	0.115304	0.0232202	-0.218769	-0.000596592
CD200R1	OID43482	Q8TD46	5.7e-01	1.9e-04	2.3e-04	4.6e-02	3.3e-04	3.0e-02	7.0e-01	3.7e-04	1.3e-03	1.0e-01	5.7e-04	7.9e-02	-0.000986648	-0.181792	0.118399	-0.0697877	-0.0448281	-0.0337327
CD207	OID43483	Q9UJ71	9.5e-01	8.4e-01	1.4e-01	9.6e-01	3.0e-01	2.1e-01	9.7e-01	8.7e-01	2.5e-01	9.8e-01	3.6e-01	3.6e-01	0.007917	0.00414402	0.228755	0.0585921	-0.110418	0.104129
CD22	OID43484	P20273	2.7e-05	7.1e-15	3.1e-13	2.0e-11	3.6e-15	5.3e-12	1.4e-04	2.4e-13	4.1e-11	1.3e-09	7.3e-14	2.1e-10	-0.326615	-0.75192	-0.525886	-0.396235	-0.768469	-0.47316
CD226	OID43485	Q15762	3.5e-07	9.3e-09	8.7e-01	1.1e-01	6.6e-08	5.7e-01	4.4e-06	3.5e-08	9.2e-01	2.0e-01	1.6e-07	7.1e-01	-0.309566	0.387638	0.192476	-0.0299459	0.467724	-0.0634302
CD244	OID43486	Q9BZW8	1.7e-01	6.8e-01	6.4e-01	7.4e-01	6.9e-01	8.3e-01	2.7e-01	7.3e-01	7.5e-01	8.3e-01	7.4e-01	9.0e-01	-0.0437129	0.031509	-0.0319834	-0.00893575	-0.0382133	0.0765102
CD248	OID45059	Q9HCU0	1.7e-01	8.4e-09	5.9e-08	7.3e-06	4.4e-01	5.6e-10	2.7e-01	3.2e-08	9.5e-07	8.3e-05	5.0e-01	1.2e-08	0.116774	-0.410844	0.414242	-0.16773	-0.0631962	0.428952
CD27	OID44507	P26842	1.8e-01	7.0e-05	4.2e-08	4.4e-02	4.2e-04	2.6e-10	2.9e-01	1.5e-04	7.2e-07	1.0e-01	7.3e-04	6.0e-09	-0.0394221	-0.230464	-0.215801	-0.0958272	-0.22388	-0.330584
CD274	OID43487	Q9NZQ7	8.1e-01	7.2e-03	1.5e-01	5.1e-01	2.1e-03	9.5e-01	8.8e-01	1.2e-02	2.7e-01	6.5e-01	3.4e-03	9.7e-01	0.0294731	0.10583	-0.104488	0.097588	0.189607	-0.0386257
CD276	OID44508	Q5ZPR3	4.9e-01	1.5e-04	1.1e-09	8.9e-14	8.4e-04	1.3e-09	6.3e-01	3.1e-04	3.0e-08	1.4e-11	1.4e-03	2.6e-08	-0.0279057	-0.238649	0.407208	-0.527478	0.218309	0.321263
CD28	OID42239	P10747	1.6e-01	2.3e-04	1.1e-06	2.1e-01	4.6e-04	2.3e-06	2.6e-01	4.6e-04	1.2e-05	3.4e-01	7.9e-04	2.1e-05	-0.129649	-0.224834	-0.414003	-0.0611531	-0.403066	-0.306974
CD2AP	OID44509	Q9Y5K6	6.5e-02	1.5e-09	1.5e-04	7.9e-01	4.9e-13	2.4e-02	1.2e-01	6.8e-09	8.7e-04	8.7e-01	3.0e-12	6.6e-02	-0.529524	1.32603	-1.14271	0.0535105	1.40681	-0.418043
CD300A	OID44510	Q9UGN4	2.9e-01	5.9e-01	7.5e-02	4.0e-01	3.8e-01	1.9e-02	4.2e-01	6.5e-01	1.5e-01	5.5e-01	4.4e-01	5.3e-02	0.0464052	-0.0334169	0.113383	0.0662124	-0.0429911	0.0885263
CD300C	OID44511	Q08708	9.1e-01	2.1e-02	1.2e-02	8.0e-01	1.2e-01	4.6e-04	9.4e-01	3.2e-02	3.5e-02	8.7e-01	1.6e-01	2.2e-03	-0.024747	-0.117757	0.121305	0.00108695	-0.0746431	0.163484
CD300E	OID43488	Q496F6	4.1e-01	6.5e-02	7.5e-01	5.7e-02	4.5e-02	7.5e-01	5.4e-01	9.2e-02	8.3e-01	1.2e-01	6.2e-02	8.5e-01	-0.114837	0.157595	0.0364295	-0.174768	0.0832216	-0.00051191
CD300LF	OID43489	Q8TDQ1	7.3e-01	2.2e-05	7.6e-01	9.2e-01	1.8e-07	8.7e-02	8.3e-01	4.9e-05	8.4e-01	9.5e-01	4.2e-07	1.8e-01	-0.0298267	0.301711	-0.0150401	-0.0800001	0.268697	0.0711856
CD300LG	OID45060	Q6UXG3	6.8e-02	5.3e-01	2.1e-06	1.9e-02	6.7e-01	2.8e-07	1.3e-01	6.0e-01	2.1e-05	5.3e-02	7.2e-01	3.0e-06	0.0998331	0.0477532	0.286642	-0.0922764	0.0194363	0.457281
CD302	OID43490	Q8IX05	2.7e-02	1.1e-04	2.9e-02	3.3e-02	8.6e-10	2.8e-02	5.8e-02	2.2e-04	7.3e-02	8.3e-02	2.6e-09	7.4e-02	0.145899	0.181775	0.228973	0.152577	0.344406	0.114882
CD33	OID44512	P20138	2.1e-01	1.5e-02	1.6e-05	4.4e-01	6.6e-01	5.9e-04	3.3e-01	2.4e-02	1.2e-04	5.8e-01	7.1e-01	2.7e-03	-0.121046	-0.130122	0.0141859	-0.161281	0.13393	0.0791648
CD34	OID44513	P28906	4.9e-01	7.1e-15	9.6e-01	2.2e-02	8.9e-14	6.7e-01	6.2e-01	2.4e-13	9.8e-01	6.1e-02	7.1e-13	7.9e-01	-0.011306	-0.484568	0.00417731	-0.0993116	-0.366444	0.0462516
CD36	OID42240	P16671	8.0e-02	2.9e-01	9.8e-02	1.1e-01	3.4e-01	5.1e-01	1.5e-01	3.5e-01	1.9e-01	2.0e-01	4.0e-01	6.6e-01	-0.186675	0.179846	-0.16192	-0.202909	0.132552	-0.0991842
CD38	OID43491	P28907	1.1e-01	9.5e-08	3.5e-08	6.1e-01	7.1e-15	2.7e-11	1.9e-01	3.0e-07	6.2e-07	7.3e-01	1.1e-13	8.7e-10	-0.049205	0.208359	0.713928	0.0614845	0.775618	0.677764
CD3D	OID42242	P04234	7.3e-01	2.4e-01	1.8e-02	1.4e-01	1.1e-01	6.1e-02	8.3e-01	3.0e-01	4.9e-02	2.4e-01	1.4e-01	1.4e-01	-0.227637	-0.014113	-0.272386	-0.089687	-0.10079	-0.281685
CD3G	OID42244	P09693	5.1e-01	6.0e-01	8.4e-01	3.7e-01	9.2e-01	7.3e-01	6.4e-01	6.6e-01	9.0e-01	5.2e-01	9.4e-01	8.4e-01	0.0283721	0.121239	-0.101802	0.177856	0.0505645	-0.0576224
CD4	OID43492	P01730	3.4e-02	3.5e-11	2.4e-07	6.9e-06	1.2e-02	6.0e-07	7.1e-02	2.3e-10	3.3e-06	7.9e-05	1.8e-02	6.0e-06	-0.142106	-0.478853	0.419989	-0.210668	-0.238856	0.435361
CD40	OID44514	P25942	1.2e-01	5.4e-08	2.3e-01	8.7e-01	1.4e-09	9.1e-01	2.0e-01	1.8e-07	3.6e-01	9.2e-01	4.3e-09	9.4e-01	-0.0338642	0.352728	-0.0519211	0.0931331	0.516745	0.0338073
CD40LG	OID43493	P29965	8.9e-07	7.6e-12	9.0e-01	1.0e-03	4.0e-11	2.4e-01	9.1e-06	6.1e-11	9.4e-01	5.2e-03	1.6e-10	3.9e-01	-0.843532	1.54019	-0.159404	-0.259313	1.39727	0.106534
CD46	OID45329	P15529	2.5e-02	7.1e-11	5.2e-03	7.2e-01	6.8e-11	1.7e-01	5.5e-02	4.1e-10	1.8e-02	8.2e-01	2.5e-10	3.0e-01	-0.111325	0.314015	-0.156539	0.0498931	0.33142	-0.0573254
CD48	OID44515	P09326	1.1e-01	7.8e-06	5.9e-01	9.7e-01	2.4e-04	8.0e-02	2.0e-01	1.8e-05	7.1e-01	9.8e-01	4.3e-04	1.7e-01	-0.0432676	-0.227462	-0.00869717	-0.0238211	-0.141512	-0.0307833
CD5	OID43494	P06127	1.9e-04	4.5e-12	1.0e-09	2.6e-06	4.5e-12	2.2e-09	7.3e-04	4.0e-11	2.7e-08	3.7e-05	2.2e-11	4.0e-08	-0.0715589	-0.436476	-0.345358	-0.220992	-0.53899	-0.255095
CD55	OID45330	P08174	6.7e-01	2.4e-06	2.5e-03	7.4e-01	1.3e-12	6.0e-07	7.8e-01	6.1e-06	9.4e-03	8.4e-01	7.3e-12	6.0e-06	-0.0267529	0.199448	0.0493067	0.0797451	0.160054	0.159833
CD58	OID44516	P19256	5.5e-01	9.3e-03	8.4e-02	7.7e-01	7.3e-02	5.0e-03	6.7e-01	1.5e-02	1.7e-01	8.6e-01	9.7e-02	1.7e-02	-0.07284	-0.0503904	0.0421971	-0.00574467	0.112407	0.0304277
CD59	OID45061	P13987	6.7e-01	3.1e-11	7.6e-04	3.1e-01	7.1e-15	3.1e-04	7.8e-01	2.0e-10	3.5e-03	4.5e-01	1.1e-13	1.6e-03	0.0111523	0.313013	0.102856	0.0394219	0.361372	0.16976
CD6	OID43495	P30203	1.4e-06	1.3e-04	1.8e-03	4.1e-05	6.5e-05	6.9e-06	1.3e-05	2.6e-04	7.4e-03	3.7e-04	1.2e-04	5.4e-05	-0.464577	-0.396354	-0.140699	-0.39394	-0.374226	-0.374405
CD63	OID43496	P08962	2.4e-06	8.0e-02	7.8e-06	5.4e-04	6.4e-02	1.8e-09	2.0e-05	1.1e-01	6.6e-05	3.1e-03	8.6e-02	3.4e-08	-0.48708	0.169957	-0.646667	-0.325519	0.185988	-0.50732
CD69	OID44517	Q07108	4.7e-02	7.1e-15	1.7e-02	2.5e-05	3.6e-15	2.0e-02	9.2e-02	2.4e-13	4.7e-02	2.4e-04	7.3e-14	5.5e-02	0.392614	2.38945	-0.716125	0.868027	2.52453	-0.651102
CD7	OID43497	P09564	4.5e-03	6.2e-04	6.8e-02	1.6e-03	2.2e-07	1.0e-02	1.2e-02	1.2e-03	1.4e-01	7.4e-03	5.2e-07	3.1e-02	-0.2249	-0.180557	-0.268271	-0.190042	-0.42342	-0.236388
CD70	OID43498	P32970	4.2e-04	1.6e-03	7.9e-03	9.1e-01	9.8e-08	3.3e-02	1.5e-03	2.8e-03	2.5e-02	9.5e-01	2.4e-07	8.6e-02	0.218676	-0.104742	-0.149009	-0.069649	-0.300419	-0.0588437
CD72	OID44518	P21854	5.3e-01	3.9e-08	3.3e-02	7.2e-05	1.5e-04	7.8e-04	6.6e-01	1.3e-07	8.0e-02	5.8e-04	2.8e-04	3.4e-03	-0.00352364	-0.722775	-0.244428	-0.250484	-0.384332	-0.303075
CD74	OID44519	P04233	3.7e-01	3.9e-13	8.1e-10	4.2e-01	1.1e-14	7.4e-13	5.1e-01	5.0e-12	2.3e-08	5.7e-01	1.4e-13	4.0e-11	0.110665	-0.770171	-0.506162	-0.0505924	-0.617844	-0.523492
CD79B	OID43499	P40259	1.7e-03	9.0e-12	3.2e-10	5.0e-10	3.5e-05	1.5e-07	5.2e-03	7.0e-11	1.0e-08	2.4e-08	6.8e-05	1.8e-06	-0.0947828	-0.631036	0.490184	-0.308529	-0.244528	0.340797
CD80	OID44520	P33681	1.3e-01	2.1e-14	7.6e-12	6.1e-03	7.1e-15	2.5e-14	2.2e-01	5.3e-13	5.0e-10	2.1e-02	1.1e-13	3.1e-12	-0.0806499	-0.53377	-0.366933	-0.105838	-0.514248	-0.318854
CD83	OID43500	Q01151	2.6e-01	1.5e-10	1.7e-02	1.0e-02	2.7e-11	1.7e-02	3.9e-01	8.4e-10	4.6e-02	3.2e-02	1.1e-10	4.8e-02	-0.084292	-0.362847	-0.030671	-0.167265	-0.399409	-0.165036
CD84	OID43501	Q9UIB8	6.7e-02	7.3e-04	4.8e-02	3.8e-02	1.2e-08	4.8e-03	1.2e-01	1.3e-03	1.1e-01	9.0e-02	3.1e-08	1.7e-02	-0.274097	0.393601	0.215948	-0.169706	0.720993	0.245091
CD86	OID43502	P42081	2.5e-03	7.6e-12	1.3e-02	5.1e-01	1.5e-13	1.4e-03	7.0e-03	6.1e-11	3.7e-02	6.5e-01	1.1e-12	5.7e-03	-0.136962	-0.346282	-0.146076	0.00128087	-0.313621	-0.129377
CD8A	OID44521	P01732	8.3e-01	4.0e-02	1.0e-09	2.2e-01	5.5e-01	6.7e-09	9.0e-01	5.9e-02	2.7e-08	3.4e-01	6.1e-01	1.1e-07	-0.0924627	0.130395	1.18556	0.0741111	0.039832	0.831576
CD93	OID45331	Q9NPY3	4.2e-01	9.0e-12	3.5e-04	1.6e-06	3.5e-08	2.7e-05	5.6e-01	7.0e-11	1.8e-03	2.5e-05	8.8e-08	1.9e-04	0.102688	-0.63219	0.199802	-0.197021	-0.332346	0.288391
CD99	OID45062	P14209	1.5e-01	2.9e-01	5.8e-02	5.2e-04	2.6e-01	2.2e-05	2.5e-01	3.5e-01	1.2e-01	3.0e-03	3.2e-01	1.5e-04	-0.0722196	-0.0256889	0.183688	-0.191105	0.0939371	0.202392
CD99L2	OID45063	Q8TCZ2	8.7e-01	2.0e-10	3.1e-01	1.4e-01	3.2e-12	4.4e-03	9.2e-01	1.1e-09	4.5e-01	2.5e-01	1.6e-11	1.5e-02	-0.0029968	0.410669	0.100812	-0.0246011	0.318282	0.214187
CDA	OID44522	P32320	8.8e-02	2.7e-06	3.5e-06	3.8e-01	9.6e-05	3.0e-05	1.6e-01	6.8e-06	3.3e-05	5.3e-01	1.8e-04	2.0e-04	-0.154922	0.485417	0.547255	-0.00310124	0.518376	0.562795
CDC26	OID43504	Q8NHZ8	3.5e-06	5.8e-09	8.0e-02	9.9e-02	2.7e-11	2.3e-01	2.6e-05	2.2e-08	1.6e-01	1.9e-01	1.1e-10	3.8e-01	-1.091	1.33983	-0.647686	-0.151614	1.59747	-0.599576
CDC27	OID42248	P30260	1.1e-06	4.7e-11	6.7e-04	5.9e-01	3.6e-10	3.8e-03	1.1e-05	2.9e-10	3.2e-03	7.2e-01	1.2e-09	1.4e-02	-0.832329	1.02701	-0.688894	-0.115268	1.52208	-0.473694
CDC37	OID44523	Q16543	9.9e-06	2.9e-10	1.2e-01	1.5e-01	1.8e-14	1.5e-01	6.1e-05	1.5e-09	2.2e-01	2.6e-01	1.9e-13	2.7e-01	-1.09702	1.99327	-0.50548	-0.269822	2.57606	-0.450014
CDC42BPB	OID43505	Q9Y5S2	5.2e-01	3.8e-12	3.1e-02	7.7e-01	3.6e-15	3.3e-01	6.5e-01	3.4e-11	7.5e-02	8.6e-01	7.3e-14	4.9e-01	-0.13217	2.35174	-0.453906	-0.00585341	3.02372	0.1994
CDCA3	OID40100	Q99618	1.6e-02	3.6e-02	3.5e-02	1.7e-01	2.0e-02	6.9e-01	3.6e-02	5.3e-02	8.4e-02	2.8e-01	2.9e-02	8.1e-01	-0.254203	0.373818	-0.401722	-0.174227	0.429243	-0.0941443
CDCP1	OID43506	Q9H5V8	6.9e-01	1.9e-06	1.8e-01	9.1e-01	3.9e-07	9.1e-02	7.9e-01	4.8e-06	3.1e-01	9.5e-01	9.0e-07	1.9e-01	-0.0216729	-0.430159	0.0291594	0.0617805	-0.426183	0.0185906
CDH1	OID45332	P12830	3.1e-02	8.7e-01	9.0e-03	8.2e-01	6.2e-01	4.5e-01	6.5e-02	8.9e-01	2.8e-02	8.9e-01	6.7e-01	6.2e-01	0.0891287	0.0113094	-0.0644067	-0.0659239	0.0375308	-0.00582741
CDH15	OID44524	P55291	6.7e-03	3.6e-14	1.5e-01	2.7e-11	8.1e-09	4.5e-03	1.7e-02	7.7e-13	2.7e-01	1.7e-09	2.2e-08	1.6e-02	-0.13465	-1.61501	0.0619116	-0.737608	-0.753931	0.294838
CDH17	OID44525	Q12864	1.6e-01	1.8e-07	1.5e-05	2.9e-01	1.4e-10	1.4e-05	2.6e-01	5.3e-07	1.2e-04	4.2e-01	4.9e-10	9.9e-05	0.0605886	-0.566845	-0.437272	0.179866	-0.548212	-0.263856
CDH2	OID44526	P19022	9.6e-01	2.0e-06	2.0e-02	7.9e-01	2.4e-01	1.1e-01	9.8e-01	5.1e-06	5.4e-02	8.7e-01	2.9e-01	2.1e-01	-0.0520018	-0.222368	0.186101	0.0761899	-0.0866188	0.161734
CDH3	OID44527	P22223	4.9e-01	4.6e-05	2.5e-03	5.1e-01	3.9e-07	1.5e-04	6.3e-01	1.0e-04	9.4e-03	6.5e-01	9.0e-07	7.9e-04	0.0466382	0.132847	0.311843	0.00141427	0.211589	0.172871
CDH5	OID45064	P33151	3.6e-01	3.2e-12	2.6e-01	1.1e-09	1.9e-08	5.4e-02	5.0e-01	2.9e-11	4.0e-01	4.2e-08	5.0e-08	1.3e-01	-0.0792798	-0.425109	-0.0492986	-0.303305	-0.285301	0.120732
CDH6	OID44528	P55285	1.5e-02	2.2e-10	2.2e-02	2.2e-05	8.9e-07	9.7e-02	3.4e-02	1.2e-09	5.8e-02	2.2e-04	2.0e-06	2.0e-01	-0.0570347	-0.479624	-0.211953	-0.26319	-0.23749	-0.145115
CDHR2	OID43507	Q9BYE9	1.9e-03	2.3e-01	7.7e-01	1.6e-09	4.0e-10	1.9e-01	5.5e-03	2.8e-01	8.5e-01	6.1e-08	1.3e-09	3.2e-01	0.189243	0.0514235	0.0431222	0.641197	0.609042	-0.146094
CDHR5	OID44529	Q9HBB8	1.9e-01	4.7e-07	5.7e-01	2.5e-01	1.8e-14	1.3e-02	2.9e-01	1.3e-06	6.9e-01	3.8e-01	1.9e-13	4.0e-02	-0.059255	0.218451	0.0190246	-0.0532591	0.487844	-0.132752
CDK11A	OID42254	Q9UQ88	1.1e-02	1.2e-04	1.4e-02	2.3e-03	1.4e-10	5.1e-01	2.6e-02	2.3e-04	4.0e-02	9.9e-03	4.9e-10	6.6e-01	-0.476367	0.525362	-0.483027	-0.575091	1.2213	-0.158772
CDK17	OID40977	Q00537	6.7e-07	6.5e-03	7.4e-01	8.9e-02	4.3e-05	6.9e-01	7.3e-06	1.1e-02	8.2e-01	1.7e-01	8.3e-05	8.1e-01	-1.26714	0.612914	0.0395192	-0.185626	0.91812	0.381437
CDK5RAP3	OID42255	Q96JB5	6.7e-05	3.0e-07	1.5e-02	1.3e-01	6.2e-12	1.6e-01	3.0e-04	8.8e-07	4.2e-02	2.3e-01	2.9e-11	2.8e-01	-0.809838	1.32612	-0.538489	-0.274633	1.64694	-0.133631
CDKN1A	OID43508	P38936	8.0e-02	2.0e-10	8.6e-01	4.4e-01	1.1e-12	1.0e-01	1.5e-01	1.1e-09	9.1e-01	5.8e-01	6.2e-12	2.0e-01	-0.327827	1.4747	0.460772	0.456779	2.08174	0.549264
CDKN2D	OID43509	P55273	2.6e-04	1.1e-07	8.0e-01	9.1e-01	1.1e-10	3.5e-01	9.6e-04	3.5e-07	8.6e-01	9.5e-01	4.0e-10	5.2e-01	-0.555587	0.964468	0.0633101	-0.0491971	1.57929	-0.0639961
CDNF	OID43510	Q49AH0	1.3e-04	6.3e-13	8.6e-01	9.5e-01	1.8e-14	1.1e-03	5.5e-04	7.3e-12	9.1e-01	9.7e-01	1.9e-13	4.5e-03	-0.306405	0.81841	0.281089	-0.0185349	1.02671	0.41548
CDON	OID44530	Q4KMG0	2.6e-05	3.5e-09	4.3e-03	4.5e-12	1.1e-03	5.1e-05	1.4e-04	1.4e-08	1.5e-02	3.7e-10	1.8e-03	3.2e-04	-0.340953	-0.386177	0.137754	-0.578893	0.235623	0.122954
CDR2L	OID42256	Q86X02	1.3e-02	3.2e-10	4.0e-02	4.4e-01	1.5e-13	2.0e-01	3.2e-02	1.6e-09	9.4e-02	5.8e-01	1.1e-12	3.5e-01	-0.210504	1.17938	-0.475906	0.0568609	1.84773	-0.0510023
CDSN	OID43511	Q15517	1.5e-02	2.3e-06	2.9e-10	1.0e-01	1.8e-08	4.6e-11	3.4e-02	5.7e-06	9.5e-09	1.9e-01	4.6e-08	1.4e-09	0.10382	0.425863	0.970088	0.108092	0.44994	0.824179
CDV3	OID44531	Q9UKY7	1.4e-05	1.5e-08	6.3e-01	1.4e-01	8.8e-11	1.5e-02	8.1e-05	5.3e-08	7.4e-01	2.4e-01	3.2e-10	4.4e-02	-1.1101	1.42415	0.425578	-0.291802	2.07873	0.360015
CEACAM1	OID44532	P13688	2.6e-01	1.7e-01	4.7e-02	1.1e-02	2.3e-01	5.6e-05	3.8e-01	2.2e-01	1.1e-01	3.5e-02	2.8e-01	3.5e-04	0.0158279	-0.0523453	-0.0609475	0.0625522	-0.0457351	-0.0959122
CEACAM16	OID43512	Q2WEN9	6.0e-05	3.2e-01	4.1e-11	3.9e-07	7.7e-06	1.5e-11	2.8e-04	3.9e-01	1.8e-09	7.4e-06	1.6e-05	5.4e-10	-0.802318	0.104059	1.02987	-0.439251	0.584983	0.767599
CEACAM19	OID43513	Q7Z692	2.3e-02	1.6e-01	6.1e-01	7.8e-04	2.4e-04	9.0e-01	5.0e-02	2.1e-01	7.3e-01	4.2e-03	4.3e-04	9.4e-01	0.104156	0.0354839	0.143124	0.105399	0.200368	-0.0255644
CEACAM21	OID43514	Q3KPI0	6.9e-01	5.7e-01	6.9e-01	1.1e-01	4.0e-01	7.0e-01	7.9e-01	6.4e-01	7.9e-01	2.0e-01	4.5e-01	8.1e-01	-0.0287067	0.0548364	-0.0283202	0.0168621	0.0303323	-0.158513
CEACAM3	OID42259	P40198	5.1e-01	9.6e-03	9.6e-02	3.3e-01	3.3e-01	4.0e-01	6.4e-01	1.5e-02	1.9e-01	4.8e-01	3.9e-01	5.7e-01	-0.0120847	0.165252	-0.0617692	0.14487	-0.107124	0.040067
CEACAM5	OID42260	P06731	8.2e-02	5.1e-01	1.7e-01	3.9e-01	1.2e-01	1.2e-01	1.5e-01	5.8e-01	2.9e-01	5.4e-01	1.6e-01	2.3e-01	0.279109	-0.104013	0.381391	0.324116	0.379237	0.132385
CEACAM8	OID43515	P31997	8.2e-05	4.5e-06	6.4e-04	9.1e-05	1.4e-05	1.9e-02	3.6e-04	1.1e-05	3.1e-03	7.1e-04	2.7e-05	5.3e-02	-0.34052	0.509738	-0.557337	-0.267969	0.55004	-0.289019
CECR2	OID42262	Q9BXF3	4.7e-02	3.8e-03	5.7e-01	2.4e-01	4.8e-05	8.4e-01	9.2e-02	6.5e-03	7.0e-01	3.7e-01	9.2e-05	9.0e-01	0.176438	-0.334996	-0.101353	0.0194459	-0.386018	0.0174489
CEFIP	OID40987	Q711Q0	1.5e-01	1.1e-01	7.3e-01	5.3e-02	4.9e-01	3.9e-01	2.5e-01	1.5e-01	8.1e-01	1.2e-01	5.5e-01	5.6e-01	-0.156953	0.0186041	0.0833693	0.0651129	-0.00902266	-0.0869617
CELA2A	OID45066	P08217	9.9e-14	8.9e-07	9.6e-01	3.2e-12	8.4e-01	3.0e-02	7.0e-11	2.4e-06	9.8e-01	3.0e-10	8.7e-01	7.9e-02	0.668178	0.523024	-0.0857791	0.940452	0.000786304	-0.236359
CELA3A	OID45067	P09093	1.4e-05	9.0e-02	6.3e-03	4.7e-09	1.3e-01	4.8e-02	8.1e-05	1.2e-01	2.1e-02	1.5e-07	1.6e-01	1.2e-01	0.25744	-0.0220333	0.314968	0.467159	-0.140073	0.15641
CELF5	OID42263	Q8N6W0	9.6e-01	5.5e-01	1.7e-01	5.9e-01	5.7e-01	4.0e-01	9.7e-01	6.2e-01	2.9e-01	7.2e-01	6.3e-01	5.6e-01	0.0757252	0.181986	-0.386409	-0.0377504	-0.092935	0.037167
CELSR2	OID44533	Q9HCU4	6.4e-01	3.5e-08	1.5e-08	1.3e-01	5.0e-14	3.5e-08	7.6e-01	1.2e-07	2.9e-07	2.3e-01	4.5e-13	4.7e-07	-0.0562851	0.426728	0.860979	0.0238848	0.582197	0.561271
CEMIP2	OID42265	Q9UHN6	2.6e-01	6.1e-01	3.1e-01	4.0e-01	9.7e-01	6.4e-01	3.8e-01	6.7e-01	4.5e-01	5.5e-01	9.7e-01	7.7e-01	0.302352	-0.246906	0.201443	0.326533	-0.0834174	-0.145276
CENATAC	OID40989	Q86UT8	2.8e-07	3.8e-07	6.4e-01	6.4e-04	5.6e-10	9.2e-01	3.7e-06	1.1e-06	7.5e-01	3.6e-03	1.8e-09	9.5e-01	-0.750424	0.840132	0.0293497	-0.53354	1.30363	-0.229176
CEND1	OID42266	Q8N111	8.5e-03	3.8e-03	3.1e-01	7.0e-02	6.5e-05	4.3e-01	2.1e-02	6.5e-03	4.6e-01	1.4e-01	1.2e-04	6.0e-01	0.139114	-0.405369	-0.0838136	-0.221112	-0.481099	-0.12815
CENPF	OID42267	P49454	5.0e-02	4.4e-05	1.0e-03	5.2e-04	3.5e-09	4.4e-03	9.8e-02	9.5e-05	4.5e-03	3.0e-03	9.9e-09	1.5e-02	-0.33485	0.841553	-0.785555	-0.43387	1.07672	-0.495188
CENPJ	OID42268	Q9HC77	4.1e-01	1.2e-04	1.6e-01	8.3e-01	4.5e-07	8.3e-02	5.4e-01	2.5e-04	2.8e-01	8.9e-01	1.0e-06	1.7e-01	-0.177282	0.902482	-0.560861	0.149824	0.805581	-0.149409
CENPS	OID40103	Q8N2Z9	6.1e-01	2.1e-01	2.3e-01	3.9e-01	6.0e-01	5.2e-01	7.3e-01	2.7e-01	3.6e-01	5.4e-01	6.5e-01	6.8e-01	0.165069	0.260712	-0.444203	-0.265864	0.209965	0.0816781
CEP104	OID42269	O60308	9.7e-04	1.1e-10	7.1e-01	7.2e-02	1.2e-13	3.6e-01	3.1e-03	5.9e-10	8.0e-01	1.5e-01	9.0e-13	5.3e-01	-0.705863	1.39469	0.295115	-0.351788	1.79193	0.42669
CEP112	OID42270	Q8N8E3	1.7e-02	7.4e-01	4.0e-01	4.4e-02	2.2e-02	6.4e-02	3.9e-02	7.9e-01	5.5e-01	1.0e-01	3.1e-02	1.4e-01	-0.642052	0.242295	-0.230874	-0.343638	0.405255	-0.309725
CEP120	OID42271	Q8N960	4.6e-08	2.6e-05	2.8e-04	1.4e-05	1.4e-08	3.4e-04	9.9e-07	5.7e-05	1.5e-03	1.4e-04	3.6e-08	1.7e-03	-1.40418	1.2361	-1.20636	-1.28661	1.53166	-0.793997
CEP128	OID42272	Q6ZU80	7.3e-02	2.3e-06	1.1e-01	1.1e-01	9.8e-08	8.2e-01	1.4e-01	5.7e-06	2.2e-01	2.0e-01	2.4e-07	9.0e-01	-0.285441	0.839455	-0.239587	-0.185365	0.92648	0.159274
CEP131	OID44534	Q9UPN4	1.6e-01	5.8e-07	1.1e-03	2.3e-01	1.3e-07	1.2e-01	2.6e-01	1.6e-06	4.6e-03	3.6e-01	3.2e-07	2.3e-01	0.20352	1.53284	-0.806206	0.371264	1.49411	-0.345761
CEP135	OID43516	Q66GS9	3.3e-07	3.2e-09	1.0e-01	1.7e-04	3.2e-12	6.0e-02	4.2e-06	1.3e-08	2.0e-01	1.2e-03	1.6e-11	1.4e-01	-1.15042	1.21599	-0.14823	-0.705381	1.84785	-0.263357
CEP152	OID42273	O94986	6.1e-02	2.2e-02	1.5e-02	2.7e-01	5.9e-03	4.5e-01	1.1e-01	3.3e-02	4.2e-02	4.1e-01	9.1e-03	6.2e-01	-0.318607	0.605434	-0.172487	-0.235196	0.584594	-0.0593169
CEP170	OID43517	Q5SW79	3.5e-01	1.5e-12	2.1e-01	8.9e-01	2.0e-13	5.9e-01	4.8e-01	1.5e-11	3.5e-01	9.3e-01	1.3e-12	7.3e-01	-0.252636	1.89297	-0.208604	-0.17639	2.03439	0.361071
CEP20	OID42276	Q96NB1	2.5e-08	9.0e-05	1.2e-01	4.2e-03	2.6e-06	4.8e-02	6.3e-07	1.9e-04	2.2e-01	1.6e-02	5.6e-06	1.2e-01	-0.742277	0.569489	-0.177927	-0.361619	0.892497	-0.369585
CEP250	OID43518	Q9BV73	2.5e-03	5.0e-14	7.3e-02	2.3e-01	3.6e-15	8.0e-02	7.0e-03	1.0e-12	1.5e-01	3.6e-01	7.3e-14	1.7e-01	-0.573681	2.39175	-0.329654	-0.133747	2.83862	-0.152094
CEP295NL	OID40991	Q96MC4	8.3e-01	1.5e-02	5.1e-01	2.2e-01	7.1e-03	6.1e-01	8.9e-01	2.4e-02	6.5e-01	3.5e-01	1.1e-02	7.5e-01	-0.0544343	0.244039	0.0650455	0.144951	0.527282	-0.119967
CEP43	OID43519	O95684	4.6e-05	2.9e-10	2.7e-02	6.9e-01	1.5e-13	1.0e-01	2.2e-04	1.5e-09	6.8e-02	8.0e-01	1.1e-12	2.0e-01	-0.910938	1.35974	-0.52758	-0.11078	1.86419	-0.125725
CEP44	OID42279	Q9C0F1	9.2e-01	3.6e-14	5.7e-04	6.4e-01	3.6e-15	8.3e-03	9.6e-01	7.7e-13	2.8e-03	7.6e-01	7.3e-14	2.7e-02	-0.0932165	2.54972	-1.24849	0.332502	3.17772	-0.616981
CEP55	OID42280	Q53EZ4	2.9e-02	1.3e-03	9.5e-07	2.7e-01	3.8e-03	2.6e-05	6.2e-02	2.4e-03	1.0e-05	4.0e-01	6.0e-03	1.8e-04	-0.546616	0.766516	-1.0283	-0.151861	0.663856	-0.982914
CEP85	OID42281	Q6P2H3	4.2e-01	8.3e-07	1.0e-03	2.9e-01	1.8e-10	9.4e-03	5.6e-01	2.2e-06	4.5e-03	4.3e-01	6.2e-10	3.0e-02	-0.195862	1.10143	-0.781645	0.236486	1.23258	-0.389253
CEP85L	OID40993	Q5SZL2	6.2e-01	2.0e-03	4.2e-02	9.7e-01	1.0e-03	1.4e-01	7.4e-01	3.6e-03	9.7e-02	9.8e-01	1.7e-03	2.6e-01	0.0218782	0.418125	-0.422997	0.011106	0.677595	-0.082689
CEP89	OID40994	Q96ST8	6.7e-04	4.7e-02	4.1e-01	5.6e-04	1.7e-01	5.1e-02	2.2e-03	6.7e-02	5.6e-01	3.2e-03	2.1e-01	1.2e-01	-0.706149	0.53342	-0.174579	-0.687622	0.272542	-0.428229
CERT1	OID42282	Q9Y5P4	2.6e-06	1.1e-08	1.2e-02	5.2e-01	1.9e-12	5.4e-02	2.1e-05	4.1e-08	3.6e-02	6.5e-01	1.0e-11	1.3e-01	-0.673202	1.07019	-1.03658	-0.139889	1.73406	-0.394648
CES1	OID45068	P23141	6.2e-04	7.3e-01	1.7e-01	7.5e-02	4.2e-03	8.2e-06	2.1e-03	7.7e-01	2.9e-01	1.5e-01	6.6e-03	6.2e-05	0.40608	-0.0336067	0.175501	0.300372	0.130474	0.299643
CES2	OID43520	O00748	7.9e-01	7.1e-15	3.1e-13	4.4e-01	3.6e-15	7.1e-15	8.7e-01	2.4e-13	4.1e-11	5.8e-01	7.3e-14	1.4e-12	0.0323432	-2.42281	-1.76832	0.0872113	-2.26213	-1.83791
CES3	OID43521	Q6UWW8	1.1e-01	6.3e-05	9.7e-13	3.7e-02	8.4e-04	1.4e-10	1.9e-01	1.3e-04	1.0e-10	8.9e-02	1.4e-03	3.7e-09	-0.123762	-1.09491	-1.07904	0.425892	-0.860754	-1.25548
CETN2	OID42283	P41208	6.1e-06	1.0e-09	3.4e-01	9.7e-03	1.1e-10	5.0e-01	4.1e-05	4.6e-09	4.8e-01	3.1e-02	4.0e-10	6.6e-01	-0.915673	1.40699	-0.268122	-0.458875	1.86409	-0.255639
CETN3	OID43522	O15182	1.9e-05	4.6e-05	3.6e-01	2.9e-01	1.3e-08	9.1e-01	1.0e-04	1.0e-04	5.1e-01	4.3e-01	3.3e-08	9.4e-01	-0.836444	0.800576	0.0428073	-0.270179	1.09123	0.214155
CFAP36	OID43523	Q96G28	2.9e-06	7.2e-10	1.7e-01	1.5e-01	1.6e-12	7.7e-01	2.3e-05	3.4e-09	3.0e-01	2.6e-01	8.7e-12	8.7e-01	-0.916421	1.28684	-0.346965	-0.230504	1.80554	-0.0233186
CFAP410	OID42284	O43822	2.0e-01	2.8e-07	2.4e-03	4.0e-01	5.2e-08	1.9e-01	3.1e-01	8.2e-07	9.1e-03	5.4e-01	1.3e-07	3.2e-01	-0.125655	1.17423	-0.557943	0.00863079	0.824887	-0.193956
CFAP45	OID42285	Q9UL16	3.6e-01	9.0e-05	2.7e-01	1.2e-02	1.4e-10	6.9e-01	5.0e-01	1.9e-04	4.1e-01	3.6e-02	4.9e-10	8.1e-01	0.0519563	0.825687	0.0348666	0.577164	1.31951	0.156315
CFAP99	OID41007	D6REC4	1.8e-01	2.3e-01	5.7e-02	6.5e-01	8.7e-01	6.1e-01	2.8e-01	2.9e-01	1.2e-01	7.7e-01	8.9e-01	7.5e-01	-0.23883	-0.245956	0.822834	-0.331812	-0.390635	0.372266
CFC1	OID42286	P0CG37	1.3e-01	2.4e-02	3.0e-08	2.6e-01	8.9e-03	1.6e-02	2.2e-01	3.6e-02	5.4e-07	3.9e-01	1.3e-02	4.7e-02	0.172026	0.156047	0.415085	0.167762	0.138186	0.377007
CFHR5	OID45333	Q9BXR6	3.3e-02	2.1e-01	3.2e-04	9.1e-01	1.1e-03	2.9e-01	6.9e-02	2.7e-01	1.7e-03	9.5e-01	1.8e-03	4.5e-01	0.247864	-0.0200288	0.133082	0.00893891	0.142244	0.152354
CGN	OID42288	Q9P2M7	5.9e-01	4.0e-01	1.2e-01	5.4e-01	4.5e-01	2.5e-01	7.1e-01	4.7e-01	2.3e-01	6.7e-01	5.1e-01	4.0e-01	-0.023831	0.150532	-0.124526	0.164654	0.291282	0.308907
CGREF1	OID44535	Q99674	5.2e-01	2.1e-14	1.3e-08	2.2e-07	1.2e-06	4.5e-07	6.5e-01	5.3e-13	2.7e-07	4.6e-06	2.7e-06	4.7e-06	0.00568753	-0.781858	0.400126	-0.35978	-0.368076	0.381342
CHAC1	OID41008	Q9BUX1	1.4e-01	9.5e-01	2.0e-01	4.1e-01	4.0e-01	8.6e-01	2.4e-01	9.6e-01	3.3e-01	5.6e-01	4.6e-01	9.2e-01	-0.191219	0.00498696	-0.00704521	-0.0093714	0.165241	0.0461127
CHAC2	OID42289	Q8WUX2	8.2e-01	7.1e-15	4.5e-01	1.1e-01	3.6e-15	1.7e-01	8.9e-01	2.4e-13	6.0e-01	2.0e-01	7.3e-14	3.1e-01	0.00365075	1.75969	-0.0477986	0.269605	2.1682	0.360966
CHAD	OID44536	O15335	3.2e-12	7.1e-15	2.6e-07	1.1e-14	1.9e-03	2.5e-08	1.1e-09	2.4e-13	3.5e-06	3.1e-12	3.1e-03	3.6e-07	-0.580131	-0.78674	0.225925	-0.802399	-0.0985935	0.175057
CHCHD10	OID43524	Q8WYQ3	5.4e-06	6.9e-08	1.3e-03	3.6e-03	6.0e-11	4.1e-02	3.7e-05	2.2e-07	5.5e-03	1.4e-02	2.2e-10	1.0e-01	-0.176323	0.438899	-0.327509	-0.180594	0.765737	-0.17572
CHCHD3	OID42290	Q9NX63	1.5e-07	1.8e-12	1.8e-01	2.7e-03	7.1e-15	7.4e-01	2.5e-06	1.8e-11	3.0e-01	1.1e-02	1.1e-13	8.4e-01	-1.276	1.94843	0.240776	-0.333016	2.2256	0.200829
CHCHD6	OID43525	Q9BRQ6	3.0e-02	7.8e-05	1.0e-01	3.7e-01	4.6e-06	2.2e-02	6.3e-02	1.6e-04	2.0e-01	5.2e-01	9.5e-06	6.0e-02	-0.0993857	0.139376	-0.0430006	-0.00360125	0.276443	-0.0462808
CHGA	OID45070	P10645	3.1e-01	1.2e-01	5.2e-09	9.5e-04	4.6e-02	9.0e-13	4.4e-01	1.6e-01	1.2e-07	4.9e-03	6.3e-02	4.5e-11	-0.258858	0.376293	0.807369	-0.255291	0.167589	1.24317
CHGB	OID44537	P05060	1.8e-02	1.4e-04	1.9e-04	5.6e-02	6.8e-07	3.3e-03	4.1e-02	2.8e-04	1.1e-03	1.2e-01	1.5e-06	1.2e-02	-0.133878	-0.349577	0.419781	0.0728994	-0.681587	0.420614
CHI3L1	OID45335	P36222	3.5e-01	1.4e-11	4.5e-01	4.7e-01	3.8e-12	8.0e-02	4.9e-01	1.0e-10	5.9e-01	6.1e-01	1.9e-11	1.7e-01	-0.0316281	0.608482	0.0314825	-0.0372086	0.509896	-0.129657
CHIT1	OID45071	Q13231	9.0e-01	2.0e-11	1.0e-01	6.3e-01	2.1e-06	3.8e-01	9.4e-01	1.4e-10	1.9e-01	7.5e-01	4.4e-06	5.5e-01	-0.124039	0.532082	-0.0732911	0.0131252	0.186376	0.0331894
CHL1	OID45336	O00533	4.5e-01	5.1e-06	3.4e-04	2.2e-03	8.9e-02	1.2e-05	5.9e-01	1.2e-05	1.8e-03	9.4e-03	1.2e-01	8.5e-05	-0.0551109	-0.174451	0.115215	-0.113888	-0.0572648	0.149666
CHM	OID43526	P24386	8.6e-05	2.5e-10	9.4e-01	4.2e-01	3.6e-14	7.7e-01	3.7e-04	1.3e-09	9.6e-01	5.7e-01	3.4e-13	8.6e-01	-0.741013	1.43365	-0.0877653	-0.155612	1.98833	0.018351
CHMP1A	OID43527	Q9HD42	5.1e-02	5.4e-06	8.6e-01	2.3e-01	1.6e-10	4.8e-01	1.0e-01	1.3e-05	9.1e-01	3.6e-01	5.5e-10	6.5e-01	-0.420465	0.906517	0.386448	-0.126159	1.69328	0.172776
CHMP4C	OID41014	Q96CF2	4.5e-02	3.2e-02	3.5e-01	1.4e-01	4.8e-04	6.4e-01	9.0e-02	4.8e-02	5.0e-01	2.4e-01	8.3e-04	7.7e-01	-0.184177	0.344176	-0.0473582	-0.216516	0.365088	0.146961
CHMP6	OID44538	Q96FZ7	1.3e-01	7.0e-05	4.8e-01	9.4e-01	5.6e-09	4.0e-01	2.2e-01	1.5e-04	6.2e-01	9.7e-01	1.5e-08	5.6e-01	-0.215941	0.567441	0.0524391	0.0957887	0.936018	0.217295
CHRDL1	OID44539	Q9BU40	8.2e-02	2.0e-05	4.5e-12	2.4e-07	2.5e-13	3.1e-13	1.5e-01	4.4e-05	3.3e-10	4.9e-06	1.7e-12	1.9e-11	-0.236108	0.474838	1.16832	-0.212076	0.521763	1.3486
CHRDL2	OID44540	Q6WN34	7.6e-01	1.5e-04	2.1e-14	4.9e-02	1.7e-03	1.5e-13	8.4e-01	3.1e-04	9.3e-12	1.1e-01	2.8e-03	1.1e-11	-0.141093	0.358524	1.16389	-0.204803	0.313821	1.07966
CHRM1	OID42292	P11229	3.0e-01	2.7e-01	4.4e-01	5.8e-02	4.9e-02	2.6e-02	4.2e-01	3.3e-01	5.8e-01	1.3e-01	6.8e-02	6.9e-02	-0.207839	-0.0588195	0.312125	-0.52718	0.359272	-0.850953
CHST2	OID41017	Q9Y4C5	9.8e-01	4.9e-02	2.7e-04	7.7e-02	4.2e-03	4.6e-05	9.9e-01	7.0e-02	1.4e-03	1.6e-01	6.6e-03	2.9e-04	0.0688938	0.039972	0.445228	-0.109136	0.211752	0.429256
CHST4	OID41018	Q8NCG5	8.9e-01	4.5e-01	7.2e-01	6.6e-01	1.3e-01	6.2e-01	9.3e-01	5.2e-01	8.1e-01	7.8e-01	1.6e-01	7.5e-01	0.0510718	0.046371	-0.0982298	-0.079214	-0.0693198	-0.080238
CHUK	OID42293	O15111	9.0e-02	7.1e-15	4.6e-04	4.7e-03	3.6e-15	1.8e-03	1.6e-01	2.4e-13	2.3e-03	1.7e-02	7.3e-14	7.1e-03	0.85478	2.60546	-1.06453	1.5087	3.08528	-0.472869
CIAPIN1	OID44541	Q6FI81	1.3e-04	6.2e-11	2.3e-02	8.2e-02	7.1e-15	4.8e-01	5.5e-04	3.7e-10	5.9e-02	1.6e-01	1.1e-13	6.4e-01	-0.610509	1.26401	-0.85964	-0.174774	1.75819	-0.199684
CILK1	OID41022	Q9UPZ9	5.6e-01	1.0e+00	7.0e-01	1.6e-01	1.7e-01	7.8e-02	6.9e-01	1.0e+00	7.9e-01	2.8e-01	2.1e-01	1.7e-01	-0.0968463	-0.0462545	0.226896	-0.223047	0.501729	0.249211
CILP	OID45072	O75339	3.6e-01	4.5e-06	6.1e-01	1.5e-01	8.0e-02	4.2e-01	4.9e-01	1.1e-05	7.2e-01	2.6e-01	1.1e-01	5.9e-01	-0.108624	-0.399235	-0.0341132	-0.147243	0.235993	-0.172283
CIRBP	OID43528	Q14011	3.2e-05	3.2e-08	7.6e-01	4.0e-02	4.0e-11	2.3e-01	1.6e-04	1.1e-07	8.3e-01	9.4e-02	1.6e-10	3.8e-01	-0.821595	1.14319	0.0820718	-0.233632	1.80932	0.197364
CIT	OID43529	O14578	2.7e-01	2.7e-02	2.8e-04	2.5e-02	3.0e-05	1.5e-04	4.0e-01	4.0e-02	1.5e-03	6.6e-02	5.9e-05	8.3e-04	-0.19987	0.245346	-0.477406	-0.348972	0.571157	-0.35296
CKAP2L	OID41023	Q8IYA6	5.7e-01	1.3e-01	2.8e-01	4.8e-01	5.6e-01	6.9e-01	7.0e-01	1.8e-01	4.3e-01	6.2e-01	6.2e-01	8.1e-01	-0.12261	0.351869	0.462788	-0.292364	0.0520745	-0.0245997
CKAP4	OID43530	Q07065	7.2e-02	6.3e-13	5.0e-01	5.7e-08	3.8e-06	4.9e-02	1.3e-01	7.3e-12	6.3e-01	1.4e-06	8.0e-06	1.2e-01	-0.0351787	-0.506812	0.0927596	-0.41931	-0.204123	0.0235499
CKAP5	OID44542	Q14008	4.8e-03	1.2e-12	4.3e-02	3.2e-01	7.1e-15	3.3e-01	1.3e-02	1.3e-11	9.9e-02	4.6e-01	1.1e-13	4.9e-01	-0.70326	1.80756	-0.0946746	-0.0201945	2.26397	-0.0418175
CKB	OID45073	P12277	4.9e-01	3.5e-08	1.0e-03	4.8e-03	4.5e-10	3.5e-05	6.3e-01	1.2e-07	4.5e-03	1.8e-02	1.4e-09	2.3e-04	-0.0362764	-0.632795	-0.230878	0.370261	-0.562896	-0.263416
CKMT1A_CKMT1B	OID44543	P12532	8.0e-01	1.4e-01	1.4e-01	9.1e-03	4.5e-07	3.4e-01	8.7e-01	1.9e-01	2.5e-01	2.9e-02	1.0e-06	5.0e-01	-0.0780747	-0.192506	-0.162036	-0.130668	-0.414512	-0.0552591
CLASP1	OID42295	Q7Z460	9.3e-06	2.9e-10	2.6e-01	6.1e-02	1.8e-14	5.9e-01	5.8e-05	1.5e-09	4.0e-01	1.3e-01	1.9e-13	7.3e-01	-0.910613	1.4905	-0.0176491	-0.487658	1.9177	0.0754852
CLC	OID44544	Q05315	2.1e-07	4.5e-02	7.2e-03	4.6e-06	8.0e-01	2.8e-01	3.0e-06	6.6e-02	2.3e-02	5.7e-05	8.3e-01	4.3e-01	-0.508144	-0.444973	-0.723749	-0.927159	0.275011	-0.248249
CLEC10A	OID43531	Q8IUN9	8.3e-07	2.7e-03	7.0e-05	2.1e-08	1.3e-10	1.1e-03	8.7e-06	4.8e-03	4.6e-04	5.9e-07	4.4e-10	4.5e-03	0.268101	-0.117321	0.293496	0.347061	-0.366392	0.188275
CLEC11A	OID45074	Q9Y240	2.3e-08	7.1e-15	8.7e-01	3.6e-14	3.9e-03	2.1e-01	6.1e-07	2.4e-13	9.1e-01	6.6e-12	6.2e-03	3.5e-01	-0.263602	-0.748602	0.0448752	-0.585166	-0.2436	0.0547612
CLEC12A	OID43532	Q5QGZ9	4.6e-04	9.3e-03	1.9e-01	4.6e-06	2.6e-01	7.1e-01	1.6e-03	1.5e-02	3.2e-01	5.7e-05	3.2e-01	8.2e-01	-0.274282	-0.054647	-0.0997292	-0.440717	0.100966	-0.0207508
CLEC14A	OID45075	Q86T13	6.8e-01	1.0e-07	1.4e-05	9.4e-03	2.3e-01	3.2e-07	7.9e-01	3.2e-07	1.1e-04	3.0e-02	2.8e-01	3.4e-06	-0.102844	-0.186277	0.188267	-0.090771	-0.0372968	0.285106
CLEC1A	OID43533	Q8NC01	6.5e-01	3.5e-06	2.5e-03	1.1e-01	6.7e-03	8.3e-02	7.6e-01	8.7e-06	9.4e-03	2.1e-01	1.0e-02	1.7e-01	-0.060321	-0.174399	0.114116	-0.111884	-0.0407663	0.0482328
CLEC1B	OID44545	Q9P126	8.3e-07	1.2e-12	3.7e-02	2.4e-02	3.9e-13	1.3e-01	8.7e-06	1.3e-11	8.8e-02	6.5e-02	2.4e-12	2.5e-01	-0.974109	2.05957	-0.824903	-0.427567	2.01192	-0.259922
CLEC2L	OID42296	P0C7M8	5.2e-01	6.7e-01	8.4e-01	1.0e-01	4.5e-01	1.4e-01	6.6e-01	7.3e-01	9.0e-01	1.9e-01	5.1e-01	2.6e-01	-0.242556	0.275605	0.0483638	-0.232616	0.465253	0.247591
CLEC4A	OID43534	Q9UMR7	5.7e-01	2.2e-01	1.2e-06	3.8e-02	6.6e-08	7.7e-06	7.0e-01	2.8e-01	1.3e-05	9.0e-02	1.6e-07	5.9e-05	-0.0599102	-0.0624424	0.296992	-0.0673786	-0.400437	0.300854
CLEC4C	OID43535	Q8WTT0	9.4e-02	3.1e-06	4.9e-01	2.0e-04	1.3e-05	1.8e-01	1.7e-01	7.7e-06	6.2e-01	1.4e-03	2.6e-05	3.1e-01	-0.115267	-0.391316	0.02707	-0.0935618	-0.237504	-0.0770912
CLEC4D	OID43536	Q8WXI8	1.3e-02	3.0e-05	2.5e-02	4.5e-02	2.1e-04	5.0e-03	3.2e-02	6.7e-05	6.5e-02	1.0e-01	3.8e-04	1.7e-02	-0.102886	0.305881	-0.0901327	-0.225771	0.506339	-0.225481
CLEC4E	OID41025	Q9ULY5	9.2e-01	2.9e-03	2.8e-01	6.5e-01	6.9e-03	7.2e-02	9.6e-01	5.1e-03	4.2e-01	7.7e-01	1.1e-02	1.6e-01	0.0327748	0.292116	-0.189872	-0.21313	0.570821	-0.415708
CLEC4G	OID43537	Q6UXB4	1.6e-03	5.5e-03	7.4e-03	5.0e-04	1.7e-02	3.5e-02	4.8e-03	9.2e-03	2.4e-02	2.9e-03	2.5e-02	9.0e-02	0.154355	0.228868	0.171182	0.155295	0.1132	0.141803
CLEC4M	OID45076	Q9H2X3	4.8e-01	1.2e-03	5.5e-01	6.2e-01	2.7e-11	6.1e-02	6.2e-01	2.2e-03	6.7e-01	7.5e-01	1.1e-10	1.4e-01	-0.0918689	-0.115978	0.0708846	0.00181124	-0.329598	0.112141
CLEC5A	OID44546	Q9NY25	7.9e-01	5.9e-01	9.7e-01	1.7e-01	2.3e-01	7.3e-01	8.7e-01	6.5e-01	9.8e-01	2.8e-01	2.8e-01	8.4e-01	-0.0444859	0.0389529	-0.0242064	-0.0321685	-0.154553	0.0990689
CLEC6A	OID42297	Q6EIG7	1.8e-01	5.5e-02	9.2e-01	3.0e-01	2.3e-01	5.4e-01	2.9e-01	7.9e-02	9.5e-01	4.4e-01	2.8e-01	6.9e-01	-0.162482	0.177831	0.0986592	-0.071624	0.0352803	-0.00832031
CLEC7A	OID43538	Q9BXN2	5.7e-02	9.4e-01	8.0e-01	3.2e-03	2.4e-02	7.6e-01	1.1e-01	9.5e-01	8.6e-01	1.3e-02	3.4e-02	8.6e-01	-0.0118274	0.0296435	0.014578	-0.156721	0.143289	-0.0593821
CLGN	OID42298	O14967	6.7e-01	8.5e-01	5.3e-01	4.4e-01	1.3e-01	7.4e-01	7.8e-01	8.8e-01	6.6e-01	5.8e-01	1.7e-01	8.4e-01	0.0187085	-0.122811	0.154955	-0.141013	-0.115967	-0.0237663
CLIC1	OID41027	O00299	2.3e-04	6.7e-07	4.7e-01	1.0e-01	4.6e-11	4.1e-01	8.9e-04	1.8e-06	6.1e-01	1.9e-01	1.8e-10	5.8e-01	-0.645665	0.688889	0.10271	-0.254265	1.0356	0.223468
CLIP2	OID43539	Q9UDT6	2.3e-03	1.6e-06	2.5e-01	5.6e-01	1.1e-11	6.0e-01	6.5e-03	4.2e-06	3.9e-01	6.9e-01	5.0e-11	7.4e-01	-0.687923	1.39472	-0.617614	-0.00570174	1.7863	-0.179566
CLK3	OID41029	P49761	1.5e-01	4.8e-01	4.9e-01	2.7e-01	1.4e-01	5.6e-02	2.5e-01	5.5e-01	6.2e-01	4.0e-01	1.8e-01	1.3e-01	0.107346	-0.10507	0.00754829	0.0964936	-0.0749091	-0.18556
CLMP	OID43540	Q9H6B4	9.4e-01	2.0e-05	2.0e-06	3.3e-02	7.7e-06	8.1e-04	9.7e-01	4.4e-05	2.0e-05	8.3e-02	1.6e-05	3.5e-03	-0.00697327	0.164347	0.253214	-0.114488	0.244179	0.127812
CLNS1A	OID42301	P54105	6.9e-06	4.7e-01	1.0e-06	7.7e-06	1.4e-05	1.2e-04	4.6e-05	5.3e-01	1.1e-05	8.6e-05	2.9e-05	6.5e-04	-0.912324	0.196871	-1.19648	-0.725807	0.854139	-0.756762
CLPP	OID43541	Q16740	7.2e-07	7.0e-01	4.9e-02	1.7e-02	8.3e-02	7.7e-02	7.8e-06	7.5e-01	1.1e-01	4.8e-02	1.1e-01	1.6e-01	-0.976185	0.423432	-0.907234	-0.709887	0.60614	-0.348467
CLPS	OID45077	P04118	7.6e-01	2.4e-05	7.0e-03	8.4e-01	2.4e-01	2.2e-02	8.5e-01	5.4e-05	2.3e-02	9.0e-01	2.9e-01	6.0e-02	-0.0546919	0.213603	-0.127172	-0.00635339	0.134383	-0.17578
CLSTN2	OID43542	Q9H4D0	1.7e-02	7.6e-01	2.5e-10	2.3e-01	1.5e-01	4.2e-09	3.8e-02	8.1e-01	8.6e-09	3.6e-01	1.9e-01	7.5e-08	-0.180871	0.0405534	0.434262	-0.138626	0.0648191	0.637422
CLSTN3	OID43543	Q9BQT9	3.4e-02	4.9e-05	3.5e-06	7.5e-04	7.6e-01	3.2e-06	7.1e-02	1.0e-04	3.3e-05	4.1e-03	7.9e-01	2.7e-05	-0.105892	-0.269793	0.369441	-0.156189	0.0232052	0.400071
CLTA	OID41032	P09496	2.2e-07	1.9e-01	1.1e-05	1.3e-02	7.9e-01	3.0e-06	3.2e-06	2.4e-01	9.1e-05	3.8e-02	8.2e-01	2.6e-05	-1.00997	-0.199822	-1.27984	-0.426603	0.246926	-1.19655
CLTB	OID44547	P09497	2.2e-07	3.4e-02	2.8e-02	4.6e-04	5.1e-05	1.1e-01	3.2e-06	5.1e-02	6.9e-02	2.7e-03	9.6e-05	2.1e-01	-1.11677	0.512519	-0.657872	-0.541649	0.689952	-0.174007
CLUL1	OID44548	Q15846	1.7e-01	1.4e-14	5.2e-05	2.4e-03	3.6e-15	3.9e-09	2.7e-01	3.9e-13	3.5e-04	1.0e-02	7.3e-14	7.0e-08	-0.027755	-0.766086	-0.215565	-0.107884	-0.890758	-0.349966
CLYBL	OID42305	Q8N0X4	1.8e-02	3.5e-01	6.4e-04	1.2e-02	9.1e-01	6.8e-02	4.0e-02	4.1e-01	3.1e-03	3.6e-02	9.3e-01	1.5e-01	-0.193921	-0.55304	-0.710854	-0.491508	-0.0550947	-0.197251
CMC1	OID44549	Q7Z7K0	2.8e-04	4.7e-09	6.1e-01	7.0e-02	3.2e-12	1.1e-01	1.0e-03	1.9e-08	7.2e-01	1.4e-01	1.6e-11	2.1e-01	-0.796753	1.67437	0.0183494	-0.196703	1.95392	0.679933
CMIP	OID43544	Q8IY22	1.1e-03	8.1e-11	7.3e-01	2.5e-01	2.0e-11	9.8e-01	3.5e-03	4.7e-10	8.2e-01	3.9e-01	8.4e-11	9.9e-01	-1.02302	1.96087	0.1943	-0.0713952	2.63115	0.264136
CMYA5	OID43545	Q8N3K9	8.6e-01	3.1e-03	5.9e-04	2.3e-02	1.3e-04	1.1e-01	9.1e-01	5.3e-03	2.9e-03	6.2e-02	2.4e-04	2.2e-01	0.0204447	0.246281	0.903574	0.77517	0.899332	0.259827
CNBD1	OID41035	Q8NA66	6.4e-01	1.4e-01	8.0e-01	9.4e-01	5.3e-01	5.6e-01	7.6e-01	1.9e-01	8.7e-01	9.6e-01	5.8e-01	7.1e-01	0.0646889	0.0879269	0.153373	0.16956	-0.00165874	0.0703058
CNDP1	OID45337	Q96KN2	1.3e-06	6.4e-04	5.8e-02	3.2e-03	1.6e-02	8.4e-01	1.2e-05	1.2e-03	1.2e-01	1.3e-02	2.4e-02	9.0e-01	0.556112	0.693672	0.373691	0.280485	0.176169	0.0902033
CNGB3	OID42306	Q9NQW8	3.9e-02	1.3e-02	1.7e-01	7.6e-01	9.1e-02	8.8e-01	8.0e-02	2.1e-02	2.9e-01	8.5e-01	1.2e-01	9.3e-01	-0.201946	0.222515	0.0370663	-0.0693447	0.39367	0.0173738
CNKSR1	OID40122	Q969H4	4.7e-01	6.2e-01	3.5e-01	9.8e-01	3.4e-01	8.8e-01	6.0e-01	6.8e-01	4.9e-01	9.9e-01	4.0e-01	9.3e-01	0.0881842	-0.0853822	0.0915039	-0.116781	0.0569566	0.049624
CNN2	OID44550	Q99439	1.6e-03	3.9e-13	1.0e-01	3.8e-01	1.8e-14	5.6e-04	4.8e-03	5.0e-12	2.0e-01	5.3e-01	1.9e-13	2.6e-03	-0.631076	1.95469	0.89929	-0.186925	2.20034	1.36869
CNOT11	OID40123	Q9UKZ1	3.3e-02	9.9e-03	2.3e-01	3.0e-03	3.2e-02	1.5e-01	6.9e-02	1.6e-02	3.7e-01	1.2e-02	4.4e-02	2.7e-01	0.312586	-0.314306	-0.0289944	-0.333152	0.291424	0.300962
CNOT4	OID41040	O95628	8.2e-01	8.7e-01	3.4e-01	1.4e-01	3.2e-03	1.1e-01	8.9e-01	8.9e-01	4.9e-01	2.4e-01	5.1e-03	2.1e-01	-0.0947107	0.0895978	0.0871109	-0.257177	0.412668	-0.131121
CNP	OID43546	P09543	4.3e-09	3.6e-10	6.9e-01	1.2e-03	8.9e-14	1.7e-01	1.8e-07	1.8e-09	7.9e-01	6.0e-03	7.1e-13	3.0e-01	-1.27416	1.1712	-0.431622	-0.52012	1.76374	0.626618
CNPY2	OID42307	Q9Y2B0	7.0e-05	2.1e-02	1.2e-02	6.7e-01	5.4e-04	1.6e-02	3.2e-04	3.2e-02	3.6e-02	7.8e-01	9.3e-04	4.5e-02	-0.346508	0.236778	-0.453739	-0.0547498	0.329718	-0.23233
CNPY4	OID43547	Q8N129	4.6e-04	4.2e-08	1.7e-01	7.8e-02	2.0e-10	7.3e-01	1.6e-03	1.4e-07	2.9e-01	1.6e-01	6.9e-10	8.4e-01	-0.619879	0.938426	-0.0176606	-0.249182	1.19644	0.0592837
CNRIP1	OID42308	Q96F85	3.6e-03	1.5e-07	3.8e-01	1.3e-04	1.1e-14	1.2e-02	9.9e-03	4.6e-07	5.3e-01	9.7e-04	1.4e-13	3.5e-02	-0.491311	1.39115	0.0227931	-0.281565	1.83992	0.297266
CNST	OID44551	Q6PJW8	1.3e-02	2.1e-14	1.3e-02	2.5e-02	3.6e-15	8.7e-01	3.2e-02	5.3e-13	3.8e-02	6.6e-02	7.3e-14	9.3e-01	0.2532	1.66644	-0.197182	0.47784	1.95428	0.104561
CNTN1	OID45078	Q12860	2.4e-02	1.7e-06	7.0e-05	6.6e-08	2.1e-02	1.1e-07	5.2e-02	4.5e-06	4.6e-04	1.7e-06	3.1e-02	1.4e-06	-0.126842	0.211051	0.165409	-0.139495	0.0781368	0.198341
CNTN2	OID43548	Q02246	1.5e-02	3.5e-11	2.8e-01	6.9e-01	1.5e-11	6.4e-01	3.5e-02	2.3e-10	4.3e-01	8.0e-01	6.5e-11	7.7e-01	-0.158303	-0.569942	0.0697496	0.0364957	-0.562381	0.0677035
CNTN3	OID45079	Q9P232	7.0e-05	1.9e-08	1.2e-06	1.4e-09	3.6e-15	2.2e-09	3.2e-04	6.7e-08	1.2e-05	5.6e-08	7.3e-14	4.0e-08	0.154555	0.324254	0.25684	0.290602	0.641672	0.167481
CNTN4	OID45080	Q8IWV2	5.3e-02	1.4e-13	8.0e-01	4.5e-07	7.0e-10	2.2e-03	1.0e-01	2.2e-12	8.6e-01	8.3e-06	2.2e-09	8.3e-03	-0.0282966	-0.384684	0.0311013	-0.134467	-0.304386	0.0853321
CNTN5	OID44552	O94779	2.4e-03	7.1e-15	1.1e-02	2.6e-10	9.8e-12	2.7e-01	6.7e-03	2.4e-13	3.3e-02	1.3e-08	4.4e-11	4.3e-01	-0.0959732	-1.08707	-0.199965	-0.454151	-0.839474	-0.0530474
CNTNAP2	OID43549	Q9UHC6	1.2e-04	5.8e-07	6.0e-01	3.7e-02	2.0e-11	9.7e-01	4.8e-04	1.6e-06	7.2e-01	8.9e-02	8.4e-11	9.8e-01	-0.2705	-0.39337	0.0888663	-0.0981323	-0.763176	0.0879468
CNTRL	OID42311	Q7Z7A1	3.5e-08	2.3e-04	2.0e-04	2.9e-05	1.9e-06	4.6e-04	8.1e-07	4.6e-04	1.1e-03	2.7e-04	4.2e-06	2.2e-03	-1.27251	0.961283	-1.1813	-1.09962	1.26386	-0.819741
COCH	OID44553	O43405	2.0e-06	1.7e-07	4.7e-02	9.7e-03	6.7e-09	6.7e-02	1.7e-05	5.0e-07	1.1e-01	3.1e-02	1.8e-08	1.5e-01	-0.330007	0.493265	-0.189659	-0.245141	0.467545	-0.0869947
COG7	OID41044	P83436	1.2e-01	8.1e-01	2.6e-01	5.5e-01	5.7e-01	2.2e-03	2.0e-01	8.5e-01	4.0e-01	6.9e-01	6.3e-01	8.3e-03	0.200832	-0.0225316	0.289354	0.0513253	0.150522	0.53375
COL15A1	OID45081	P39059	2.2e-03	1.8e-02	3.1e-11	2.6e-07	2.7e-11	1.8e-14	6.3e-03	2.7e-02	1.5e-09	5.2e-06	1.1e-10	2.3e-12	-0.0872304	0.0660201	0.979634	-0.17988	0.465573	1.326
COL18A1	OID45082	P39060	1.6e-01	3.9e-08	1.1e-11	1.7e-03	1.3e-09	1.1e-14	2.6e-01	1.3e-07	6.3e-10	7.9e-03	3.9e-09	1.6e-12	0.00344909	0.215399	0.803433	-0.0775091	0.212935	1.05978
COL1A1	OID45083	P02452	6.2e-11	1.8e-12	1.1e-01	1.1e-14	1.8e-03	1.8e-01	1.4e-08	1.8e-11	2.1e-01	3.1e-12	3.0e-03	3.2e-01	-0.607006	-0.538477	-0.0594927	-0.776198	-0.0575609	-0.0547849
COL24A1	OID43550	Q17RW2	1.9e-07	7.1e-15	1.5e-01	1.2e-13	1.2e-13	1.4e-01	2.8e-06	2.4e-13	2.7e-01	1.6e-11	9.0e-13	2.6e-01	-0.191548	-1.33246	0.049072	-0.684847	-0.891449	0.112557
COL25A1-DT	OID41045	Q6ZST2	1.0e-01	7.3e-01	3.6e-03	1.3e-01	5.0e-01	2.3e-01	1.8e-01	7.7e-01	1.3e-02	2.3e-01	5.5e-01	3.8e-01	0.0992174	0.0589321	0.187012	-0.169423	0.0268104	0.30015
COL26A1	OID41046	Q96A83	1.3e-02	6.4e-01	1.2e-05	7.5e-02	2.3e-03	4.8e-04	3.2e-02	6.9e-01	9.5e-05	1.5e-01	3.8e-03	2.3e-03	0.593278	-0.228369	0.666108	-0.148485	0.407635	0.49919
COL28A1	OID43551	Q2UY09	7.9e-04	3.2e-05	5.2e-09	6.8e-05	6.9e-01	6.0e-13	2.6e-03	7.0e-05	1.2e-07	5.6e-04	7.3e-01	3.5e-11	-0.128049	-0.308963	0.531282	-0.222086	-0.119161	0.690473
COL2A1	OID43552	P02458	1.4e-14	7.1e-15	1.9e-04	1.1e-14	8.8e-11	8.4e-08	2.5e-11	2.4e-13	1.1e-03	3.1e-12	3.2e-10	1.0e-06	-1.75012	-2.90933	-0.227535	-2.2615	-1.62313	-0.258325
COL3A1	OID45084	P02461	3.3e-01	9.0e-10	4.7e-07	3.0e-06	1.0e-06	2.1e-05	4.6e-01	4.2e-09	5.7e-06	4.1e-05	2.2e-06	1.5e-04	-0.0841931	-0.468907	-0.263516	-0.208172	-0.273037	-0.204397
COL4A1	OID44554	P02462	7.7e-01	7.7e-09	7.3e-02	1.2e-03	4.6e-04	3.3e-04	8.5e-01	2.9e-08	1.5e-01	5.9e-03	7.9e-04	1.6e-03	0.0351805	-0.325615	0.145118	-0.234472	-0.188339	0.275217
COL5A1	OID44555	P20908	5.1e-10	7.1e-15	6.4e-01	7.1e-15	3.7e-07	4.2e-01	6.2e-08	2.4e-13	7.5e-01	3.1e-12	8.4e-07	5.9e-01	-0.775169	-1.67042	0.0591726	-1.19521	-0.751816	0.0119635
COL6A3	OID45085	P12111	1.4e-02	3.7e-04	4.2e-01	3.1e-13	4.0e-02	4.1e-05	3.3e-02	7.0e-04	5.6e-01	3.9e-11	5.5e-02	2.6e-04	-0.130481	-0.256818	0.026384	-0.586358	0.225488	0.155695
COL6A6	OID41047	A6NMZ7	8.5e-01	7.8e-02	7.2e-01	4.8e-01	4.3e-02	2.6e-01	9.1e-01	1.1e-01	8.1e-01	6.1e-01	5.9e-02	4.1e-01	-0.0381484	-0.218138	0.0667832	-0.00055123	-0.227541	0.044621
COL9A1	OID43553	P20849	7.1e-15	7.1e-15	5.9e-02	3.6e-15	3.1e-13	6.1e-01	2.5e-11	2.4e-13	1.3e-01	2.5e-12	2.0e-12	7.5e-01	-2.41794	-4.5156	-0.160832	-4.24655	-2.471	0.174256
COLEC11	OID45086	Q9BWP8	4.0e-01	4.0e-02	2.6e-05	1.6e-02	2.8e-02	7.2e-05	5.4e-01	5.9e-02	1.9e-04	4.5e-02	3.9e-02	4.3e-04	-0.0864242	-0.0553414	0.319601	-0.0440827	-0.170244	0.164996
COLEC12	OID44556	Q5KU26	3.8e-03	1.2e-11	2.5e-01	2.7e-08	7.2e-08	1.1e-03	1.0e-02	9.1e-11	3.9e-01	7.4e-07	1.8e-07	4.7e-03	-0.128577	-0.337512	0.09303	-0.278485	-0.188981	0.0792266
COLQ	OID40126	Q9Y215	4.8e-01	8.3e-01	3.0e-02	3.3e-02	5.7e-01	2.8e-01	6.2e-01	8.6e-01	7.4e-02	8.3e-02	6.3e-01	4.3e-01	0.0848798	-0.0562758	0.128414	0.111047	0.0822083	-0.116186
COMMD1	OID43554	Q8N668	5.2e-04	1.2e-10	9.7e-04	2.0e-01	5.0e-14	1.7e-03	1.8e-03	6.6e-10	4.3e-03	3.3e-01	4.5e-13	6.9e-03	-0.599206	1.23434	-0.57568	-0.0872576	1.49228	-0.23935
COMMD2	OID44557	Q86X83	2.8e-04	3.5e-11	1.2e-03	1.6e-01	2.5e-14	5.0e-03	1.0e-03	2.3e-10	5.1e-03	2.7e-01	2.5e-13	1.7e-02	-0.655585	1.07766	-0.597475	-0.0293381	1.10579	-0.287472
COMMD7	OID40127	Q86VX2	3.2e-01	2.0e-03	8.3e-01	5.0e-01	8.7e-06	3.5e-01	4.5e-01	3.6e-03	8.9e-01	6.3e-01	1.8e-05	5.2e-01	-0.0672337	0.414665	0.0372737	-0.0894942	0.629665	0.0855453
COMMD9	OID43555	Q9P000	7.0e-05	5.8e-09	3.2e-01	2.0e-01	3.2e-12	3.0e-01	3.2e-04	2.2e-08	4.7e-01	3.3e-01	1.6e-11	4.6e-01	-0.72609	0.902504	-0.153126	-0.127782	1.08203	-0.0444272
COMP	OID45338	P49747	5.5e-01	2.0e-10	6.9e-06	2.7e-02	1.8e-04	7.8e-08	6.7e-01	1.1e-09	5.9e-05	7.1e-02	3.3e-04	9.7e-07	-0.0641883	-0.617082	0.484269	-0.0106407	-0.340852	0.419324
COMT	OID43556	P21964	1.7e-03	7.1e-15	2.7e-01	3.6e-01	3.6e-15	4.1e-03	5.2e-03	2.4e-13	4.1e-01	5.0e-01	7.3e-14	1.4e-02	-0.611068	1.9505	0.34166	0.0817592	2.35362	0.895222
COPZ1	OID41048	P61923	6.7e-05	9.5e-01	2.8e-03	8.7e-02	4.1e-01	1.3e-02	3.0e-04	9.6e-01	1.1e-02	1.7e-01	4.7e-01	4.0e-02	-1.03727	-0.0456051	-1.17119	-0.195531	0.25575	-1.21496
COQ7	OID43558	Q99807	2.8e-01	9.9e-01	5.2e-03	9.1e-01	6.1e-02	3.0e-01	4.0e-01	9.9e-01	1.8e-02	9.5e-01	8.2e-02	4.6e-01	0.113266	-0.0577118	-0.246938	0.0725774	-0.156275	-0.0492125
CORO1A	OID45087	P31146	9.5e-07	9.2e-11	1.8e-02	5.5e-03	1.5e-13	6.1e-02	9.5e-06	5.3e-10	4.9e-02	2.0e-02	1.1e-12	1.4e-01	-0.626357	1.40451	-0.495067	-0.241578	1.78596	-0.427431
CORO6	OID42315	Q6QEF8	3.2e-01	1.2e-01	2.0e-03	2.9e-02	1.1e-04	1.7e-03	4.5e-01	1.6e-01	7.8e-03	7.5e-02	2.0e-04	6.7e-03	0.0181234	0.215246	0.320495	0.210421	0.330561	0.311646
COX5B	OID43559	P10606	8.3e-07	5.4e-08	3.3e-03	3.4e-04	9.2e-06	4.5e-03	8.7e-06	1.8e-07	1.2e-02	2.1e-03	1.9e-05	1.6e-02	-1.03313	-1.91093	-0.627284	-0.611947	-1.40722	-1.21031
COX6B1	OID44558	P14854	2.2e-07	1.0e-01	6.4e-04	1.4e-04	8.4e-01	4.5e-03	3.2e-06	1.4e-01	3.1e-03	1.0e-03	8.6e-01	1.6e-02	-1.16734	-0.359313	-0.873593	-0.637715	0.0640062	-1.03374
CPA1	OID45088	P15085	1.7e-09	2.9e-10	1.6e-04	3.6e-14	2.3e-08	4.6e-04	1.2e-07	1.5e-09	9.4e-04	6.6e-12	5.9e-08	2.2e-03	0.648589	0.486896	0.30462	0.838687	0.364204	0.172921
CPA2	OID44559	P48052	5.6e-01	8.2e-04	3.4e-02	1.6e-02	3.7e-05	1.9e-05	6.9e-01	1.5e-03	8.2e-02	4.6e-02	7.2e-05	1.3e-04	-0.116735	-0.379315	-0.358059	0.34813	-0.548872	-0.45193
CPA4	OID44560	Q9UI42	6.1e-01	2.1e-14	1.7e-06	2.6e-01	3.6e-15	5.6e-09	7.3e-01	5.3e-13	1.8e-05	4.0e-01	7.3e-14	9.4e-08	0.0618552	0.594357	0.525287	-0.0478138	1.04114	0.484981
CPB1	OID45089	P15086	9.5e-07	1.4e-11	8.2e-03	7.8e-10	8.3e-07	5.4e-01	9.5e-06	1.0e-10	2.6e-02	3.4e-08	1.9e-06	6.9e-01	0.56752	0.328088	0.165697	0.649701	0.340378	0.0461369
CPE	OID43560	P16870	1.6e-01	1.6e-08	3.3e-07	4.0e-01	1.9e-04	3.1e-04	2.6e-01	5.7e-08	4.3e-06	5.5e-01	3.4e-04	1.6e-03	0.0255518	-0.332476	0.220894	-0.0677195	-0.143564	0.149529
CPM	OID44561	P14384	2.8e-02	1.9e-04	5.7e-04	5.4e-04	2.6e-10	3.5e-05	5.9e-02	3.9e-04	2.8e-03	3.1e-03	8.6e-10	2.3e-04	0.118328	0.232073	0.142767	0.153055	0.353162	0.259455
CPN2	OID45339	P22792	9.1e-01	1.1e-05	6.1e-01	3.7e-01	4.1e-02	8.5e-02	9.4e-01	2.6e-05	7.2e-01	5.2e-01	5.6e-02	1.8e-01	0.0353392	0.0802763	-0.0443182	0.0321975	0.0150728	0.0531875
CPPED1	OID44562	Q9BRF8	2.4e-05	1.4e-13	7.3e-01	1.6e-03	3.6e-15	1.0e-02	1.3e-04	2.2e-12	8.2e-01	7.2e-03	7.3e-14	3.2e-02	-0.518678	1.59821	0.205275	-0.414795	2.49938	0.681124
CPQ	OID45090	Q9Y646	9.0e-01	2.8e-04	7.2e-10	4.6e-06	7.9e-05	1.1e-11	9.4e-01	5.5e-04	2.0e-08	5.7e-05	1.5e-04	4.2e-10	0.0059862	0.151201	0.506382	-0.281624	0.219387	0.574086
CPSF2	OID40128	Q9P2I0	5.3e-01	3.3e-01	1.4e-01	4.6e-02	1.1e-01	5.4e-01	6.6e-01	3.9e-01	2.6e-01	1.0e-01	1.4e-01	6.9e-01	-0.452897	0.0312736	0.429008	-0.221914	0.278242	0.340819
CPVL	OID43561	Q9H3G5	1.5e-01	5.4e-07	4.5e-12	1.9e-03	1.1e-08	3.8e-12	2.5e-01	1.5e-06	3.3e-10	8.3e-03	2.8e-08	1.6e-10	-0.0355811	0.516831	1.65797	-0.224335	0.801933	1.36793
CPXM1	OID44563	Q96SM3	1.3e-09	1.5e-02	5.7e-03	1.5e-07	4.4e-04	1.6e-02	1.0e-07	2.4e-02	1.9e-02	3.4e-06	7.6e-04	4.7e-02	-0.967644	0.44729	-0.578429	-0.748588	0.567672	-0.540618
CPXM2	OID44564	Q8N436	2.3e-02	3.5e-06	1.5e-08	1.4e-10	3.7e-01	3.7e-07	5.0e-02	8.7e-06	2.9e-07	7.7e-09	4.3e-01	3.8e-06	-0.0912382	-0.433511	0.808875	-0.377343	-0.00297757	0.803583
CPZ	OID42319	Q66K79	3.2e-02	5.4e-11	7.8e-02	2.5e-14	2.3e-05	5.3e-01	6.8e-02	3.3e-10	1.6e-01	5.5e-12	4.6e-05	6.9e-01	-0.110301	-1.11968	-0.223403	-1.22577	-0.585251	-0.0124143
CR1	OID45340	P17927	7.9e-03	1.1e-10	1.8e-07	2.6e-04	8.4e-12	3.4e-06	2.0e-02	5.9e-10	2.6e-06	1.7e-03	3.8e-11	2.8e-05	-0.159874	-0.361058	-0.322401	-0.0899426	-0.468177	-0.258755
CR2	OID45341	P20023	1.8e-08	6.4e-12	1.9e-06	1.8e-11	8.4e-12	1.5e-04	5.0e-07	5.3e-11	1.9e-05	1.2e-09	3.8e-11	8.3e-04	-0.272551	-0.443514	-0.211997	-0.339544	-0.424379	-0.11238
CRACR2A	OID42320	Q9BSW2	3.1e-01	1.9e-09	1.4e-02	1.1e-01	6.0e-11	7.0e-02	4.4e-01	8.2e-09	4.0e-02	2.0e-01	2.2e-10	1.5e-01	-0.163215	2.04928	-1.00861	-0.365643	2.602	-0.641828
CRACR2B	OID41052	Q8N4Y2	4.8e-01	9.3e-01	8.8e-01	4.0e-01	9.9e-01	8.7e-01	6.2e-01	9.5e-01	9.2e-01	5.4e-01	9.9e-01	9.3e-01	-0.148506	-0.192361	0.338203	-0.275119	0.104686	-0.057211
CRADD	OID43562	P78560	2.3e-05	3.6e-14	8.7e-01	2.3e-01	7.1e-15	3.3e-03	1.2e-04	7.7e-13	9.1e-01	3.6e-01	1.1e-13	1.2e-02	-0.717875	2.0163	0.422076	-0.10084	2.7711	1.12954
CRB2	OID44565	Q5IJ48	1.1e-02	7.6e-12	5.4e-12	3.8e-01	3.6e-15	1.2e-13	2.6e-02	6.1e-11	3.7e-10	5.3e-01	7.3e-14	8.6e-12	-0.093015	-0.342704	-0.290974	-0.0412026	-0.553491	-0.320104
CREG1	OID44566	O75629	3.8e-01	2.8e-03	2.9e-02	1.6e-03	3.6e-06	8.5e-02	5.2e-01	4.9e-03	7.3e-02	7.2e-03	7.6e-06	1.8e-01	-0.0761044	0.1749	-0.110099	-0.199729	0.308061	-0.0640745
CRELD1	OID44567	Q96HD1	1.3e-02	8.6e-02	1.1e-03	7.4e-01	4.1e-06	3.8e-03	3.0e-02	1.2e-01	4.8e-03	8.4e-01	8.5e-06	1.4e-02	0.129345	0.0272043	0.149106	-0.0302782	0.246305	0.0844163
CRELD2	OID44568	Q6UXH1	1.3e-04	7.7e-07	1.3e-02	9.1e-03	6.2e-12	2.3e-02	5.5e-04	2.1e-06	3.7e-02	2.9e-02	2.9e-11	6.3e-02	-0.584045	0.548266	-0.101638	-0.291727	0.913768	-0.223366
CRH	OID42323	P06850	3.0e-01	7.1e-15	5.0e-08	2.9e-03	4.0e-11	3.4e-07	4.3e-01	2.4e-13	8.1e-07	1.2e-02	1.6e-10	3.6e-06	-0.158376	-2.41987	0.980152	-0.415544	-1.49756	1.08602
CRHBP	OID44569	P24387	1.4e-01	8.6e-01	8.4e-09	3.7e-01	9.8e-01	1.6e-12	2.4e-01	8.9e-01	1.8e-07	5.2e-01	9.8e-01	7.4e-11	0.000209595	-0.0766181	0.514424	-0.102347	0.0376708	0.673463
CRIM1	OID44570	Q9NZV1	9.8e-02	5.4e-08	7.2e-07	3.7e-02	5.6e-10	1.5e-08	1.7e-01	1.8e-07	8.1e-06	8.9e-02	1.8e-09	2.3e-07	0.0401946	0.255951	0.262083	0.0488429	0.298825	0.281733
CRIP2	OID43563	P52943	9.6e-02	1.2e-06	2.6e-04	4.2e-03	1.6e-10	4.5e-07	1.7e-01	3.3e-06	1.4e-03	1.6e-02	5.5e-10	4.7e-06	0.0904909	0.528265	0.413181	0.173582	0.749672	0.559412
CRISP2	OID43564	P16562	3.5e-01	5.9e-02	9.0e-05	2.6e-02	1.9e-01	1.7e-03	4.9e-01	8.5e-02	5.7e-04	6.9e-02	2.4e-01	6.9e-03	-0.0212601	0.0354429	-0.134275	0.0863304	0.0440049	-0.0389487
CRISP3	OID45342	P54108	8.4e-01	1.8e-08	1.7e-01	5.7e-01	7.6e-03	5.5e-01	9.0e-01	6.2e-08	2.9e-01	7.0e-01	1.2e-02	7.0e-01	-0.0074233	0.222711	0.0340376	0.0598896	0.00484362	0.0953902
CRKL	OID44571	P46109	2.6e-05	2.3e-13	3.4e-01	6.8e-02	1.1e-14	3.6e-01	1.4e-04	3.4e-12	4.8e-01	1.4e-01	1.4e-13	5.3e-01	-0.962141	2.21855	-0.249322	-0.168119	2.72278	0.476543
CRLF1	OID44572	O75462	2.9e-01	1.8e-13	9.0e-12	1.4e-04	9.0e-13	8.9e-14	4.1e-01	2.8e-12	5.6e-10	1.0e-03	5.2e-12	7.4e-12	-0.141453	0.675445	0.836381	-0.132161	0.559115	0.924187
CRNN	OID43565	Q9UBG3	2.7e-01	3.6e-10	5.0e-04	7.9e-01	1.5e-08	6.8e-05	3.9e-01	1.8e-09	2.5e-03	8.7e-01	3.9e-08	4.1e-04	-0.127405	-0.630729	-0.299086	0.0635117	-0.923701	-0.31781
CRTAC1	OID45091	Q9NQ79	1.5e-01	2.5e-03	1.0e-06	4.7e-01	2.4e-02	2.5e-08	2.5e-01	4.3e-03	1.1e-05	6.0e-01	3.4e-02	3.6e-07	-0.0436873	0.205762	0.342784	0.0489027	0.160766	0.334135
CRTAM	OID43566	O95727	1.7e-01	1.9e-04	9.2e-01	4.9e-01	2.6e-05	3.8e-01	2.7e-01	3.9e-04	9.5e-01	6.2e-01	5.1e-05	5.5e-01	0.192205	-0.282987	0.0369881	-0.00163348	-0.189161	0.0416866
CRTAP	OID42325	O75718	1.8e-07	6.4e-08	1.7e-01	1.1e-03	4.6e-11	2.7e-01	2.7e-06	2.0e-07	2.9e-01	5.5e-03	1.8e-10	4.3e-01	-0.673557	0.713593	0.0228765	-0.330443	0.763987	0.00409216
CRYBB1	OID44573	P53674	5.4e-05	8.1e-10	3.2e-01	1.5e-01	5.3e-12	1.4e-04	2.6e-04	3.8e-09	4.7e-01	2.6e-01	2.5e-11	7.7e-04	-0.67903	1.12926	0.356633	-0.136989	1.60871	0.843479
CRYBB2	OID43567	P43320	1.4e-02	9.3e-03	4.5e-02	3.3e-04	2.0e-03	2.2e-03	3.2e-02	1.5e-02	1.0e-01	2.1e-03	3.3e-03	8.3e-03	0.136725	-0.108169	0.110266	0.0806219	0.00282223	0.0595521
CRYBG3	OID41057	Q68DQ2	1.6e-01	1.3e-01	9.8e-01	5.9e-01	6.9e-04	7.4e-01	2.6e-01	1.7e-01	9.9e-01	7.2e-01	1.2e-03	8.4e-01	-0.171874	0.278567	0.0987835	-0.0721225	0.561836	-0.0416168
CRYGD	OID43568	P07320	1.0e-04	2.1e-14	1.8e-02	6.4e-02	3.6e-15	9.7e-01	4.4e-04	5.3e-13	4.8e-02	1.3e-01	7.3e-14	9.8e-01	-0.454271	1.81003	-0.0417923	-0.0717608	2.18488	-0.027606
CRYM	OID42327	Q14894	2.5e-01	5.0e-03	4.1e-01	5.5e-01	5.5e-06	3.7e-01	3.7e-01	8.4e-03	5.5e-01	6.9e-01	1.1e-05	5.4e-01	-0.214404	0.256338	0.299387	-0.292143	1.2489	0.121594
CRYZL1	OID43569	O95825	1.5e-03	7.1e-15	6.6e-01	2.9e-01	3.6e-15	2.2e-02	4.5e-03	2.4e-13	7.6e-01	4.3e-01	7.3e-14	6.0e-02	-0.784336	2.30646	0.458631	-0.198984	2.91167	1.02083
CSDE1	OID43570	O75534	2.7e-05	1.4e-11	9.2e-01	1.3e-02	6.2e-12	5.7e-01	1.4e-04	1.0e-10	9.5e-01	4.0e-02	2.9e-11	7.2e-01	-0.832295	1.83182	0.23131	-0.456327	2.62612	-0.083867
CSF1	OID44574	P09603	2.9e-01	4.6e-01	8.1e-01	1.4e-03	1.7e-02	9.7e-01	4.1e-01	5.3e-01	8.7e-01	6.8e-03	2.5e-02	9.8e-01	0.13366	-0.0552282	0.0531435	-0.118979	0.072676	0.0276398
CSF1R	OID45343	P07333	5.5e-01	9.5e-08	4.5e-03	4.9e-01	2.3e-12	1.3e-01	6.7e-01	3.0e-07	1.6e-02	6.2e-01	1.2e-11	2.4e-01	-0.0187031	-0.252686	-0.17377	-0.000634196	-0.409732	-0.0240141
CSF2	OID42328	P04141	5.9e-01	1.3e-01	3.1e-02	2.6e-01	1.0e-02	3.4e-01	7.2e-01	1.7e-01	7.5e-02	4.0e-01	1.6e-02	5.0e-01	-0.196865	-0.199208	-0.335895	-0.034226	-0.323257	-0.176856
CSF2RA	OID43571	P15509	6.2e-02	5.9e-01	1.5e-03	2.7e-01	3.7e-01	6.3e-03	1.2e-01	6.6e-01	6.2e-03	4.0e-01	4.3e-01	2.1e-02	0.0208633	-0.0487579	0.374328	-0.0246935	0.186983	0.184903
CSF2RB	OID43572	P32927	6.8e-02	3.5e-08	7.8e-02	2.8e-03	1.1e-07	4.5e-02	1.3e-01	1.2e-07	1.6e-01	1.1e-02	2.7e-07	1.1e-01	-0.133784	-0.222641	-0.0972468	-0.122079	-0.338301	-0.0660118
CSF3	OID42329	P09919	1.3e-01	2.4e-01	1.0e-02	6.9e-04	5.3e-02	1.7e-02	2.1e-01	3.0e-01	3.1e-02	3.8e-03	7.2e-02	5.0e-02	0.178336	0.128801	-0.190377	0.568316	-0.328031	-0.421695
CSF3R	OID43573	Q99062	6.8e-01	2.7e-04	9.0e-01	4.7e-01	4.8e-02	8.3e-02	7.9e-01	5.3e-04	9.4e-01	6.0e-01	6.6e-02	1.7e-01	0.0274429	0.13567	0.00394072	0.0780436	0.0164136	0.113367
CSNK1D	OID42330	P48730	7.4e-03	1.3e-08	2.8e-01	3.3e-01	6.8e-11	1.3e-01	1.9e-02	4.8e-08	4.2e-01	4.8e-01	2.5e-10	2.5e-01	-0.812185	1.55585	0.0698341	-0.171194	1.88577	0.332016
CSNK2A1	OID43574	P68400	6.9e-06	8.0e-02	4.1e-02	1.8e-02	8.3e-03	2.0e-01	4.6e-05	1.1e-01	9.5e-02	5.2e-02	1.3e-02	3.4e-01	-0.678472	0.184569	-0.623074	-0.508919	0.385316	-0.223794
CSPG4	OID45092	Q6UVK1	1.0e-02	7.1e-15	8.2e-02	4.7e-09	8.8e-11	8.1e-04	2.5e-02	2.4e-13	1.7e-01	1.5e-07	3.2e-10	3.5e-03	-0.0613522	-0.92358	0.0618264	-0.398194	-0.613197	0.190422
CSPG5	OID42331	O95196	8.1e-01	2.3e-06	2.1e-01	8.5e-02	9.1e-08	2.8e-02	8.8e-01	5.7e-06	3.4e-01	1.7e-01	2.2e-07	7.5e-02	0.0265944	-0.402815	-0.0734359	0.17272	-0.776376	-0.231716
CSPP1	OID41059	Q1MSJ5	5.4e-04	4.6e-05	5.9e-03	1.8e-01	5.6e-05	9.4e-03	1.8e-03	1.0e-04	2.0e-02	3.0e-01	1.1e-04	3.0e-02	-0.478395	0.531741	-0.483958	-0.236234	0.639958	-0.192326
CSRP3	OID43575	P50461	6.7e-01	6.9e-06	1.6e-01	5.6e-04	2.0e-05	1.0e-04	7.8e-01	1.6e-05	2.7e-01	3.2e-03	3.9e-05	5.8e-04	0.292275	0.733522	0.462441	0.705727	0.649013	0.947633
CST1	OID44575	P01037	4.9e-01	1.2e-05	1.0e-01	3.9e-03	2.2e-09	9.3e-02	6.2e-01	2.9e-05	1.9e-01	1.5e-02	6.3e-09	1.9e-01	0.127355	-0.431358	0.0520543	0.406656	-0.754146	0.311499
CST3	OID45345	P01034	5.9e-03	2.5e-02	9.2e-01	4.2e-04	4.2e-09	5.0e-01	1.5e-02	3.7e-02	9.5e-01	2.6e-03	1.2e-08	6.6e-01	-0.032347	0.0410262	0.0124266	-0.13888	0.231734	0.0344629
CST5	OID43576	P28325	2.2e-01	6.5e-01	6.5e-10	5.3e-01	2.3e-01	8.4e-12	3.4e-01	7.1e-01	1.9e-08	6.6e-01	2.8e-01	3.2e-10	-0.00735985	-0.0905642	0.367832	-0.0173002	-0.101715	0.41176
CST6	OID45093	Q15828	8.0e-01	7.1e-15	3.8e-07	2.3e-02	3.6e-15	1.1e-08	8.8e-01	2.4e-13	4.8e-06	6.2e-02	7.3e-14	1.7e-07	-0.0720673	0.767846	0.345884	-0.000973315	0.951616	0.309974
CST7	OID44576	O76096	8.6e-04	2.7e-05	1.3e-02	7.8e-04	4.8e-05	3.0e-01	2.8e-03	6.0e-05	3.8e-02	4.2e-03	9.2e-05	4.6e-01	-0.263559	0.574368	-0.376434	-0.40979	0.621122	-0.379954
CSTB	OID45094	P04080	2.9e-01	5.0e-14	3.4e-03	9.3e-02	3.6e-15	1.7e-01	4.1e-01	1.0e-12	1.2e-02	1.8e-01	7.3e-14	3.0e-01	-0.101377	1.10291	-0.207836	-0.191357	1.44673	-0.0469276
CSTL1	OID40135	Q9H114	3.5e-01	6.4e-01	8.7e-01	5.9e-01	1.1e-02	1.1e-01	4.8e-01	6.9e-01	9.2e-01	7.2e-01	1.6e-02	2.2e-01	-0.132466	0.272651	-0.0740893	0.0351507	0.409836	0.243175
CTBS	OID45346	Q01459	3.5e-02	3.1e-06	2.7e-01	3.6e-01	6.7e-09	3.9e-02	7.3e-02	7.7e-06	4.1e-01	5.1e-01	1.8e-08	9.7e-02	0.137806	0.167285	0.0591361	-0.0746396	0.305897	0.0139083
CTDSPL	OID40137	O15194	1.0e-03	1.4e-05	2.3e-02	2.1e-02	1.5e-11	4.5e-01	3.2e-03	3.2e-05	5.9e-02	5.7e-02	6.5e-11	6.2e-01	-0.858464	1.18721	-0.497346	-0.604385	1.79526	-0.243008
CTF1	OID42333	Q16619	8.5e-03	8.3e-07	2.6e-01	3.5e-01	1.3e-11	5.4e-02	2.1e-02	2.2e-06	4.0e-01	4.9e-01	5.7e-11	1.3e-01	-0.250593	0.618302	0.116935	-0.106075	0.789894	0.341652
CTH	OID43577	P32929	1.3e-05	5.4e-11	2.6e-01	2.9e-02	3.6e-15	1.6e-01	7.8e-05	3.3e-10	4.0e-01	7.5e-02	7.3e-14	2.8e-01	-0.633984	1.02175	0.0415482	-0.420956	1.84509	0.373615
CTHRC1	OID45095	Q96CG8	3.6e-01	4.2e-03	4.3e-06	1.1e-09	1.4e-09	9.1e-05	5.0e-01	7.1e-03	3.9e-05	4.2e-08	4.3e-09	5.4e-04	-0.0514527	-0.151237	0.217903	-0.313565	0.366382	0.229142
CTIF	OID42334	O43310	4.4e-04	1.1e-11	1.1e-01	7.2e-01	8.9e-14	3.4e-01	1.5e-03	8.0e-11	2.1e-01	8.2e-01	7.1e-13	5.1e-01	-1.07548	2.27609	-0.413823	-0.106035	2.74454	-0.650368
CTNNA2	OID41064	P26232	7.5e-01	6.4e-01	2.1e-02	2.4e-01	3.7e-01	3.7e-01	8.4e-01	6.9e-01	5.5e-02	3.8e-01	4.3e-01	5.4e-01	-0.0913367	0.00173466	0.441164	-0.465197	0.276593	0.39983
CTNNA3	OID40138	Q9UI47	1.1e-03	2.3e-01	4.3e-06	1.8e-01	5.6e-04	1.8e-05	3.3e-03	2.9e-01	3.9e-05	3.1e-01	9.7e-04	1.3e-04	-0.426451	0.201781	-1.01126	-0.485134	0.64696	-0.721068
CTRB1	OID45097	P17538	1.1e-08	7.7e-09	6.3e-03	1.2e-13	9.6e-05	1.7e-04	3.6e-07	2.9e-08	2.1e-02	1.6e-11	1.8e-04	9.0e-04	0.323621	0.302952	0.231386	0.429092	0.170993	0.329683
CTRC	OID44577	Q99895	2.8e-04	1.5e-09	1.9e-06	1.6e-08	5.9e-04	3.0e-08	1.0e-03	6.8e-09	1.9e-05	4.7e-07	1.0e-03	4.1e-07	0.200508	0.390207	0.532387	0.443636	0.241685	0.412365
CTRL	OID43578	P40313	2.1e-02	3.5e-07	2.1e-01	1.6e-02	4.2e-01	1.4e-01	4.6e-02	1.0e-06	3.5e-01	4.6e-02	4.8e-01	2.6e-01	0.0827734	0.490073	0.0497799	0.170449	0.184274	0.0184844
CTSA	OID45098	P10619	1.3e-04	9.9e-06	4.1e-02	1.7e-04	8.2e-06	8.2e-01	5.5e-04	2.3e-05	9.5e-02	1.2e-03	1.7e-05	9.0e-01	-0.375884	0.568444	-0.259605	-0.281241	0.604185	-0.0149711
CTSB	OID45099	P07858	4.6e-01	1.8e-01	4.0e-01	9.5e-01	1.0e-02	6.9e-01	6.0e-01	2.3e-01	5.4e-01	9.7e-01	1.5e-02	8.1e-01	-0.0137976	-0.108831	-0.202898	0.0928683	-0.172682	-0.0635119
CTSC	OID44578	P53634	2.6e-04	1.4e-04	8.7e-03	1.4e-02	4.9e-13	2.1e-03	9.6e-04	2.8e-04	2.7e-02	4.1e-02	3.0e-12	8.1e-03	0.138118	0.416441	-0.397885	0.154521	0.467478	-0.296467
CTSE	OID44579	P14091	1.5e-03	1.2e-06	7.9e-01	3.5e-04	4.2e-09	2.6e-01	4.5e-03	3.1e-06	8.6e-01	2.2e-03	1.2e-08	4.1e-01	0.184547	0.497504	0.0624844	0.417499	0.501912	0.105665
CTSF	OID44580	Q9UBX1	7.2e-03	6.7e-02	4.7e-01	2.8e-01	4.1e-01	3.7e-01	1.8e-02	9.4e-02	6.1e-01	4.2e-01	4.7e-01	5.4e-01	0.145538	0.231713	0.0247903	-0.0671994	-0.00739755	0.079963
CTSH	OID43579	P09668	5.9e-08	3.3e-07	6.2e-07	4.6e-06	6.2e-12	1.9e-07	1.2e-06	9.4e-07	7.3e-06	5.7e-05	2.9e-11	2.2e-06	0.325568	0.472401	-0.504177	0.295589	0.567578	-0.529922
CTSL	OID44581	P07711	3.4e-03	3.5e-06	1.1e-02	2.6e-05	1.1e-08	3.4e-02	9.3e-03	8.7e-06	3.2e-02	2.5e-04	2.8e-08	8.8e-02	0.198885	0.179827	-0.102951	0.102215	0.352398	-0.0645151
CTSO	OID43580	P43234	3.1e-03	9.9e-05	2.9e-10	4.1e-03	2.3e-12	2.6e-10	8.5e-03	2.0e-04	9.5e-09	1.5e-02	1.2e-11	6.0e-09	-0.107868	0.220917	0.580581	-0.136772	0.460336	0.830993
CTSS	OID44582	P25774	7.2e-02	4.8e-02	3.1e-04	1.7e-03	2.5e-08	9.9e-11	1.3e-01	6.9e-02	1.6e-03	7.9e-03	6.4e-08	2.7e-09	0.00583788	0.0918361	0.186368	-0.08913	0.253983	0.275497
CTSV	OID43581	O60911	1.5e-04	3.1e-13	1.2e-06	3.5e-05	1.2e-09	5.1e-09	6.0e-04	4.1e-12	1.2e-05	3.2e-04	3.6e-09	8.8e-08	-0.228381	0.672764	0.272533	-0.154663	0.506023	0.345999
CTSW	OID42337	P56202	1.8e-05	3.3e-06	6.7e-01	2.3e-01	1.7e-07	3.5e-01	9.7e-05	8.2e-06	7.7e-01	3.7e-01	3.9e-07	5.2e-01	-0.390319	0.701871	-0.317989	-0.319595	0.989172	-0.154064
CTSZ	OID45348	Q9UBR2	4.8e-02	8.5e-01	7.0e-02	4.9e-02	3.1e-01	1.0e-03	9.4e-02	8.8e-01	1.5e-01	1.1e-01	3.7e-01	4.4e-03	0.155125	-0.0543819	0.125343	-0.0115467	0.0506371	0.132661
CTTNBP2NL	OID40141	Q9P2B4	3.8e-01	2.4e-01	5.9e-02	1.2e-01	2.5e-03	2.9e-01	5.1e-01	3.0e-01	1.3e-01	2.2e-01	4.0e-03	4.5e-01	0.143658	0.334167	-0.275714	0.116015	0.573267	-0.16575
CUEDC1	OID41066	Q9NWM3	5.0e-02	3.1e-13	1.2e-01	8.7e-01	7.1e-15	9.0e-01	9.8e-02	4.1e-12	2.2e-01	9.2e-01	1.1e-13	9.4e-01	-0.23619	1.11317	0.192656	0.120951	1.71562	0.0859151
CUTC	OID42338	Q9NTM9	1.7e-05	5.4e-05	4.0e-01	2.3e-06	1.8e-08	6.0e-02	9.3e-05	1.2e-04	5.5e-01	3.4e-05	4.6e-08	1.4e-01	-1.40492	1.15018	-0.35832	-1.10573	1.22596	-0.620513
CWC15	OID43582	Q9P013	3.5e-06	1.0e-06	3.9e-01	5.5e-06	1.2e-09	5.9e-01	2.6e-05	2.7e-06	5.4e-01	6.5e-05	3.6e-09	7.3e-01	-1.07438	0.915936	-0.106123	-0.850103	1.37982	-0.216956
CWC22	OID41069	Q9HCG8	1.8e-12	1.5e-06	8.9e-01	2.4e-09	1.1e-06	4.7e-02	7.0e-10	4.0e-06	9.3e-01	8.3e-08	2.4e-06	1.1e-01	-1.41806	-0.575589	-0.0314897	-1.70189	-0.467867	0.195505
CWF19L1	OID40143	Q69YN2	5.5e-01	5.9e-01	8.7e-01	3.2e-02	1.8e-04	2.4e-01	6.8e-01	6.5e-01	9.1e-01	8.1e-02	3.2e-04	3.9e-01	-0.327384	0.00987931	0.0593181	-0.414045	1.13063	0.175693
CX3CL1	OID43583	P78423	2.6e-04	1.1e-01	3.5e-07	7.2e-04	1.1e-02	4.9e-06	9.6e-04	1.5e-01	4.5e-06	3.9e-03	1.6e-02	4.0e-05	0.256035	0.135839	0.462267	0.203702	0.0264518	0.617267
CXADR	OID43584	P78310	2.9e-01	4.2e-01	2.0e-06	7.9e-05	8.3e-05	7.3e-06	4.1e-01	4.9e-01	2.0e-05	6.3e-04	1.5e-04	5.7e-05	0.0725949	-0.0159842	-0.404973	0.346298	-0.262008	-0.211826
CXCL1	OID44583	P09341	4.4e-05	9.9e-06	4.0e-02	1.1e-01	2.7e-08	2.5e-03	2.1e-04	2.3e-05	9.4e-02	2.0e-01	6.9e-08	9.5e-03	-0.907049	0.911289	-0.638966	-0.233499	1.21839	-0.57356
CXCL10	OID44584	P02778	4.2e-01	8.2e-01	3.4e-01	7.1e-01	4.0e-01	6.7e-01	5.6e-01	8.5e-01	4.9e-01	8.1e-01	4.5e-01	7.9e-01	0.296608	-0.0248678	0.0602094	0.00569241	0.109993	-0.104067
CXCL11	OID44585	O14625	9.6e-03	1.3e-02	1.3e-02	8.9e-02	8.7e-06	7.8e-02	2.4e-02	2.0e-02	3.7e-02	1.7e-01	1.8e-05	1.7e-01	-0.337679	0.618787	-0.90087	-0.139166	0.485338	-0.0920497
CXCL13	OID44586	O43927	3.1e-02	3.8e-02	3.3e-07	2.4e-04	8.8e-11	7.7e-11	6.5e-02	5.6e-02	4.3e-06	1.6e-03	3.2e-10	2.3e-09	-0.180496	-0.512981	-0.529561	-0.285113	-0.62638	-0.677981
CXCL16	OID45100	Q9H2A7	7.1e-01	9.7e-01	4.7e-02	3.1e-03	5.1e-01	4.6e-02	8.1e-01	9.8e-01	1.1e-01	1.2e-02	5.7e-01	1.1e-01	-0.028852	0.0454594	0.052139	-0.0806565	0.0501414	0.0593007
CXCL17	OID43585	Q6UXB2	6.7e-01	1.9e-04	5.0e-04	4.6e-05	1.0e-06	8.1e-04	7.8e-01	3.9e-04	2.5e-03	4.1e-04	2.2e-06	3.5e-03	-0.066566	0.494945	0.700916	0.395835	0.265588	0.521203
CXCL3	OID45101	P19876	1.9e-07	2.6e-05	1.5e-01	2.9e-02	4.6e-06	1.2e-01	2.8e-06	5.7e-05	2.7e-01	7.5e-02	9.5e-06	2.3e-01	-0.858557	0.628434	-0.172177	-0.175008	0.950014	-0.439139
CXCL5	OID44587	P42830	1.3e-07	1.0e-03	1.5e-01	3.2e-02	1.1e-04	7.1e-03	2.2e-06	1.8e-03	2.7e-01	8.1e-02	1.9e-04	2.3e-02	-1.0859	0.424607	-0.568405	-0.21604	0.745909	-0.686197
CXCL6	OID44588	P80162	2.4e-07	9.2e-01	3.4e-03	6.1e-03	2.3e-01	9.2e-06	3.4e-06	9.4e-01	1.2e-02	2.1e-02	2.8e-01	6.9e-05	-0.876733	-0.0506731	-0.527856	-0.323314	0.0230812	-0.429357
CXCL8	OID43586	P10145	6.4e-04	4.9e-01	4.8e-04	1.9e-01	4.9e-02	3.4e-05	2.1e-03	5.5e-01	2.4e-03	3.1e-01	6.8e-02	2.2e-04	-0.422714	0.00494523	-0.713057	0.240726	0.255407	-0.619908
CXCL9	OID44589	Q07325	3.6e-01	7.7e-01	7.0e-04	8.7e-01	4.5e-01	2.5e-06	4.9e-01	8.2e-01	3.3e-03	9.2e-01	5.1e-01	2.2e-05	0.208074	-0.153365	-0.333732	-0.120783	0.169098	-0.789177
CXorf51B	OID40144	P0DPH9	1.6e-02	6.1e-01	6.9e-01	2.5e-01	8.1e-01	6.2e-01	3.6e-02	6.7e-01	7.9e-01	3.8e-01	8.4e-01	7.5e-01	0.929601	-0.544353	0.240123	-0.928096	0.517458	-0.210155
CYB5A	OID42343	P00167	1.7e-01	8.7e-03	1.1e-03	5.7e-01	3.3e-01	4.8e-01	2.7e-01	1.4e-02	4.6e-03	7.0e-01	3.9e-01	6.5e-01	-0.214785	0.308786	-0.363204	-0.137464	0.361436	-0.327214
CYB5R2	OID43587	Q6BCY4	2.6e-07	1.7e-04	1.7e-01	6.7e-03	4.7e-09	8.1e-01	3.5e-06	3.4e-04	2.9e-01	2.3e-02	1.3e-08	8.9e-01	-0.702006	0.543425	-0.102966	-0.125096	0.989334	-0.134903
CYLD	OID41071	Q9NQC7	2.4e-03	1.4e-11	9.2e-02	2.7e-01	5.0e-14	7.2e-02	6.7e-03	1.0e-10	1.8e-01	4.0e-01	4.5e-13	1.6e-01	-0.644693	1.88211	-0.330905	0.0948917	2.7171	-0.304028
CYP24A1	OID42345	Q07973	3.1e-01	1.4e-01	7.9e-01	2.4e-01	8.9e-01	8.0e-02	4.3e-01	1.8e-01	8.6e-01	3.7e-01	9.1e-01	1.7e-01	-0.314437	0.382528	0.0869556	-0.118028	-0.107616	0.682134
CYTL1	OID45102	Q9NRR1	5.8e-06	1.4e-13	4.5e-06	2.0e-11	5.9e-04	1.3e-04	3.9e-05	2.2e-12	4.1e-05	1.3e-09	1.0e-03	7.3e-04	-0.335009	-0.658614	-0.266452	-0.649664	-0.146708	-0.27423
DAAM1	OID44590	Q9Y4D1	2.6e-06	5.4e-12	4.7e-01	1.2e-02	2.5e-14	6.2e-01	2.1e-05	4.6e-11	6.1e-01	3.6e-02	2.5e-13	7.5e-01	-0.610793	1.6531	-0.11121	-0.294488	2.0959	-0.304594
DAB2	OID43588	P98082	1.9e-08	3.4e-05	5.9e-01	5.0e-03	1.9e-08	1.5e-01	5.4e-07	7.4e-05	7.1e-01	1.8e-02	5.0e-08	2.7e-01	-1.66236	1.0932	0.159821	-0.509075	1.53241	-0.0766037
DAG1	OID44591	Q14118	2.8e-03	2.9e-09	1.8e-02	9.4e-01	1.6e-12	2.2e-02	7.9e-03	1.2e-08	4.9e-02	9.7e-01	8.7e-12	6.1e-02	-0.358153	0.821633	-0.186392	-0.0847293	1.2498	-0.174837
DAP	OID44592	P51397	8.9e-04	2.1e-09	4.0e-01	9.0e-01	2.6e-10	2.0e-02	2.9e-03	9.0e-09	5.4e-01	9.4e-01	8.6e-10	5.5e-02	-0.777936	1.73529	0.562635	-0.0294347	2.26481	0.583295
DAPK2	OID43589	Q9UIK4	7.2e-10	2.1e-07	9.6e-01	1.5e-06	3.2e-07	1.7e-01	7.2e-08	6.2e-07	9.8e-01	2.4e-05	7.3e-07	3.0e-01	-1.64321	1.62566	-0.0801834	-1.00865	1.87915	0.263559
DAPP1	OID43590	Q9UN19	6.1e-06	4.7e-11	7.2e-02	6.1e-02	5.0e-10	5.6e-04	4.1e-05	2.9e-10	1.5e-01	1.3e-01	1.6e-09	2.6e-03	-1.17735	1.36638	1.16705	-0.227696	2.03026	1.40707
DARS1	OID43591	P14868	1.0e-03	1.8e-10	4.2e-01	4.1e-01	6.0e-13	4.8e-03	3.2e-03	9.4e-10	5.6e-01	5.5e-01	3.6e-12	1.7e-02	-0.581203	1.3705	0.254325	-0.0325506	1.75919	0.520237
DAZ4	OID42348	Q86SG3	2.9e-01	1.7e-02	7.4e-01	9.0e-01	2.4e-02	7.3e-01	4.1e-01	2.7e-02	8.2e-01	9.4e-01	3.4e-02	8.4e-01	-0.0387607	0.16855	0.0616851	0.0446977	0.235521	-0.169397
DBH	OID45349	P09172	7.9e-01	3.8e-07	3.1e-11	2.1e-01	4.2e-09	7.1e-15	8.7e-01	1.1e-06	1.5e-09	3.4e-01	1.2e-08	1.4e-12	0.00210282	0.243227	0.53825	-0.0147713	0.40754	0.703019
DBI	OID45103	P07108	2.3e-05	1.3e-09	7.3e-02	1.5e-01	7.2e-12	9.1e-01	1.2e-04	5.6e-09	1.5e-01	2.6e-01	3.4e-11	9.5e-01	-0.64666	1.14609	-0.161751	-0.147957	1.42549	-0.190421
DBN1	OID43592	Q16643	5.9e-02	5.4e-12	3.0e-01	8.3e-01	1.2e-13	8.3e-01	1.1e-01	4.6e-11	4.5e-01	8.9e-01	9.0e-13	9.0e-01	-0.0334014	0.940872	0.0669631	0.0946072	1.30576	0.0311927
DBNL	OID44593	Q9UJU6	6.7e-05	7.6e-12	4.1e-01	7.5e-02	7.1e-15	8.1e-01	3.0e-04	6.1e-11	5.5e-01	1.5e-01	1.1e-13	8.9e-01	-0.923014	1.79359	0.0248928	-0.195098	2.27734	0.0799456
DBP	OID41079	Q10586	8.2e-01	9.7e-01	8.0e-01	7.1e-01	1.4e-01	1.9e-01	8.9e-01	9.8e-01	8.7e-01	8.1e-01	1.7e-01	3.3e-01	0.168405	-0.224157	0.155793	-0.17182	0.236298	0.173277
DCBLD2	OID44594	Q96PD2	1.0e-01	9.5e-01	7.5e-02	6.5e-03	1.7e-02	6.8e-02	1.8e-01	9.6e-01	1.5e-01	2.2e-02	2.5e-02	1.5e-01	0.0782272	-0.0311924	0.0907441	0.183626	-0.236961	0.1642
DCC	OID42349	P43146	9.2e-01	1.2e-04	2.0e-01	1.7e-01	6.0e-01	2.1e-02	9.5e-01	2.5e-04	3.3e-01	2.8e-01	6.5e-01	5.9e-02	0.0738913	-0.237395	-0.0787595	-0.0966049	0.0242157	0.155345
DCDC2B	OID40150	A2VCK2	5.2e-01	1.6e-01	7.3e-01	2.6e-01	2.1e-01	4.5e-01	6.6e-01	2.1e-01	8.1e-01	4.0e-01	2.6e-01	6.2e-01	0.000349516	-0.00795812	0.020984	-0.112296	0.354985	-0.102207
DCDC2C	OID42350	A8MYV0	9.3e-01	2.6e-01	7.2e-01	2.0e-01	4.0e-02	2.9e-01	9.6e-01	3.2e-01	8.1e-01	3.2e-01	5.5e-02	4.4e-01	0.300491	0.589404	-0.346101	-0.270242	0.275477	-0.216658
DCLK2	OID41081	Q8N568	9.8e-01	2.9e-01	3.4e-01	5.7e-01	2.7e-01	8.4e-01	9.9e-01	3.5e-01	4.9e-01	7.0e-01	3.2e-01	9.0e-01	0.120573	0.285472	0.102091	-0.0984463	0.0741894	0.227932
DCLK3	OID40151	Q9C098	6.1e-01	7.0e-01	9.6e-02	9.0e-01	5.5e-01	1.3e-01	7.4e-01	7.5e-01	1.9e-01	9.4e-01	6.0e-01	2.4e-01	-0.269015	0.263863	0.49334	-0.0231447	-0.0672248	0.9659
DCN	OID43593	P07585	3.4e-01	3.9e-01	3.8e-06	4.4e-01	2.7e-01	3.5e-05	4.7e-01	4.6e-01	3.5e-05	5.8e-01	3.2e-01	2.3e-04	0.0161946	0.0132995	0.184437	0.0552526	0.0118996	0.162183
DCP1A	OID41082	Q9NPI6	2.5e-02	8.8e-08	1.1e-03	8.1e-01	1.3e-09	2.0e-02	5.5e-02	2.8e-07	4.9e-03	8.8e-01	3.9e-09	5.6e-02	-0.261375	1.12353	-0.651157	0.0719986	1.22706	-0.324563
DCP1B	OID42352	Q8IZD4	3.1e-03	1.9e-05	4.1e-01	4.1e-01	2.9e-10	7.9e-01	8.5e-03	4.2e-05	5.5e-01	5.6e-01	9.6e-10	8.8e-01	-0.377351	0.822696	-0.142226	0.101275	0.893457	-0.141431
DCPS	OID43594	Q96C86	9.5e-01	3.3e-07	5.9e-03	6.7e-01	4.8e-08	1.4e-07	9.7e-01	9.4e-07	2.0e-02	7.8e-01	1.2e-07	1.7e-06	-0.00405762	0.533755	0.33988	0.00400606	0.496453	0.747233
DCTD	OID44595	P32321	2.5e-02	5.0e-14	1.1e-01	9.3e-01	7.1e-15	1.5e-02	5.4e-02	1.0e-12	2.0e-01	9.6e-01	1.1e-13	4.3e-02	-0.47122	2.07534	0.423911	0.145964	2.50761	0.97646
DCTN1	OID43595	Q14203	2.1e-03	4.1e-07	7.0e-02	9.5e-02	1.1e-11	7.7e-01	6.1e-03	1.2e-06	1.5e-01	1.8e-01	5.0e-11	8.6e-01	-0.562505	0.76644	-0.580265	-0.276175	1.69269	-0.0704534
DCTN2	OID43596	Q13561	4.4e-04	2.6e-11	7.5e-02	1.2e-02	1.1e-14	2.2e-01	1.5e-03	1.8e-10	1.5e-01	3.6e-02	1.4e-13	3.7e-01	-0.642082	1.77583	-0.366273	-0.40669	2.57745	-0.470692
DCTN4	OID42353	Q9UJW0	4.5e-06	9.1e-01	5.7e-05	1.6e-03	5.6e-07	3.0e-08	3.2e-05	9.3e-01	3.8e-04	7.4e-03	1.3e-06	4.1e-07	-0.613009	-0.122749	-1.43966	-0.475109	0.623818	-0.933071
DCTN6	OID43597	O00399	1.5e-04	8.9e-07	3.0e-02	2.6e-01	1.1e-11	8.2e-01	6.0e-04	2.4e-06	7.4e-02	3.9e-01	5.0e-11	9.0e-01	-0.772382	1.14704	-0.465142	-0.292769	1.59296	-0.10248
DCTPP1	OID44596	Q9H773	7.9e-03	1.0e-01	1.0e+00	3.3e-03	3.0e-02	1.4e-01	2.0e-02	1.4e-01	1.0e+00	1.3e-02	4.2e-02	2.7e-01	0.233754	-0.102121	0.0908713	0.166625	0.159797	0.0470215
DCXR	OID44597	Q7Z4W1	3.4e-01	3.1e-06	7.4e-01	7.2e-08	3.1e-11	7.3e-06	4.7e-01	7.7e-06	8.2e-01	1.8e-06	1.2e-10	5.7e-05	0.244751	0.321509	0.20247	0.544904	0.687322	0.971094
DDAH1	OID43598	O94760	2.1e-05	2.3e-03	6.5e-02	1.5e-02	9.2e-06	9.5e-02	1.1e-04	4.0e-03	1.4e-01	4.3e-02	1.9e-05	1.9e-01	-0.582691	0.238014	0.114902	-0.265381	0.608721	-0.071481
DDC	OID44598	P20711	6.8e-02	5.0e-04	1.7e-04	1.9e-04	2.2e-06	7.2e-01	1.3e-01	9.4e-04	9.7e-04	1.3e-03	4.7e-06	8.3e-01	0.14392	-0.284072	-0.281411	0.248456	-0.376091	0.103716
DDHD2	OID43599	O94830	2.5e-01	7.1e-15	5.2e-01	3.2e-01	1.8e-14	3.7e-01	3.7e-01	2.4e-13	6.6e-01	4.6e-01	1.9e-13	5.4e-01	-0.171281	1.60417	0.270486	0.240373	2.18821	0.464047
DDI2	OID44599	Q5TDH0	2.9e-04	2.6e-09	1.1e-04	1.9e-04	2.0e-13	8.2e-02	1.1e-03	1.1e-08	6.7e-04	1.3e-03	1.3e-12	1.7e-01	-0.572894	1.32708	-0.778639	-0.456112	1.96507	-0.570566
DDR1	OID44600	Q08345	8.3e-01	9.3e-06	7.8e-01	4.4e-03	8.0e-01	1.4e-03	8.9e-01	2.2e-05	8.5e-01	1.6e-02	8.3e-01	5.9e-03	0.0482998	-0.214079	0.00286603	-0.0844289	0.0276408	0.0608378
DDT	OID45104	P30046	7.8e-05	2.1e-08	2.9e-04	2.6e-05	8.9e-14	2.2e-01	3.4e-04	7.3e-08	1.6e-03	2.5e-04	7.1e-13	3.7e-01	-0.40887	0.508823	-0.576638	-0.254762	0.696926	-0.150486
DDX1	OID43600	Q92499	7.7e-09	1.5e-06	3.0e-02	3.2e-07	6.2e-12	1.2e-01	2.7e-07	4.0e-06	7.4e-02	6.3e-06	2.9e-11	2.2e-01	-0.966982	1.00995	-0.417288	-1.18873	1.597	0.239781
DDX10	OID41085	Q13206	6.1e-01	8.1e-01	3.9e-01	4.5e-01	2.2e-02	9.7e-02	7.3e-01	8.5e-01	5.4e-01	5.9e-01	3.1e-02	2.0e-01	-0.174083	0.0618444	-0.24735	-0.556736	0.615796	-0.330596
DDX19B	OID42357	Q9UMR2	2.4e-09	1.3e-08	3.9e-01	3.9e-04	3.1e-11	2.1e-02	1.4e-07	4.8e-08	5.4e-01	2.4e-03	1.2e-10	5.9e-02	-1.41022	1.33353	0.657401	-0.557608	1.92506	0.848087
DDX20	OID41086	Q9UHI6	5.7e-01	3.6e-02	1.4e-01	1.1e-01	2.0e-03	8.0e-01	7.0e-01	5.3e-02	2.6e-01	2.0e-01	3.3e-03	8.8e-01	0.353387	0.395791	-0.402069	-0.6084	1.09737	-0.134732
DDX23	OID42358	Q9BUQ8	2.2e-04	6.2e-07	2.8e-01	1.5e-04	2.0e-10	3.6e-01	8.6e-04	1.7e-06	4.2e-01	1.1e-03	6.9e-10	5.3e-01	-0.665677	0.781806	0.235498	-1.03466	1.67583	0.0370941
DDX49	OID42362	Q9Y6V7	3.3e-01	2.1e-01	3.7e-01	2.2e-03	3.2e-02	4.8e-01	4.6e-01	2.7e-01	5.2e-01	9.4e-03	4.6e-02	6.5e-01	-0.208748	0.366823	-0.297863	-0.458196	0.339594	0.205765
DDX60	OID41091	Q8IY21	1.1e-01	2.1e-06	3.3e-01	3.9e-04	5.1e-09	6.8e-01	1.9e-01	5.4e-06	4.7e-01	2.4e-03	1.4e-08	8.0e-01	0.378676	1.08386	-0.0603426	1.11187	1.42948	0.0692229
DDX60L	OID41092	Q5H9U9	6.9e-01	6.0e-01	8.4e-01	4.7e-01	9.1e-01	5.2e-01	7.9e-01	6.6e-01	9.0e-01	6.1e-01	9.3e-01	6.8e-01	-0.0300365	0.0903357	-0.135276	-0.0218707	0.104759	-0.0732324
DECR1	OID43601	Q16698	6.4e-08	3.2e-04	2.6e-01	1.6e-04	3.0e-07	6.9e-01	1.3e-06	6.2e-04	4.0e-01	1.1e-03	6.8e-07	8.1e-01	-1.31107	0.933208	-0.188286	-0.565834	1.18104	0.418505
DEFA1	OID45350	P59665	4.7e-01	8.1e-10	5.9e-01	2.9e-01	2.9e-05	9.1e-01	6.1e-01	3.8e-09	7.1e-01	4.3e-01	5.6e-05	9.4e-01	0.0431917	0.407924	-0.0675157	-0.191759	0.443858	0.142116
DEFB1	OID45105	P60022	2.1e-06	9.9e-14	3.8e-01	6.8e-11	5.6e-10	6.1e-02	1.8e-05	1.8e-12	5.3e-01	3.9e-09	1.8e-09	1.4e-01	0.46101	0.689952	0.0275745	0.404152	0.450254	0.0285336
DEFB103A_DEFB103B	OID43602	P81534	6.1e-01	4.4e-02	5.9e-01	7.7e-01	4.4e-01	1.1e-01	7.3e-01	6.4e-02	7.1e-01	8.6e-01	5.0e-01	2.1e-01	-0.00422108	-0.120184	-0.0505226	0.00102063	-0.167619	-0.341549
DEFB104A_DEFB104B	OID42365	Q8WTQ1	4.7e-01	9.6e-01	1.2e-01	3.8e-01	2.3e-08	5.8e-01	6.0e-01	9.6e-01	2.2e-01	5.3e-01	5.9e-08	7.3e-01	0.251453	0.0459938	0.209192	-0.162723	1.25972	-0.00875889
DEFB121	OID41093	Q5J5C9	7.3e-01	1.3e-02	7.0e-02	7.8e-03	3.1e-01	6.2e-01	8.2e-01	2.1e-02	1.5e-01	2.6e-02	3.7e-01	7.5e-01	-0.0228105	0.0960343	-0.0249442	0.239488	0.0169732	-0.00864044
DEFB4A_DEFB4B	OID43603	O15263	5.5e-01	5.2e-09	5.9e-01	1.8e-02	3.9e-03	1.4e-03	6.7e-01	2.1e-08	7.1e-01	5.2e-02	6.2e-03	5.9e-03	-0.10253	-0.983983	-0.120607	0.75998	-0.802221	-0.678902
DENND2B	OID42369	P78524	6.7e-04	2.9e-04	6.1e-01	7.7e-01	5.9e-04	2.2e-02	2.2e-03	5.7e-04	7.3e-01	8.6e-01	1.0e-03	6.1e-02	-0.509515	0.396851	0.388976	-0.0363567	0.681263	0.605087
DENND2C	OID41094	Q68D51	5.0e-02	7.1e-15	1.2e-01	7.4e-01	2.5e-14	6.1e-01	9.8e-02	2.4e-13	2.2e-01	8.3e-01	2.5e-13	7.5e-01	-0.172613	2.29208	-0.16098	-0.0439395	2.48676	0.257214
DENR	OID42370	O43583	1.6e-03	5.4e-11	1.6e-02	8.1e-01	3.9e-13	5.1e-01	4.7e-03	3.3e-10	4.3e-02	8.8e-01	2.4e-12	6.7e-01	-0.783409	1.71019	-0.689863	0.0508698	2.05409	-0.144604
DEPP1	OID44601	Q9NTK1	1.2e-02	1.0e-01	6.2e-01	2.7e-01	7.9e-01	9.8e-01	2.8e-02	1.4e-01	7.3e-01	4.0e-01	8.2e-01	9.9e-01	0.291214	-0.175211	0.0426981	0.106054	-0.087755	0.0610808
DFFA	OID43604	O00273	5.4e-07	7.1e-11	5.9e-01	1.7e-02	4.9e-13	2.8e-02	6.1e-06	4.1e-10	7.1e-01	4.9e-02	3.0e-12	7.5e-02	-1.06429	1.47697	0.0223716	-0.365918	1.79228	0.509755
DGKA	OID43605	P23743	3.9e-08	8.4e-09	3.2e-01	6.7e-03	7.8e-10	4.0e-01	8.6e-07	3.2e-08	4.7e-01	2.3e-02	2.4e-09	5.7e-01	-0.67622	0.924931	-0.0913907	-0.161743	0.986373	0.0751108
DGKD	OID41095	Q16760	8.0e-01	5.4e-04	1.2e-01	1.1e-02	1.3e-03	4.0e-01	8.7e-01	1.0e-03	2.2e-01	3.3e-02	2.2e-03	5.7e-01	-0.0345268	0.404628	-0.184012	0.371867	0.271818	-0.127133
DGKH	OID41096	Q86XP1	5.5e-01	9.9e-06	8.2e-02	9.8e-01	7.8e-07	3.4e-01	6.8e-01	2.3e-05	1.7e-01	9.9e-01	1.7e-06	5.0e-01	-0.319945	1.21365	-0.43769	0.299937	0.904224	-0.286597
DGKI	OID43606	O75912	2.7e-03	2.6e-12	6.7e-03	5.7e-01	7.4e-13	4.8e-05	7.7e-03	2.5e-11	2.2e-02	7.0e-01	4.3e-12	3.0e-04	-0.856396	1.92843	1.63958	-0.0306813	2.28387	1.29359
DGKZ	OID42373	Q13574	1.1e-03	1.9e-08	3.8e-01	1.7e-01	4.0e-10	4.2e-01	3.4e-03	6.7e-08	5.3e-01	2.8e-01	1.3e-09	5.9e-01	-0.718404	0.970172	-0.0626784	-0.165582	1.13438	0.290977
DHPS	OID43607	P49366	8.8e-06	2.8e-01	3.3e-02	1.4e-03	3.4e-03	4.0e-01	5.6e-05	3.4e-01	8.0e-02	6.8e-03	5.5e-03	5.6e-01	-0.480214	0.133964	-0.329689	-0.431254	0.230068	0.0721299
DHRS4L2	OID43608	Q6PKH6	1.2e-06	2.7e-02	8.7e-01	1.7e-01	1.8e-03	4.0e-02	1.1e-05	4.0e-02	9.1e-01	2.9e-01	3.0e-03	9.9e-02	-0.69075	0.277274	0.983504	-0.0612494	0.977002	0.95282
DHRS7	OID42375	Q9Y394	3.3e-01	7.8e-02	8.8e-02	9.8e-01	5.4e-02	1.9e-01	4.6e-01	1.1e-01	1.7e-01	9.9e-01	7.4e-02	3.3e-01	-0.129363	0.538641	-0.0678279	-0.310018	0.657803	0.103652
DIABLO	OID44602	Q9NR28	1.6e-05	9.5e-05	5.4e-02	3.5e-02	1.4e-08	1.5e-01	8.9e-05	1.9e-04	1.2e-01	8.6e-02	3.6e-08	2.7e-01	-0.895207	0.903062	-0.409014	-0.215128	1.36092	-0.341953
DIP2C	OID40157	Q9Y2E4	8.0e-01	8.2e-01	1.9e-01	3.5e-01	7.1e-01	5.9e-01	8.7e-01	8.5e-01	3.2e-01	4.9e-01	7.5e-01	7.3e-01	0.141322	-0.255762	0.31051	-0.245306	-0.0294698	0.395696
DIPK2B	OID44603	Q9H7Y0	2.7e-01	9.3e-06	4.1e-10	5.3e-02	1.8e-11	1.1e-14	4.0e-01	2.2e-05	1.3e-08	1.2e-01	7.4e-11	1.6e-12	0.0943899	0.241218	0.632515	-0.0365133	0.345497	0.693696
DIS3L	OID41102	Q8TF46	8.7e-01	9.2e-01	1.7e-01	9.7e-01	2.6e-01	8.9e-01	9.2e-01	9.4e-01	3.0e-01	9.8e-01	3.1e-01	9.3e-01	0.24252	-0.122879	0.408105	0.10365	0.310347	-0.0643776
DKK1	OID44604	O94907	5.1e-10	1.1e-01	2.5e-02	2.1e-07	3.8e-01	6.1e-02	6.2e-08	1.5e-01	6.4e-02	4.4e-06	4.4e-01	1.4e-01	-0.889152	-0.0638448	-0.403431	-0.537922	0.181046	-0.342504
DKK3	OID45106	Q9UBP4	1.6e-01	5.8e-10	1.9e-01	1.6e-06	1.3e-07	2.1e-02	2.6e-01	2.8e-09	3.1e-01	2.5e-05	3.2e-07	5.7e-02	-0.0569689	-0.372097	-0.00290496	-0.224571	-0.164221	-0.14328
DKK4	OID43609	Q9UBT3	4.2e-02	1.2e-01	9.2e-01	1.4e-01	2.4e-02	8.0e-01	8.5e-02	1.6e-01	9.5e-01	2.4e-01	3.4e-02	8.8e-01	-0.0200086	-0.182183	0.0315063	0.136845	0.0731725	-0.0406664
DKKL1	OID43610	Q9UK85	7.2e-02	1.8e-10	2.1e-06	1.7e-03	6.8e-14	6.2e-05	1.3e-01	9.4e-10	2.1e-05	7.6e-03	5.8e-13	3.8e-04	0.0667799	-0.635506	0.404085	-0.0239164	-0.576229	0.262403
DLG4	OID43611	P78352	1.5e-04	7.7e-07	4.1e-01	5.2e-02	1.4e-09	4.2e-01	6.0e-04	2.1e-06	5.6e-01	1.2e-01	4.3e-09	5.9e-01	-0.626261	0.82627	-0.0433582	-0.350473	1.28666	0.301898
DLGAP5	OID42377	Q15398	3.7e-01	4.1e-01	7.0e-01	3.9e-01	9.8e-01	8.2e-01	5.0e-01	4.8e-01	8.0e-01	5.4e-01	9.8e-01	9.0e-01	0.0429855	-0.0193752	-0.0713162	-0.263465	0.116903	0.0861877
DLK1	OID45107	P80370	6.2e-04	9.0e-12	1.8e-04	1.5e-07	1.6e-10	3.0e-05	2.1e-03	7.0e-11	1.0e-03	3.4e-06	5.5e-10	2.0e-04	-0.257928	-0.402031	0.196787	-0.287715	-0.573794	0.327795
DLL1	OID44605	O00548	5.0e-01	3.4e-01	1.4e-01	2.1e-02	1.9e-04	1.8e-02	6.3e-01	4.1e-01	2.6e-01	5.7e-02	3.4e-04	5.2e-02	0.00277939	-0.020084	-0.103694	-0.0538832	0.117243	-0.0845321
DLST	OID41103	P36957	3.8e-01	7.3e-04	5.1e-01	8.5e-01	5.1e-03	2.6e-01	5.2e-01	1.3e-03	6.5e-01	9.1e-01	8.0e-03	4.2e-01	0.136438	0.188291	0.0625441	-0.0012566	0.26832	0.161366
DLX3	OID40161	O60479	4.6e-01	4.3e-01	8.8e-01	3.9e-01	7.4e-01	1.5e-01	6.0e-01	5.0e-01	9.2e-01	5.4e-01	7.8e-01	2.7e-01	0.571832	-0.626812	-0.108894	-0.232749	-0.449926	1.88074
DMD	OID43613	P11532	3.9e-01	5.0e-07	2.9e-01	2.4e-01	2.2e-09	8.5e-01	5.3e-01	1.4e-06	4.3e-01	3.8e-01	6.3e-09	9.1e-01	0.0555704	0.869268	-0.0544373	0.390923	0.893973	0.17114
DMP1	OID43614	Q13316	9.0e-05	2.6e-01	3.6e-14	1.1e-14	3.1e-04	1.1e-14	3.9e-04	3.2e-01	1.1e-11	3.1e-12	5.5e-04	1.6e-12	-0.957243	-0.204523	3.59033	-1.01752	0.318266	3.72917
DNAAF11	OID42378	Q86X45	2.6e-01	2.5e-02	8.7e-01	9.1e-01	1.1e-04	1.4e-01	3.8e-01	3.8e-02	9.2e-01	9.4e-01	2.0e-04	2.6e-01	-0.131363	0.745153	-0.0816732	0.139178	0.570266	0.370424
DNAH1	OID41107	Q9P2D7	2.6e-01	3.6e-01	6.7e-02	8.9e-01	4.7e-01	9.8e-01	3.9e-01	4.2e-01	1.4e-01	9.3e-01	5.2e-01	9.9e-01	-0.062942	0.0833115	0.430054	0.109384	-0.173852	0.588426
DNAH11	OID40166	Q96DT5	3.5e-01	9.9e-01	5.3e-01	3.0e-03	6.4e-02	8.9e-01	4.8e-01	9.9e-01	6.6e-01	1.2e-02	8.6e-02	9.3e-01	-0.179737	0.121872	-0.011612	-0.361697	0.35049	0.06629
DNAH17	OID41109	Q9UFH2	7.6e-01	9.0e-01	4.6e-01	6.9e-01	2.6e-01	7.9e-01	8.5e-01	9.2e-01	6.0e-01	8.0e-01	3.1e-01	8.8e-01	0.0222912	0.0658617	0.0279736	-0.0537242	-0.16103	0.0385272
DNAH5	OID42379	Q8TE73	6.4e-02	9.3e-01	5.9e-01	7.2e-01	8.9e-01	3.2e-01	1.2e-01	9.5e-01	7.1e-01	8.2e-01	9.1e-01	4.9e-01	-0.209206	-0.0803863	0.0406415	-0.194721	-0.0706297	0.183873
DNAH6	OID41110	Q9C0G6	7.7e-02	3.0e-01	7.5e-01	6.6e-01	5.7e-01	5.0e-01	1.4e-01	3.6e-01	8.3e-01	7.7e-01	6.3e-01	6.6e-01	-0.109529	0.218048	-0.109323	-0.21943	0.331735	-0.567447
DNAH7	OID40167	Q8WXX0	1.5e-01	8.4e-01	1.3e-01	4.4e-01	7.7e-01	1.1e-01	2.5e-01	8.7e-01	2.3e-01	5.8e-01	8.0e-01	2.1e-01	-0.0994862	-0.0488896	0.233985	0.233315	-0.0923174	-0.512768
DNAI7	OID41112	Q6TDU7	4.9e-01	8.9e-01	1.4e-02	6.3e-01	4.9e-01	3.1e-01	6.2e-01	9.1e-01	4.0e-02	7.5e-01	5.5e-01	4.7e-01	0.138955	-0.1398	0.743946	0.128527	0.0449886	0.308302
DNAJA2	OID43615	O60884	1.2e-08	7.8e-01	9.2e-01	1.1e-04	3.7e-03	3.0e-01	3.8e-07	8.2e-01	9.5e-01	8.4e-04	5.8e-03	4.6e-01	-1.21338	0.0132014	-0.000622661	-0.351731	0.453416	-0.0281203
DNAJA4	OID43616	Q8WW22	1.0e-07	1.5e-05	6.1e-06	7.4e-09	5.1e-09	4.0e-04	1.8e-06	3.4e-05	5.3e-05	2.3e-07	1.4e-08	2.0e-03	-0.74257	0.602509	-0.885574	-0.663958	1.11487	-0.891695
DNAJB1	OID43617	P25685	3.3e-07	1.0e-09	4.9e-01	1.1e-01	1.5e-13	5.2e-04	4.2e-06	4.6e-09	6.3e-01	2.0e-01	1.1e-12	2.4e-03	-1.45151	1.76045	0.202077	-0.159536	2.31793	0.935507
DNAJB14	OID43618	Q8TBM8	8.2e-05	3.1e-13	9.7e-01	1.0e-01	8.9e-14	6.5e-02	3.6e-04	4.1e-12	9.8e-01	1.9e-01	7.1e-13	1.5e-01	-0.61919	1.65181	0.162885	-0.0463213	1.86909	0.459148
DNAJB2	OID44606	P25686	9.5e-07	2.0e-06	2.0e-03	8.8e-04	2.5e-13	3.7e-01	9.5e-06	5.1e-06	7.8e-03	4.6e-03	1.7e-12	5.4e-01	-0.723948	0.836238	-1.3076	-0.258632	1.27516	0.0523644
DNAJB4	OID43619	Q9UDY4	5.9e-03	4.6e-08	2.6e-03	1.3e-02	1.4e-10	5.5e-01	1.5e-02	1.5e-07	1.0e-02	4.0e-02	4.9e-10	7.0e-01	-0.262484	0.513933	-0.241975	-0.171236	0.738049	-0.0933278
DNAJB8	OID43620	Q8NHS0	6.7e-05	2.1e-02	7.4e-01	1.2e-02	1.1e-04	9.9e-02	3.0e-04	3.2e-02	8.2e-01	3.6e-02	1.9e-04	2.0e-01	-0.247525	0.169204	-0.0449823	-0.0922067	0.28485	0.206771
DNAJC10	OID41114	Q8IXB1	7.7e-01	8.9e-01	7.9e-01	2.4e-01	2.8e-01	4.5e-01	8.5e-01	9.1e-01	8.6e-01	3.8e-01	3.3e-01	6.2e-01	-0.358857	0.38157	-0.157011	0.18595	0.128037	0.0033038
DNAJC17	OID43621	Q9NVM6	4.4e-07	1.1e-11	1.4e-02	4.1e-03	1.8e-14	5.9e-01	5.2e-06	8.0e-11	3.9e-02	1.5e-02	1.9e-13	7.3e-01	-1.11706	1.43552	-0.915311	-0.146089	1.91821	-0.217527
DNAJC19	OID41116	Q96DA6	5.7e-03	7.4e-01	2.7e-05	9.6e-01	2.2e-01	5.3e-05	1.5e-02	7.9e-01	2.0e-04	9.8e-01	2.7e-01	3.3e-04	-0.307624	0.0166698	-1.04876	0.151915	-0.263809	-0.91249
DNAJC21	OID43622	Q5F1R6	7.6e-04	3.6e-14	1.9e-01	5.3e-01	1.1e-14	4.3e-01	2.5e-03	7.7e-13	3.2e-01	6.6e-01	1.4e-13	6.0e-01	-0.664167	1.61737	-0.247606	-0.00281485	1.96299	-0.0499064
DNAJC6	OID43623	O75061	1.6e-08	1.2e-06	3.5e-01	3.1e-03	1.1e-10	3.3e-01	4.7e-07	3.1e-06	5.0e-01	1.2e-02	4.0e-10	4.9e-01	-1.74404	1.42605	-0.394006	-0.432032	1.97581	0.121351
DNAJC7	OID44608	Q99615	9.9e-06	2.6e-09	1.3e-01	1.1e-02	1.2e-13	6.1e-01	6.1e-05	1.1e-08	2.3e-01	3.4e-02	9.0e-13	7.5e-01	-0.724547	1.12666	-0.167759	-0.425985	1.79247	-0.0415068
DNAJC9	OID43624	Q8WXX5	3.2e-05	3.8e-12	5.0e-02	2.2e-01	7.1e-15	8.1e-01	1.6e-04	3.4e-11	1.1e-01	3.5e-01	1.1e-13	8.9e-01	-0.720092	1.52259	-0.663858	0.033986	1.98049	0.309151
DNAL1	OID41118	Q4LDG9	4.0e-01	7.3e-01	2.7e-01	9.8e-01	6.9e-01	2.4e-01	5.3e-01	7.8e-01	4.1e-01	9.9e-01	7.3e-01	3.9e-01	-0.265819	0.322041	-0.404307	-0.0939224	-0.136347	-0.0945431
DNASE1	OID45108	P24855	4.0e-01	1.9e-01	9.6e-01	5.6e-01	1.2e-01	5.7e-01	5.4e-01	2.4e-01	9.7e-01	6.9e-01	1.6e-01	7.2e-01	0.0601034	-0.0958976	-0.0307129	0.0405365	0.0580067	0.0353159
DNER	OID44609	Q8NFT8	7.0e-01	1.4e-10	1.7e-05	8.4e-01	4.5e-12	1.6e-02	8.0e-01	7.4e-10	1.3e-04	9.0e-01	2.2e-11	4.6e-02	-0.050211	-0.311193	-0.133131	-0.0164378	-0.322161	0.0133246
DNLZ	OID42383	Q5SXM8	3.2e-01	2.3e-01	5.4e-01	1.2e-01	5.3e-01	8.2e-01	4.5e-01	2.8e-01	6.7e-01	2.1e-01	5.9e-01	9.0e-01	-0.300102	0.702167	-0.396047	0.358553	-0.368844	-0.224332
DNM1	OID43625	Q05193	1.4e-05	1.7e-11	6.5e-02	3.6e-01	3.8e-12	1.4e-02	8.1e-05	1.2e-10	1.4e-01	5.0e-01	1.9e-11	4.2e-02	-1.20215	2.06494	0.654901	-0.44917	2.3629	0.953796
DNM3	OID43626	Q9UQ16	7.4e-06	1.9e-08	6.1e-01	4.9e-01	4.6e-11	4.0e-02	4.8e-05	6.7e-08	7.3e-01	6.2e-01	1.8e-10	9.9e-02	-0.576359	0.627559	0.450555	-0.221735	1.24142	0.16937
DNMBP	OID43627	Q6XZF7	1.8e-01	6.2e-11	1.8e-03	4.5e-01	1.1e-12	2.6e-01	2.8e-01	3.7e-10	7.4e-03	5.9e-01	6.2e-12	4.1e-01	-0.136917	1.53471	-0.589154	-0.0986204	1.97104	-0.306573
DNPEP	OID43628	Q9ULA0	2.3e-11	7.8e-02	4.5e-01	3.2e-10	5.3e-02	2.9e-01	5.3e-09	1.1e-01	6.0e-01	1.6e-08	7.2e-02	4.5e-01	-1.00622	0.285293	-0.0186472	-0.82102	0.223454	0.192741
DNPH1	OID44610	O43598	1.7e-07	4.6e-08	1.2e-02	6.4e-04	3.6e-14	5.6e-01	2.6e-06	1.5e-07	3.6e-02	3.6e-03	3.4e-13	7.1e-01	-0.828344	0.974635	-0.778287	-0.27851	1.15828	-0.149892
DOC2B	OID42384	Q14184	3.0e-05	2.2e-02	7.0e-01	8.0e-02	4.2e-01	2.9e-01	1.6e-04	3.3e-02	7.9e-01	1.6e-01	4.8e-01	4.5e-01	-0.979549	0.454799	0.334726	-0.440179	0.228862	0.408305
DOCK8-AS1	OID41120	Q5T8R8	7.7e-01	2.8e-02	3.7e-02	2.4e-01	2.8e-02	2.4e-01	8.5e-01	4.3e-02	8.8e-02	3.8e-01	4.0e-02	3.9e-01	-0.0362376	0.200492	-0.346022	-0.174388	0.271913	-0.1528
DOCK9	OID42385	Q9BZ29	1.1e-01	2.5e-01	3.7e-01	6.2e-01	2.1e-01	1.0e-01	1.9e-01	3.1e-01	5.2e-01	7.5e-01	2.6e-01	2.0e-01	0.0709043	0.0633024	-0.080984	0.033927	0.0219983	0.0888908
DOHH	OID40171	Q9BU89	8.3e-07	1.5e-12	8.8e-02	1.1e-01	2.5e-14	4.8e-02	8.7e-06	1.5e-11	1.7e-01	2.0e-01	2.5e-13	1.2e-01	-0.737598	1.21174	-0.347936	-0.208119	1.60068	0.538296
DOK1	OID43629	Q99704	2.5e-02	1.4e-14	7.1e-01	7.6e-01	2.5e-14	1.7e-02	5.4e-02	3.9e-13	8.0e-01	8.5e-01	2.5e-13	4.8e-02	-0.655517	2.9378	0.702491	0.323036	3.54782	1.07502
DOK2	OID44611	O60496	1.6e-04	3.5e-06	2.5e-01	1.0e-01	2.3e-10	5.5e-01	6.5e-04	8.7e-06	3.9e-01	1.9e-01	7.7e-10	7.0e-01	-0.887296	1.57141	-0.429287	-0.159615	2.03938	-0.59909
DPEP1	OID43630	P16444	1.9e-01	3.1e-11	6.9e-08	1.5e-08	1.1e-11	3.7e-07	2.9e-01	2.0e-10	1.1e-06	4.5e-07	5.0e-11	3.8e-06	0.0273889	0.256749	0.306507	0.131783	0.48422	0.242379
DPEP2	OID43631	Q9H4A9	1.4e-07	8.1e-11	1.7e-06	4.2e-09	1.4e-09	1.6e-08	2.3e-06	4.7e-10	1.8e-05	1.4e-07	4.3e-09	2.4e-07	-0.368428	-0.398148	-0.511563	-0.277427	-0.372766	-0.590151
DPF3	OID41122	Q92784	4.2e-01	9.6e-01	1.6e-01	5.0e-01	7.7e-01	2.4e-01	5.6e-01	9.7e-01	2.8e-01	6.3e-01	8.1e-01	3.9e-01	0.0724288	0.147494	0.131888	0.114609	0.295921	-0.125572
DPP10	OID43632	Q8N608	1.5e-04	6.5e-10	1.8e-01	1.5e-01	5.3e-12	4.2e-02	6.2e-04	3.1e-09	3.0e-01	2.6e-01	2.5e-11	1.0e-01	-0.21171	-0.288588	-0.170172	-0.108351	-0.541384	-0.116281
DPP4	OID45351	P27487	2.7e-06	1.4e-14	1.5e-07	2.0e-13	6.7e-09	1.5e-11	2.2e-05	3.9e-13	2.2e-06	2.6e-11	1.8e-08	5.4e-10	-0.199528	-0.750497	0.211206	-0.426785	-0.474159	0.311038
DPP6	OID43633	P42658	1.0e-02	2.6e-11	7.6e-01	4.0e-02	8.9e-14	8.6e-01	2.5e-02	1.8e-10	8.4e-01	9.4e-02	7.1e-13	9.2e-01	-0.155844	-0.52914	0.122005	-0.172615	-0.621239	-0.0331818
DPP7	OID44612	Q9UHL4	1.3e-06	5.4e-02	7.2e-02	3.2e-07	2.6e-05	1.7e-01	1.2e-05	7.7e-02	1.5e-01	6.3e-06	5.1e-05	3.1e-01	-0.565972	0.0615461	-0.13057	-0.679599	0.517922	0.0749733
DPT	OID45109	Q07507	6.8e-01	2.0e-01	6.3e-13	6.9e-06	1.1e-02	1.1e-14	7.9e-01	2.5e-01	7.1e-11	7.9e-05	1.7e-02	1.6e-12	0.0158738	-0.0493561	1.42222	-0.15143	0.146155	1.50583
DPY30	OID43634	Q9C005	3.5e-09	9.2e-01	1.4e-04	1.1e-04	2.1e-02	1.8e-05	1.5e-07	9.4e-01	8.4e-04	8.4e-04	3.1e-02	1.3e-04	-0.908346	-0.0789502	-0.541571	-0.622655	0.397776	-0.535988
DRAXIN	OID43635	Q8NBI3	1.1e-02	1.4e-11	2.6e-06	1.8e-09	6.1e-09	9.2e-06	2.6e-02	1.0e-10	2.5e-05	6.5e-08	1.7e-08	6.9e-05	-0.263976	-1.1283	0.747128	-0.491636	-0.719626	0.558812
DRG2	OID43636	P55039	6.1e-06	3.1e-13	3.1e-01	5.4e-02	3.6e-15	8.0e-01	4.1e-05	4.1e-12	4.5e-01	1.2e-01	7.3e-14	8.8e-01	-0.91249	1.69873	0.027426	-0.416469	2.04093	0.273885
DRGX	OID40177	A6NNA5	5.0e-01	6.4e-02	6.8e-01	4.4e-01	7.1e-01	5.2e-02	6.3e-01	9.0e-02	7.8e-01	5.8e-01	7.5e-01	1.2e-01	0.236066	0.240427	0.228306	0.743299	-0.0957921	0.692567
DSC2	OID45110	Q02487	7.0e-01	7.3e-04	1.8e-01	6.3e-03	9.1e-05	5.4e-01	8.0e-01	1.3e-03	3.0e-01	2.2e-02	1.7e-04	6.9e-01	-0.049753	0.158003	-0.0367507	-0.124728	0.206296	-0.0326419
DSCAM	OID42386	O60469	5.1e-01	3.6e-05	1.2e-01	2.9e-01	4.6e-04	1.5e-01	6.4e-01	7.8e-05	2.2e-01	4.2e-01	7.9e-04	2.7e-01	-0.0979031	-0.324815	-0.109902	-0.11335	-0.36913	-0.144151
DSG2	OID45111	Q14126	2.2e-03	1.9e-09	1.9e-01	2.2e-02	1.3e-04	4.6e-04	6.3e-03	8.2e-09	3.2e-01	6.0e-02	2.4e-04	2.2e-03	0.0962937	0.208103	0.0936936	0.0325934	0.142521	0.0895678
DSG3	OID43637	P32926	1.7e-01	6.2e-02	2.2e-02	3.1e-01	3.1e-13	2.8e-01	2.7e-01	8.8e-02	5.6e-02	4.5e-01	2.0e-12	4.4e-01	-0.181378	0.203303	0.10211	-0.145957	0.466027	0.116484
DSG4	OID43638	Q86SJ6	9.3e-01	1.9e-01	2.1e-08	5.1e-01	5.6e-05	1.4e-05	9.6e-01	2.4e-01	3.9e-07	6.5e-01	1.1e-04	9.9e-05	-0.0808114	-0.0115183	0.408318	0.0360071	0.147919	0.247351
DSPP	OID41127	Q9NZW4	1.5e-10	7.1e-15	9.4e-01	9.8e-12	3.6e-15	4.1e-05	2.7e-08	2.4e-13	9.6e-01	7.3e-10	7.3e-14	2.6e-04	-1.99241	-3.99387	0.042832	-2.32328	-3.97831	0.646034
DTD1	OID44613	Q8TEA8	2.9e-05	1.3e-09	9.4e-01	1.2e-01	4.5e-12	1.3e-01	1.5e-04	5.6e-09	9.6e-01	2.2e-01	2.2e-11	2.4e-01	-0.950048	1.56209	0.205239	-0.212065	2.10878	0.0907224
DTNB	OID43639	O60941	5.4e-04	1.1e-08	9.0e-02	1.9e-01	5.3e-12	7.8e-01	1.8e-03	4.1e-08	1.8e-01	3.1e-01	2.5e-11	8.7e-01	-0.258747	0.571663	-0.00188799	-0.188551	0.812712	0.188299
DTX2	OID42387	Q86UW9	6.7e-01	1.4e-01	2.2e-01	1.2e-01	1.3e-03	7.5e-02	7.8e-01	1.9e-01	3.6e-01	2.1e-01	2.2e-03	1.6e-01	-0.247238	0.231694	0.0860326	-0.330563	0.481708	0.321483
DTX3	OID43640	Q8N9I9	8.9e-01	1.9e-04	2.6e-07	2.0e-01	2.9e-09	3.2e-12	9.3e-01	3.9e-04	3.5e-06	3.2e-01	8.3e-09	1.4e-10	-0.0971604	0.306183	0.275771	0.0231368	0.311513	0.507265
DTX3L	OID42388	Q8TDB6	2.3e-01	3.1e-13	3.5e-04	2.0e-01	3.6e-15	8.7e-05	3.4e-01	4.1e-12	1.8e-03	3.2e-01	7.3e-14	5.1e-04	-0.530454	2.23832	-1.1527	0.502149	2.5199	-0.46584
DTYMK	OID44614	P23919	1.6e-04	7.8e-13	3.2e-01	8.3e-02	3.6e-15	2.6e-07	6.5e-04	8.8e-12	4.7e-01	1.7e-01	7.3e-14	2.8e-06	-0.855593	2.01719	0.54199	-0.0318291	2.54312	1.21184
DUS2	OID40180	Q9NX74	5.5e-01	7.9e-01	6.2e-01	8.2e-01	6.2e-01	1.6e-01	6.8e-01	8.3e-01	7.3e-01	8.9e-01	6.7e-01	2.8e-01	0.171621	-0.180906	0.205635	0.0888853	0.101984	0.0353666
DUSP19	OID41131	Q8WTR2	1.6e-03	1.1e-06	7.6e-01	8.4e-01	7.2e-12	3.0e-01	4.8e-03	2.9e-06	8.3e-01	9.0e-01	3.4e-11	4.6e-01	-0.610702	0.968281	0.105109	-0.0828745	1.0822	0.314364
DUSP29	OID42389	Q68J44	1.3e-01	8.0e-01	6.5e-02	4.0e-01	5.9e-01	9.1e-01	2.1e-01	8.4e-01	1.4e-01	5.4e-01	6.4e-01	9.5e-01	0.0470397	0.103264	0.50643	0.300589	0.322303	-0.168491
DUSP3	OID42390	P51452	1.6e-03	1.4e-10	6.4e-01	9.8e-01	5.6e-09	2.6e-01	4.7e-03	7.4e-10	7.5e-01	9.9e-01	1.5e-08	4.2e-01	-0.501612	1.53941	-0.0212407	0.163094	1.6695	0.00531698
DUT	OID43642	P33316	2.7e-06	2.1e-04	9.7e-04	3.0e-03	3.9e-09	1.9e-01	2.2e-05	4.2e-04	4.3e-03	1.2e-02	1.1e-08	3.3e-01	-0.957332	0.506037	-1.41699	-0.368512	1.37753	-0.281822
DXO	OID43643	O77932	2.8e-07	3.9e-09	1.9e-01	1.6e-02	1.1e-11	9.8e-01	3.7e-06	1.6e-08	3.1e-01	4.7e-02	5.0e-11	9.9e-01	-0.853428	1.01806	-0.221274	-0.344006	1.6461	0.0642755
DYNC1H1	OID42391	Q14204	3.8e-02	2.8e-04	9.0e-02	6.2e-02	1.9e-06	4.7e-02	7.8e-02	5.5e-04	1.8e-01	1.3e-01	4.2e-06	1.1e-01	-0.232715	0.461859	-0.225612	-0.144874	0.545714	-0.0946633
DYNC2H1	OID41133	Q8NCM8	7.6e-01	9.0e-03	2.2e-01	4.7e-01	6.7e-02	4.9e-01	8.4e-01	1.5e-02	3.6e-01	6.1e-01	9.0e-02	6.5e-01	-0.00711978	0.276968	0.183578	0.0406511	0.405411	-0.104441
DYNLT1	OID42392	P63172	5.0e-03	1.3e-07	4.7e-01	2.0e-01	1.3e-08	3.0e-01	1.3e-02	4.0e-07	6.1e-01	3.3e-01	3.3e-08	4.6e-01	-0.529149	1.39761	0.149199	-0.311604	1.72037	0.229628
DYNLT3	OID43644	P51808	3.3e-02	5.8e-07	3.8e-01	1.1e-01	2.9e-10	5.1e-01	6.9e-02	1.6e-06	5.3e-01	2.0e-01	9.6e-10	6.7e-01	-0.309222	0.605265	-0.00740898	0.0214739	0.743007	0.0625738
EBAG9	OID43645	O00559	5.2e-09	1.3e-08	9.1e-01	7.8e-04	7.7e-11	2.2e-01	2.0e-07	4.8e-08	9.4e-01	4.2e-03	2.8e-10	3.7e-01	-1.34976	1.43787	0.284034	-0.651738	1.70799	0.210803
EBI3_IL27	OID43646	Q14213_Q8NEV9	4.1e-02	6.2e-02	5.0e-03	8.9e-01	5.7e-02	4.2e-01	8.3e-02	8.8e-02	1.7e-02	9.3e-01	7.7e-02	5.9e-01	0.0614611	-0.0146946	0.208205	0.0591055	0.0287482	0.00230008
ECHDC3	OID44615	Q96DC8	2.3e-02	8.6e-02	4.4e-01	6.9e-06	1.8e-05	5.5e-01	5.1e-02	1.2e-01	5.9e-01	7.9e-05	3.5e-05	7.0e-01	0.249479	0.166064	-0.0497992	0.554871	0.361409	-0.0150571
ECHS1	OID43648	P30084	1.7e-05	8.9e-04	2.3e-01	5.7e-03	3.0e-01	9.1e-03	9.3e-05	1.6e-03	3.7e-01	2.0e-02	3.5e-01	2.9e-02	-1.00317	-1.0488	0.989242	-0.548394	-0.372584	1.11793
ECI1	OID45112	P42126	1.1e-02	1.3e-09	1.7e-09	1.6e-05	1.3e-06	3.6e-15	2.6e-02	5.6e-09	4.4e-08	1.7e-04	2.9e-06	1.2e-12	0.119229	0.354421	0.479135	0.313133	0.143306	0.615958
ECSCR	OID42394	Q19T08	4.3e-01	9.4e-02	6.1e-01	4.4e-01	6.4e-02	2.0e-01	5.7e-01	1.3e-01	7.3e-01	5.8e-01	8.6e-02	3.5e-01	0.108879	-0.0982806	-0.00230478	-0.0965761	0.169665	-0.119061
ECSIT	OID41140	Q9BQ95	5.3e-01	1.3e-02	2.1e-02	2.4e-02	6.4e-02	7.3e-03	6.6e-01	2.1e-02	5.5e-02	6.5e-02	8.6e-02	2.4e-02	-0.152092	0.305179	0.699676	0.557333	0.317943	0.585068
EDA2R	OID43649	Q9HAV5	8.2e-04	6.4e-04	1.4e-13	3.3e-03	9.5e-01	7.1e-15	2.7e-03	1.2e-03	2.5e-11	1.3e-02	9.6e-01	1.4e-12	-0.190792	0.230995	0.585467	-0.338242	0.118642	0.745159
EDAR	OID43650	Q9UNE0	3.4e-03	1.9e-09	2.1e-01	3.8e-01	1.5e-13	4.1e-01	9.3e-03	8.2e-09	3.5e-01	5.3e-01	1.1e-12	5.8e-01	-0.413153	1.25946	-0.438315	0.105905	1.57399	-0.027868
EDDM3B	OID43651	P56851	6.2e-01	1.4e-01	4.9e-01	1.6e-03	3.6e-15	5.9e-03	7.4e-01	1.8e-01	6.3e-01	7.2e-03	7.3e-14	2.0e-02	0.022682	0.202807	0.04292	0.0110126	3.42822	0.256585
EDF1	OID43652	O60869	1.9e-05	6.9e-08	2.0e-01	2.0e-02	2.3e-10	4.5e-01	1.0e-04	2.2e-07	3.3e-01	5.4e-02	7.7e-10	6.2e-01	-0.981156	1.36584	-0.214077	-0.357597	2.02663	0.0506323
EDIL3	OID43653	O43854	1.4e-01	7.1e-15	9.1e-01	1.2e-02	7.1e-15	1.8e-06	2.4e-01	2.4e-13	9.4e-01	3.6e-02	1.1e-13	1.6e-05	0.161363	-1.94095	-0.20471	-0.170199	-1.85538	-0.366543
EDN1	OID43654	P05305	8.0e-01	4.5e-06	1.1e-10	1.5e-01	3.9e-04	8.8e-11	8.8e-01	1.1e-05	4.1e-09	2.6e-01	6.7e-04	2.5e-09	-0.0298547	0.370737	1.24092	0.0379905	0.359516	1.00993
EDNRB	OID41142	P24530	2.6e-01	6.7e-05	3.8e-07	7.5e-01	4.1e-06	1.4e-04	3.9e-01	1.4e-04	4.8e-06	8.5e-01	8.5e-06	7.7e-04	-0.0972346	0.547166	0.78758	0.0279099	0.418816	1.14093
EEF1D	OID44616	P29692	5.7e-04	1.1e-08	7.6e-04	1.9e-02	1.1e-11	5.1e-03	1.9e-03	4.1e-08	3.5e-03	5.3e-02	5.0e-11	1.7e-02	-0.694651	1.54093	-1.4176	-0.293164	1.52411	-0.568835
EEIG1	OID41180	Q5T9C2	1.2e-04	2.5e-02	7.0e-01	3.6e-02	7.6e-03	9.8e-01	5.0e-04	3.7e-02	7.9e-01	8.7e-02	1.2e-02	9.9e-01	-0.842337	0.36558	-0.0547405	-0.387454	0.398311	0.218003
EEIG2	OID41181	Q5T8I3	1.0e-01	7.8e-06	5.7e-01	7.8e-01	8.9e-07	9.8e-01	1.8e-01	1.8e-05	7.0e-01	8.6e-01	2.0e-06	9.9e-01	-0.467355	1.3943	-0.167804	-0.0676969	1.3546	0.311163
EFCAB12	OID41146	Q6NXP0	6.6e-01	9.5e-01	2.9e-01	3.1e-01	2.1e-01	8.8e-01	7.7e-01	9.6e-01	4.3e-01	4.5e-01	2.6e-01	9.3e-01	-0.132649	0.362617	0.0361073	-0.310005	0.587035	-0.311974
EFCAB2	OID42396	Q5VUJ9	4.6e-04	3.8e-07	2.3e-01	4.0e-01	1.2e-09	4.7e-01	1.6e-03	1.1e-06	3.7e-01	5.4e-01	3.6e-09	6.3e-01	-0.450127	0.894576	-0.142553	-0.0058817	1.32153	-0.226305
EFCC1	OID41148	Q9HA90	4.3e-02	1.7e-01	1.2e-01	6.9e-01	1.2e-01	7.7e-01	8.7e-02	2.2e-01	2.2e-01	8.0e-01	1.5e-01	8.6e-01	-0.322292	0.108182	-0.406249	-0.18188	0.37521	-0.270861
EFEMP1	OID45352	Q12805	1.7e-07	1.1e-10	3.9e-08	2.3e-05	1.9e-07	1.4e-10	2.6e-06	5.9e-10	6.7e-07	2.3e-04	4.5e-07	3.7e-09	0.221232	0.642788	1.15808	0.150682	0.440157	1.11158
EFEMP2	OID44617	O95967	3.2e-03	7.2e-10	1.2e-06	1.2e-01	4.5e-12	1.1e-08	8.8e-03	3.4e-09	1.2e-05	2.1e-01	2.2e-11	1.7e-07	0.120325	0.922038	0.878787	-0.0603524	0.982222	0.781099
EFHD1	OID43656	Q9BUP0	5.7e-02	4.3e-02	7.4e-05	2.9e-02	8.7e-05	8.2e-06	1.1e-01	6.3e-02	4.8e-04	7.5e-02	1.6e-04	6.2e-05	0.273295	-0.204674	0.308209	0.114649	-0.218707	0.347547
EFHD2	OID43657	Q96C19	5.8e-09	1.7e-04	5.7e-04	1.8e-06	2.3e-04	6.6e-04	2.2e-07	3.4e-04	2.8e-03	2.8e-05	4.1e-04	3.0e-03	-1.10931	0.691145	-1.04089	-0.911382	0.685185	-0.635067
EFNA1	OID45114	P20827	3.4e-01	3.4e-02	1.3e-02	3.7e-01	8.0e-01	9.0e-01	4.7e-01	5.1e-02	3.7e-02	5.2e-01	8.3e-01	9.4e-01	0.0836338	0.0801867	-0.127937	-0.09625	-0.00551428	0.011553
EFNA4	OID43658	P52798	3.7e-01	5.0e-03	3.8e-02	3.2e-03	6.4e-01	7.3e-02	5.1e-01	8.4e-03	9.0e-02	1.3e-02	6.9e-01	1.6e-01	0.0244686	-0.152906	-0.0460112	-0.119443	0.0115382	-0.0891463
EGF	OID44618	P01133	7.2e-07	1.7e-11	4.4e-02	4.5e-03	4.5e-12	7.2e-02	7.8e-06	1.2e-10	1.0e-01	1.7e-02	2.2e-11	1.6e-01	-0.968213	1.61685	-0.657806	-0.5048	1.83217	-0.641955
EGFL6	OID44619	Q8IUX8	8.6e-05	9.3e-09	6.1e-01	6.1e-04	1.6e-09	3.6e-01	3.7e-04	3.5e-08	7.3e-01	3.5e-03	4.7e-09	5.3e-01	-0.849321	1.27563	-0.0964254	-0.427351	1.29067	0.0290412
EGFL7	OID42398	Q9UHF1	1.7e-01	5.7e-05	4.8e-03	8.1e-01	6.6e-08	5.4e-04	2.7e-01	1.2e-04	1.7e-02	8.8e-01	1.6e-07	2.5e-03	-0.0411831	0.451255	0.401093	0.00988333	0.614981	0.266185
EGFLAM	OID43659	Q63HQ2	7.3e-02	1.3e-02	6.4e-08	8.7e-02	9.7e-01	2.7e-08	1.4e-01	2.1e-02	1.0e-06	1.7e-01	9.7e-01	3.8e-07	-0.048721	0.0373427	0.469576	-0.022742	-0.0163599	0.424269
EGFR	OID45115	P00533	3.3e-02	5.0e-02	1.3e-01	6.7e-02	8.2e-02	6.1e-01	6.9e-02	7.2e-02	2.3e-01	1.4e-01	1.1e-01	7.5e-01	0.0465859	-0.00536277	-0.0925836	0.103183	-0.0491719	0.000752836
EGLN1	OID43660	Q9GZT9	4.7e-07	2.3e-11	7.1e-01	3.4e-04	3.2e-10	1.0e-02	5.5e-06	1.6e-10	8.0e-01	2.1e-03	1.1e-09	3.1e-02	-0.955512	1.54615	0.151047	-0.567554	1.69132	0.33201
EHBP1	OID44620	Q8NDI1	3.4e-05	1.1e-11	6.7e-02	8.3e-02	1.8e-14	4.6e-01	1.7e-04	8.0e-11	1.4e-01	1.7e-01	1.9e-13	6.3e-01	-0.667171	1.42828	-0.203311	-0.234614	1.57518	0.146617
EHD3	OID43661	Q9NZN3	1.2e-05	2.9e-06	6.1e-01	3.9e-03	5.3e-12	3.0e-01	7.1e-05	7.3e-06	7.2e-01	1.5e-02	2.5e-11	4.6e-01	-1.34328	1.31384	0.707145	-0.398072	1.93164	0.430869
EHD4	OID42399	Q9H223	3.8e-05	6.2e-11	4.7e-01	9.9e-02	8.9e-14	5.5e-01	1.9e-04	3.7e-10	6.1e-01	1.9e-01	7.1e-13	7.0e-01	-0.758056	1.24291	0.0151568	-0.23026	1.51909	0.0431076
EHMT1	OID40188	Q9H9B1	5.0e-01	6.8e-01	4.0e-01	1.3e-01	4.2e-02	8.4e-01	6.3e-01	7.3e-01	5.5e-01	2.4e-01	5.8e-02	9.0e-01	-0.0259553	-0.0439992	-0.118272	-0.157083	0.306427	-0.0525639
EIF1AX	OID43662	P47813	7.9e-04	9.5e-07	8.7e-01	3.6e-01	6.2e-12	3.9e-02	2.6e-03	2.5e-06	9.2e-01	5.1e-01	2.9e-11	9.7e-02	-1.27567	2.14316	-0.0954746	-0.012682	2.81249	0.849425
EIF2AK1	OID40190	Q9BQI3	8.9e-01	3.9e-03	1.4e-02	9.6e-01	1.1e-04	5.9e-01	9.3e-01	6.7e-03	4.0e-02	9.8e-01	1.9e-04	7.3e-01	-0.0762393	0.484551	-0.30885	-0.0405572	0.462506	-0.18347
EIF2AK2	OID43663	P19525	3.2e-05	9.9e-14	5.7e-01	6.5e-02	7.1e-15	6.1e-01	1.6e-04	1.8e-12	7.0e-01	1.4e-01	1.1e-13	7.5e-01	-0.863252	2.35155	-0.200534	-0.309732	2.94642	0.54692
EIF2AK3	OID42400	Q9NZJ5	6.3e-01	9.3e-09	1.5e-02	8.7e-01	3.6e-10	1.0e+00	7.5e-01	3.5e-08	4.1e-02	9.2e-01	1.2e-09	1.0e+00	-0.0666889	1.654	-0.561109	-0.0785186	1.80337	0.0368744
EIF2B4	OID43664	Q9UI10	2.6e-01	3.2e-12	5.7e-03	4.1e-01	3.6e-15	6.7e-02	3.8e-01	2.9e-11	1.9e-02	5.5e-01	7.3e-14	1.5e-01	-0.482535	1.8084	-0.887413	0.293047	2.47014	-0.192857
EIF2D	OID41150	P41214	3.5e-08	4.4e-07	1.4e-01	3.2e-03	3.5e-11	7.9e-01	8.1e-07	1.2e-06	2.5e-01	1.3e-02	1.4e-10	8.8e-01	-1.35794	1.22959	-0.453996	-0.379874	1.47156	0.253133
EIF2S2	OID43665	P20042	5.4e-08	3.9e-09	3.4e-01	4.9e-02	2.3e-12	7.4e-01	1.1e-06	1.6e-08	4.9e-01	1.1e-01	1.2e-11	8.4e-01	-0.952691	0.956797	-0.321461	-0.253491	1.36299	0.166628
EIF3G	OID41151	O75821	1.1e-05	9.0e-10	1.5e-01	1.4e-01	1.1e-12	8.1e-01	6.8e-05	4.2e-09	2.6e-01	2.4e-01	6.2e-12	8.9e-01	-1.20977	2.40129	-0.32013	-0.107051	2.64829	-0.0382953
EIF4B	OID43666	P23588	1.6e-05	9.0e-12	2.3e-01	2.9e-01	3.9e-13	3.7e-03	8.9e-05	7.0e-11	3.7e-01	4.3e-01	2.4e-12	1.3e-02	-0.976514	1.50731	0.350317	-0.109322	1.90126	0.400091
EIF4E	OID43667	P06730	9.5e-07	2.9e-09	6.9e-01	2.4e-02	1.9e-12	4.2e-03	9.5e-06	1.2e-08	7.9e-01	6.5e-02	1.0e-11	1.5e-02	-1.33581	1.91325	-0.162173	-0.310578	2.1237	0.985415
EIF4E2	OID42401	O60573	3.6e-03	2.8e-07	4.0e-01	6.3e-01	6.0e-07	3.4e-02	9.9e-03	8.2e-07	5.5e-01	7.5e-01	1.3e-06	8.8e-02	-0.168632	0.742985	-0.240683	-0.11776	0.84446	0.178802
EIF4EBP1	OID44621	Q13541	2.2e-04	1.2e-10	4.6e-01	1.5e-01	1.1e-14	8.1e-04	8.6e-04	6.6e-10	6.0e-01	2.6e-01	1.4e-13	3.5e-03	-0.907055	1.91023	-0.0806823	-0.0442038	2.45512	0.515594
EIF4G1	OID43668	Q04637	8.6e-05	1.2e-11	8.6e-02	1.7e-01	7.1e-15	2.7e-01	3.7e-04	9.1e-11	1.7e-01	2.9e-01	1.1e-13	4.2e-01	-0.968263	1.92516	-1.01893	-0.206333	2.24834	0.0196926
EIF4G3	OID43669	O43432	1.5e-01	3.5e-08	1.7e-02	7.7e-01	8.8e-11	5.6e-02	2.5e-01	1.2e-07	4.7e-02	8.6e-01	3.2e-10	1.3e-01	0.180071	0.959925	-0.0874705	-0.243407	1.83112	-0.175622
EIF4H	OID43670	Q15056	1.2e-03	9.0e-10	8.6e-05	3.1e-01	1.8e-11	3.0e-07	3.7e-03	4.2e-09	5.5e-04	4.5e-01	7.4e-11	3.2e-06	-0.612409	1.22709	1.09577	-0.0320742	1.47872	1.59103
EIF5	OID42402	P55010	4.8e-06	5.9e-08	8.7e-01	8.3e-03	8.6e-10	4.6e-01	3.4e-05	1.9e-07	9.1e-01	2.7e-02	2.6e-09	6.3e-01	-0.831136	1.03269	-0.178618	-0.394789	1.6175	0.129793
EIF5AL1	OID40193	Q6IS14	7.1e-01	4.5e-01	5.9e-01	2.7e-01	1.7e-02	6.2e-02	8.1e-01	5.2e-01	7.1e-01	4.1e-01	2.5e-02	1.4e-01	0.197364	-0.0436637	-0.0335851	-0.317485	0.682143	-0.63516
ELAC1	OID43671	Q9H777	3.9e-03	7.1e-15	3.6e-01	5.3e-01	3.6e-14	2.9e-03	1.1e-02	2.4e-13	5.1e-01	6.6e-01	3.4e-13	1.1e-02	-0.716207	2.69841	0.377317	-0.114314	3.17751	0.856057
ELANE	OID45353	P08246	1.8e-03	5.2e-05	2.3e-04	1.6e-03	5.1e-05	3.6e-02	5.3e-03	1.1e-04	1.3e-03	7.4e-03	9.6e-05	9.2e-02	-0.394407	0.502866	-0.653433	-0.349124	0.551592	-0.245871
ELF5	OID40194	Q9UKW6	9.9e-01	7.4e-01	1.1e-01	5.3e-01	1.9e-02	8.9e-01	9.9e-01	7.9e-01	2.0e-01	6.6e-01	2.8e-02	9.3e-01	0.0444768	0.145489	0.122789	-0.035859	0.164539	0.0346198
ELFN2	OID42405	Q5R3F8	4.5e-01	3.4e-02	8.2e-01	6.5e-01	4.1e-02	9.1e-01	5.9e-01	5.1e-02	8.8e-01	7.7e-01	5.6e-02	9.4e-01	-0.122056	-0.0103242	-0.00878681	0.0828356	-0.241476	-0.0217069
ELOA	OID43672	Q14241	7.5e-08	1.3e-06	6.0e-05	4.5e-07	1.8e-09	6.8e-05	1.4e-06	3.5e-06	4.0e-04	8.3e-06	5.2e-09	4.1e-04	-1.53838	1.4482	-1.3702	-1.36832	1.54034	-0.998913
ELOB	OID42406	Q15370	5.1e-06	6.0e-05	2.8e-03	3.9e-02	4.6e-11	1.1e-02	3.5e-05	1.3e-04	1.1e-02	9.2e-02	1.8e-10	3.3e-02	-0.94501	0.876954	-1.15635	-0.240572	1.51295	-0.450229
EMC7	OID40195	Q9NPA0	5.3e-01	5.0e-02	1.9e-02	6.5e-01	9.1e-01	4.2e-02	6.6e-01	7.2e-02	5.0e-02	7.7e-01	9.2e-01	1.0e-01	-0.136602	0.378197	0.372532	-0.401321	0.174089	0.469604
EMG1	OID41157	Q92979	9.3e-04	1.6e-03	2.0e-01	1.5e-04	2.7e-05	9.4e-01	3.0e-03	2.9e-03	3.3e-01	1.1e-03	5.3e-05	9.7e-01	-1.11173	1.00009	-0.311489	-1.28246	0.875275	-0.0330911
EMID1	OID42407	Q96A84	5.4e-01	1.4e-01	3.3e-03	4.8e-02	3.9e-01	3.4e-04	6.7e-01	1.8e-01	1.2e-02	1.1e-01	4.5e-01	1.7e-03	-0.00103879	-0.147467	0.276167	-0.0393312	-0.0725111	0.231385
EML1	OID40197	O00423	1.5e-01	5.5e-03	7.0e-01	9.2e-01	3.2e-01	4.7e-01	2.4e-01	9.2e-03	8.0e-01	9.5e-01	3.8e-01	6.4e-01	-0.094957	-0.421652	0.0960313	0.124101	-0.290093	0.229173
EML4	OID43673	Q9HC35	7.9e-01	3.9e-13	9.3e-03	8.9e-02	3.6e-15	2.5e-03	8.7e-01	5.0e-12	2.9e-02	1.7e-01	7.3e-14	9.5e-03	-0.00228456	1.89068	-0.327327	0.0699983	2.65805	-0.416841
ENAH	OID42408	Q8N8S7	4.0e-02	3.1e-02	9.0e-02	2.7e-03	4.2e-01	5.2e-07	8.1e-02	4.6e-02	1.8e-01	1.1e-02	4.8e-01	5.3e-06	-0.0742538	-0.506283	0.37738	-0.266819	-0.151443	0.597905
ENDOU	OID43674	P21128	1.8e-01	3.6e-10	3.5e-08	4.5e-02	3.6e-15	5.0e-04	2.9e-01	1.8e-09	6.2e-07	1.0e-01	7.3e-14	2.3e-03	-0.045649	0.378185	0.427439	0.16851	0.531879	0.16584
ENG	OID45116	P17813	9.1e-01	1.4e-06	4.8e-06	1.1e-01	5.6e-02	6.1e-08	9.4e-01	3.7e-06	4.4e-05	2.0e-01	7.5e-02	7.9e-07	0.0294257	-0.200447	0.198157	0.00447469	-0.0512593	0.168428
ENO1	OID44624	P06733	1.4e-03	4.5e-06	8.5e-01	3.9e-03	7.0e-10	3.9e-02	4.4e-03	1.1e-05	9.0e-01	1.5e-02	2.2e-09	9.7e-02	-0.737439	0.850746	0.445431	-0.422188	1.07317	0.511462
ENO2	OID44625	P09104	3.6e-05	2.5e-03	3.9e-01	8.3e-02	2.1e-07	2.3e-01	1.8e-04	4.4e-03	5.4e-01	1.7e-01	4.8e-07	3.8e-01	-0.832033	0.704063	0.0431818	-0.273533	0.868946	0.604747
ENO3	OID43675	P13929	1.9e-01	1.7e-03	6.7e-05	1.6e-03	1.0e+00	5.9e-05	2.9e-01	3.0e-03	4.4e-04	7.4e-03	1.0e+00	3.6e-04	-0.120621	-0.345231	0.595546	0.345766	-0.102392	0.737723
ENPEP	OID42411	Q07075	1.7e-01	6.9e-01	2.0e-05	5.7e-01	3.7e-01	2.4e-01	2.7e-01	7.4e-01	1.5e-04	7.0e-01	4.3e-01	3.9e-01	0.0442093	-0.0869732	-0.787254	-0.0103854	-0.072719	-0.156136
ENPP1	OID44626	P22413	5.5e-01	3.4e-04	4.0e-01	7.7e-01	5.2e-07	1.0e-01	6.7e-01	6.5e-04	5.5e-01	8.6e-01	1.2e-06	2.0e-01	0.0247562	-0.203961	0.0111629	-0.00275711	-0.310082	0.0772644
ENPP2	OID45117	Q13822	1.3e-01	7.1e-14	3.5e-07	7.7e-06	3.6e-15	6.9e-06	2.2e-01	1.3e-12	4.5e-06	8.6e-05	7.3e-14	5.4e-05	0.0188478	-0.402238	-0.215017	-0.185513	-0.607619	-0.123558
ENPP5	OID44627	Q9UJA9	1.1e-02	9.0e-03	5.9e-08	9.7e-02	1.5e-11	5.3e-12	2.6e-02	1.5e-02	9.5e-07	1.9e-01	6.5e-11	2.1e-10	-0.13183	0.126546	0.573428	0.148575	0.30183	0.567959
ENPP6	OID43676	Q6UWR7	7.0e-02	2.5e-10	1.3e-04	2.4e-01	7.2e-12	6.1e-04	1.3e-01	1.3e-09	8.0e-04	3.7e-01	3.4e-11	2.8e-03	0.159761	-0.620886	0.392023	0.0417058	-0.640313	0.34417
ENPP7	OID44628	Q6UWV6	3.8e-04	1.2e-04	7.0e-01	1.7e-06	5.9e-04	4.0e-01	1.4e-03	2.3e-04	8.0e-01	2.7e-05	1.0e-03	5.6e-01	0.669754	0.412443	0.0812572	0.522635	0.274918	0.0530364
ENSA	OID42412	O43768	1.0e-02	2.6e-06	2.0e-01	7.2e-01	2.5e-08	5.4e-04	2.5e-02	6.4e-06	3.3e-01	8.2e-01	6.4e-08	2.5e-03	-0.6015	1.00355	0.414626	0.188757	1.36865	0.922488
ENTPD2	OID42413	Q9Y5L3	1.2e-02	1.3e-04	6.4e-01	2.2e-01	3.2e-06	9.4e-01	2.8e-02	2.7e-04	7.5e-01	3.5e-01	6.8e-06	9.7e-01	-0.13745	-0.592114	0.115215	-0.120729	-0.38851	0.0268852
ENTPD3	OID41161	O75355	3.2e-03	7.1e-15	1.5e-01	3.2e-10	3.5e-09	5.3e-02	8.8e-03	2.4e-13	2.6e-01	1.6e-08	9.9e-09	1.2e-01	-0.191523	-1.71028	0.170912	-1.01547	-0.863244	0.26389
ENTPD5	OID43677	O75356	1.7e-01	2.4e-09	2.2e-02	4.3e-02	2.6e-09	2.6e-01	2.7e-01	9.9e-09	5.6e-02	9.9e-02	7.6e-09	4.1e-01	0.0324371	-0.166027	0.0358237	0.0789514	-0.221924	0.0309394
ENTPD6	OID43678	O75354	7.4e-01	2.6e-01	1.3e-08	6.8e-01	7.2e-01	7.3e-06	8.3e-01	3.2e-01	2.7e-07	7.9e-01	7.6e-01	5.7e-05	-0.0139725	-0.0115197	0.363667	0.00346676	0.0219718	0.238893
ENTR1	OID43679	Q96C92	9.6e-01	7.0e-03	7.0e-04	5.9e-01	2.0e-09	1.8e-02	9.7e-01	1.1e-02	3.3e-03	7.2e-01	5.7e-09	5.1e-02	0.0801722	0.285613	-0.429496	0.0524186	0.683616	-0.166438
ENY2	OID41163	Q9NPA8	4.0e-05	3.1e-11	5.2e-01	3.3e-03	3.6e-15	7.7e-01	2.0e-04	2.0e-10	6.6e-01	1.3e-02	7.3e-14	8.6e-01	-0.678548	1.29866	-0.0427385	-0.315878	1.83218	0.148774
EP400P1	OID40201	Q6ZTU2	8.8e-02	8.2e-02	3.1e-01	9.4e-01	6.9e-01	3.0e-01	1.6e-01	1.1e-01	4.6e-01	9.7e-01	7.4e-01	4.6e-01	-0.566628	0.413912	0.546824	-0.029922	0.196534	-0.340952
EPB41L3	OID42415	Q9Y2J2	2.9e-06	7.5e-08	8.2e-01	2.0e-01	3.9e-13	1.2e-01	2.3e-05	2.4e-07	8.8e-01	3.3e-01	2.4e-12	2.2e-01	-1.04828	1.05654	0.238671	-0.440364	1.4116	0.308145
EPB41L4A	OID41164	Q9HCS5	9.7e-01	7.6e-01	3.3e-01	2.6e-01	1.1e-01	7.3e-02	9.8e-01	8.1e-01	4.7e-01	3.9e-01	1.4e-01	1.6e-01	0.12788	-0.17934	0.138185	-0.0329227	0.291207	-0.457862
EPC1	OID42417	Q9H2F5	1.3e-01	1.1e-02	2.5e-02	8.7e-01	1.3e-01	2.4e-01	2.2e-01	1.8e-02	6.4e-02	9.2e-01	1.7e-01	3.9e-01	-0.108391	0.713177	0.0812843	0.0109368	0.28934	0.203831
EPCAM	OID44629	P16422	5.1e-01	9.7e-01	2.9e-03	1.2e-05	9.1e-03	2.9e-01	6.4e-01	9.8e-01	1.1e-02	1.3e-04	1.4e-02	4.4e-01	0.0593833	0.232737	-0.547662	0.10168	-0.0948401	-0.0133976
EPDR1	OID44630	Q9UM22	5.0e-08	6.0e-05	7.6e-01	3.7e-05	1.7e-07	2.6e-01	1.1e-06	1.3e-04	8.4e-01	3.4e-04	3.9e-07	4.1e-01	-0.915851	0.629229	0.29643	-0.585068	1.10209	0.29785
EPG5	OID42418	Q9HCE0	1.0e+00	5.4e-12	7.2e-01	6.4e-02	2.5e-13	1.0e+00	1.0e+00	4.6e-11	8.1e-01	1.3e-01	1.7e-12	1.0e+00	-0.118059	1.50112	0.315072	0.395706	2.15069	0.186511
EPGN	OID43681	Q6UW88	4.3e-01	3.2e-01	5.1e-01	3.0e-01	1.2e-02	5.2e-01	5.7e-01	3.8e-01	6.5e-01	4.4e-01	1.7e-02	6.8e-01	0.0166908	0.096563	0.0417268	0.0506233	0.0762104	0.141558
EPHA1	OID44631	P21709	4.0e-01	1.8e-07	1.1e-01	1.9e-01	6.2e-12	1.7e-03	5.3e-01	5.3e-07	2.0e-01	3.2e-01	2.9e-11	6.7e-03	-0.125052	0.420956	0.120136	-0.118155	0.671462	0.212248
EPHA2	OID43682	P29317	1.4e-06	7.1e-15	2.4e-01	6.2e-12	1.6e-09	1.0e-01	1.3e-05	2.4e-13	3.8e-01	4.8e-10	4.7e-09	2.0e-01	-0.215698	-0.902445	0.0477469	-0.587756	-0.511493	0.0850727
EPHA4	OID44632	P54764	5.0e-07	2.3e-13	1.4e-11	5.5e-06	1.1e-14	2.0e-13	5.8e-06	3.4e-12	8.2e-10	6.5e-05	1.4e-13	1.3e-11	-0.24954	-0.54944	-0.345214	-0.222637	-0.563442	-0.288808
EPHB4	OID45118	P54760	2.4e-01	2.3e-01	7.2e-02	1.0e-05	2.9e-02	1.2e-03	3.6e-01	2.8e-01	1.5e-01	1.1e-04	4.1e-02	4.8e-03	0.00645908	-0.0399615	-0.0249865	-0.195844	0.104239	0.116631
EPHB6	OID43683	O15197	1.5e-01	2.4e-09	1.8e-05	5.3e-03	3.6e-15	1.2e-04	2.5e-01	9.9e-09	1.3e-04	1.9e-02	7.3e-14	6.8e-04	-0.0831562	-0.29502	-0.219565	-0.0488199	-0.466985	-0.237172
EPHX2	OID42420	P34913	5.3e-02	3.6e-01	7.8e-02	5.1e-01	5.5e-06	2.0e-02	1.0e-01	4.2e-01	1.6e-01	6.4e-01	1.1e-05	5.5e-02	-0.328855	0.0333747	-0.181279	0.091492	0.596485	-0.170509
EPN3	OID41166	Q9H201	3.8e-01	7.2e-01	1.8e-02	3.0e-01	9.6e-01	6.5e-03	5.2e-01	7.7e-01	4.8e-02	4.4e-01	9.7e-01	2.1e-02	0.123829	-0.176205	-0.338553	-0.0441663	0.0212601	-0.446825
[truncated: 2,395 more rows]

## Sheet: Supplementary_Data_3
Cluster	ID	Description	p-value FDR	p-value raw	Count	geneID
[truncated: 124 more rows]

## Sheet: Supplementary_Data_4
Assay	UniProt	OlinkID	p-value raw female vs male (follow-up 4)	p-value FDR female vs male (follow-up 4)	fold change female vs male (follow-up 4)	p-value raw female vs male (follow-up 8)	p-value FDR female vs male (follow-up 8)	fold change female vs male (follow-up 8)	p-value raw female vs male (follow-up 16)	p-value FDR female vs male (follow-up 16)	fold change female vs male (follow-up 16)	p-value raw female vs male (follow-up 24)	p-value FDR female vs male (follow-up 24)	fold change female vs male (follow-up 24)
[truncated: 3,509 more rows]

[truncated: 2 more sheets: Supplementary_Data_5, Supplementary_Data_6]
