# Supplementary material for: Longitudinal protein profiling of blood during childhood into early adulthood
Source: Nat Commun. 2026 Apr 22;17:3700. doi: 10.1038/s41467-026-72095-3 (PMC13102979; doi:10.1038/s41467-026-72095-3)
Supplement: Supplementary file 6 — Source data [file 41467_2026_72095_MOESM6_ESM.xlsx]

## Sheet: Table 1
Age in years								Weight in kilograms								Height in meters								BMI								BMI z-score								Body fat percentage		Basophil blood cell count x109/L				Eosinophil blood cell count x109/L
Follow-up 4_females	Follow-up 4_males	Follow-up 8_females	Follow-up 8_males	Follow-up 16_females	Follow-up 16_males	Follow-up 24_females	Follow-up 24_males	Follow-up 4_females	Follow-up 4_males	Follow-up 8_females	Follow-up 8_males	Follow-up 16_females	Follow-up 16_males	Follow-up 24_females	Follow-up 24_males	Follow-up 4_females	Follow-up 4_males	Follow-up 8_females	Follow-up 8_males	Follow-up 16_females	Follow-up 16_males	Follow-up 24_females	Follow-up 24_males	Follow-up 4_females	Follow-up 4_males	Follow-up 8_females	Follow-up 8_males	Follow-up 16_females	Follow-up 16_males	Follow-up 24_females	Follow-up 24_males	Follow-up 4_females	Follow-up 4_males	Follow-up 8_females	Follow-up 8_males	Follow-up 16_females	Follow-up 16_males	Follow-up 24_females	Follow-up 24_males	Follow-up 24_females	Follow-up 24_males	Follow-up 16_females	Follow-up 16_males	Follow-up 24_females	Follow-up 24_males	Follow-up 16_females	Follow-up 16_males	Follow-up 24_females	Follow-up 24_males
3.98905	4.01643	7.37851	7.42505	15.9644	15.8248	21.755	21.7741	14.8	12.6	21.5	18.3	49.1	39.9	51.1	42.1	0.987	0.946	1.2	1.165	1.5555	1.5525	1.575	1.6095	13.8695	13.5618	14.0617	13.4834	16.4729	16.5543	16.613	16.2518	-1.04	-1.46	-1.11	-1.82	-1.91	-2.07	-1.6	-1.96	12.8	6.3	0.09	0.09	0	0	0.09	0.09	0	0
3.99726	4.04107	7.40315	7.63313	15.9754	16.104	21.8125	21.8371	15	15.6	22.6	23.3	50.1	52.8	51.6	55.5	0.99	0.98	1.202	1.205	1.57	1.65	1.575	1.6575	13.9683	14.0795	14.6479	13.9286	17.9489	16.7714	17.1218	19.2721	-0.96	-1.04	-0.83	-1.49	-1.2	-2.01	-1.47	-1.17	14.7	7	0.09	0.09	0	0	0.09	0.09	0	0
4.0219	4.04381	7.47433	7.64682	15.9808	16.1506	21.8891	21.8809	15.1	15.8	23.4	24.3	50.5	52.9	52.8	59.2	0.995	0.99	1.225	1.214	1.577	1.678	1.589	1.697	14.4929	14.2938	14.8427	14.0107	18.0427	18.1505	18.5108	19.8028	-0.55	-0.82	-0.64	-1.44	-1.14	-1.33	-1.12	-1.03	15.5	7.6	0.09	0.09	0	0	0.09	0.09	0	0
4.04654	4.05476	7.5948	7.66598	16.167	16.1752	21.8946	21.9521	15.2	15.8	24.3	24.5	50.7	54.1	52.9	61.9	1.005	1.002	1.23	1.215	1.58	1.685	1.593	1.704	14.6032	14.3378	14.8809	14.3995	18.1179	18.1751	19.6299	19.8899	-0.49	-0.73	-0.54	-1.12	-1.11	-1.28	-0.84	-1.01	19.8	8.3	0.09	0.09	0	0	0.09	0.09	0	0
4.05202	4.07666	7.70705	7.68241	16.1725	16.23	21.9001	22.0096	15.4	15.8	24.7	24.5	51.1	54.3	53.2	63.1	1.009	1.008	1.242	1.245	1.619	1.688	1.627	1.735	14.7645	14.4218	14.9586	14.4304	18.4713	18.1867	19.6561	20.0794	-0.35	-0.66	-0.52	-1.02	-0.88	-1.27	-0.83	-0.96	20.4	9.4	0.09	0.09	0	0	0.09	0.09	0	0
4.0575	4.09582	7.7755	7.72621	16.2026	16.2875	21.9192	22.1136	15.8	15.9	25.1	24.9	51.8	54.7	53.4	64.3	1.01	1.01	1.268	1.253	1.628	1.6885	1.63	1.735	14.801	14.5201	15.0401	14.5573	18.6853	18.4072	19.8056	20.1899	-0.32	-0.62	-0.49	-1.01	-0.88	-1.22	-0.79	-0.93	20.8	9.5	0.09	0.09	0	0	0.09	0.09	0	0
4.0794	4.11225	7.83847	7.77823	16.2081	16.3012	21.9192	22.1492	16	16	25.2	24.9	51.9	56.1	54.9	64.6	1.01	1.013	1.268	1.26	1.628	1.693	1.63	1.747	14.893	14.8485	15.1971	14.963	18.7529	18.4213	19.8072	20.2179	-0.25	-0.36	-0.47	-0.71	-0.78	-1.09	-0.79	-0.92	20.9	10.2	0.09	0.09	0	0	0.09	0.09	0	0
4.09856	4.11225	7.88227	7.78919	16.2382	16.3422	22.0014	22.1519	16.1	16	26	24.9	53	56.3	55.1	65.8	1.015	1.015	1.273	1.265	1.629	1.71	1.639	1.75	14.9501	14.9264	15.2379	15.0485	19.024	18.494	19.8728	20.2324	-0.21	-0.31	-0.42	-0.43	-0.72	-1.03	-0.78	-0.92	21.5	10.3	0.09	0.09	0	0	0.09	0.09	0	0
4.11773	4.12047	7.90691	7.91513	16.2793	16.3477	22.1437	22.1574	16.1	16	26.2	24.9	53.1	58	55.3	67.3	1.015	1.02	1.278	1.27	1.629	1.7135	1.641	1.766	14.9587	14.9264	15.668	15.2082	19.0538	18.5083	19.9004	20.3454	-0.21	-0.29	-0.07	-0.43	-0.71	-1.02	-0.77	-0.89	21.8	11	0.09	0.09	0	0	0.09	0.09	0	0
4.12047	4.14237	7.91786	7.98357	16.282	16.3477	22.2368	22.1602	16.2	16.3	26.6	25	53.6	58.4	55.6	67.8	1.022	1.02	1.285	1.272	1.6325	1.721	1.646	1.767	15.2263	15.1096	15.6944	15.4321	19.0724	18.7554	19.9459	20.3627	-0.02	-0.16	0.05	-0.27	-0.69	-0.91	-0.76	-0.88	22.1	11	0.09	0.09	0	0	0.09	0.09	0	0
4.12868	4.15058	8.01916	7.98905	16.2902	16.3778	22.2478	22.1629	16.5	16.3	27	25.2	53.6	60.7	55.8	69.1	1.03	1.027	1.288	1.275	1.633	1.736	1.646	1.768	15.2381	15.1361	15.7107	15.438	19.1623	18.9738	19.979	20.3884	-0.01	-0.13	0.07	-0.23	-0.67	-0.82	-0.75	-0.87	22.3	11	0.09	0.09	0	0	0.09	0.09	0	0
4.13415	4.16153	8.05202	8.00274	16.3422	16.3833	22.2752	22.1684	16.8	16.3	27.3	25.4	53.6	61.1	56.9	69.9	1.033	1.03	1.29	1.278	1.6345	1.741	1.647	1.7745	15.2902	15.1865	15.8976	15.4918	19.3524	19.2138	19.9832	20.7741	0.03	-0.11	0.1	-0.2	-0.64	-0.67	-0.75	-0.77	22.7	11.6	0.09	0.09	0	0	0.09	0.09	0	0
4.16427	4.16427	8.09856	8.00821	16.4025	16.4216	22.3217	22.2313	17.1	16.5	27.7	25.8	53.7	61.4	57.2	70	1.04	1.03	1.303	1.28	1.639	1.743	1.6485	1.777	15.2905	15.2022	16.0307	15.5029	19.4213	19.2229	20.1367	20.8965	0.03	-0.06	0.11	-0.19	-0.53	-0.66	-0.71	-0.74	23	11.9	0.09	0.09	0	0	0.1	0.09	0	0
4.1807	4.16427	8.09856	8.01369	16.4654	16.4709	22.3929	22.2615	17.2	16.5	27.9	25.8	54	63	58	70	1.041	1.032	1.315	1.282	1.642	1.745	1.649	1.7775	15.3046	15.4321	16.1381	15.5605	19.6164	19.4439	20.1806	21.431	0.04	0.08	0.14	-0.17	-0.46	-0.51	-0.7	-0.6	23.7	12	0.09	0.09	0	0	0.1	0.09	0	0
4.18617	4.16975	8.1232	8.0794	16.5147	16.4983	22.4394	22.3107	17.3	16.6	28	25.9	54.9	64.3	58.1	70.7	1.042	1.035	1.32	1.287	1.65	1.745	1.651	1.779	15.3725	15.4887	16.1676	15.5626	19.6878	19.6733	20.2848	21.4622	0.09	0.14	0.15	-0.17	-0.42	-0.48	-0.67	-0.59	24.1	12.1	0.09	0.09	0	0	0.1	0.1	0	0
4.19439	4.17522	8.15879	8.08487	16.5147	16.5229	22.475	22.319	17.4	16.7	28	25.9	55.6	64.5	58.6	70.8	1.05	1.036	1.32	1.287	1.653	1.7655	1.6575	1.7895	15.603	15.5306	16.3334	15.5749	19.7371	19.8294	20.2876	21.4731	0.24	0.2	0.16	-0.17	-0.41	-0.44	-0.67	-0.59	24.2	12.4	0.09	0.09	0	0	0.1	0.1	0	0
4.21629	4.1807	8.27652	8.09856	16.5996	16.5722	22.4914	22.3463	17.5	16.8	28.2	26.1	56.1	64.6	58.7	71.3	1.05	1.045	1.323	1.29	1.654	1.7725	1.659	1.79	15.6277	15.5674	16.3769	15.6228	19.9105	19.9406	20.3871	21.581	0.26	0.23	0.29	-0.15	-0.31	-0.39	-0.65	-0.56	24.6	13	0.09	0.09	0	0	0.1	0.1	0	0
4.23272	4.19439	8.29843	8.10404	16.6762	16.5777	22.4997	22.36	17.6	16.8	28.3	26.3	56.9	66	58.7	71.6	1.05	1.045	1.33	1.29	1.6585	1.776	1.6715	1.791	15.6571	15.5766	16.4356	15.6438	19.9197	20.1203	21.0484	21.649	0.28	0.25	0.3	-0.14	-0.28	-0.32	-0.48	-0.54	24.6	13.8	0.09	0.09	0	0	0.1	0.1	0	0
4.23545	4.22998	8.32854	8.12594	16.6899	16.5886	22.4997	22.3737	17.6	17	28.6	26.3	57.3	66.6	58.9	71.6	1.052	1.045	1.33	1.29	1.6635	1.7795	1.675	1.801	15.7219	15.6245	16.4847	15.698	20.2612	20.1956	21.1492	21.6917	0.32	0.25	0.33	-0.13	-0.23	-0.31	-0.45	-0.53	24.7	13.8	0.09	0.09	0	0	0.1	0.1	0	0
4.23545	4.23272	8.33128	8.13415	16.6927	16.5996	22.5243	22.4093	17.8	17	29	26.3	58.3	66.8	60.3	72	1.058	1.045	1.33	1.292	1.665	1.7895	1.679	1.8015	15.8336	15.6639	16.7146	15.8043	20.3102	20.3556	21.2914	21.8034	0.4	0.3	0.4	0.02	-0.19	-0.28	-0.42	-0.5	24.9	14.6	0.09	0.09	0	0	0.1	0.1	0	0.1
4.25188	4.23819	8.3614	8.16153	16.6981	16.6078	22.5298	22.4148	17.9	17.2	29.1	26.4	58.5	67	60.5	72.4	1.06	1.046	1.333	1.293	1.667	1.7945	1.681	1.802	15.8608	15.7106	16.7189	15.8095	20.5536	20.5078	21.3666	21.9695	0.42	0.31	0.44	0.05	-0.17	-0.28	-0.4	-0.46	25	14.6	0.09	0.09	0	0	0.1	0.1	0	0.1
4.25188	4.25188	8.4052	8.19712	16.7009	16.6324	22.5353	22.4394	18	17.3	29.6	26.5	58.7	67.2	61.9	73.2	1.067	1.048	1.333	1.3	1.67	1.795	1.686	1.806	16.1742	15.747	16.7264	15.9801	20.8848	20.5213	21.3715	22.0802	0.62	0.34	0.52	0.11	-0.04	-0.18	-0.4	-0.43	25.1	14.7	0.09	0.09	0	0	0.1	0.1	0	0.1
4.26283	4.25462	8.40794	8.19986	16.7091	16.6352	22.5353	22.4531	18	17.5	29.7	26.5	59.4	67.8	62.4	73.9	1.069	1.05	1.335	1.301	1.6765	1.7985	1.689	1.8145	16.1979	15.7743	16.851	15.9988	21.2113	20.6185	21.6853	22.1267	0.62	0.37	0.54	0.17	0.1	-0.15	-0.32	-0.42	25.3	15.2	0.09	0.09	0	0	0.1	0.1	0.1	0.1
4.27105	4.25736	8.41342	8.21355	16.794	16.6407	22.5489	22.5243	18	17.5	29.9	27.3	59.4	67.8	62.9	74.1	1.07	1.051	1.336	1.301	1.678	1.799	1.69	1.818	16.2444	16.0247	16.9547	16.0949	21.3107	20.626	22.1697	22.3571	0.66	0.56	0.62	0.22	0.13	-0.14	-0.19	-0.36	25.5	15.5	0.09	0.09	0	0	0.1	0.1	0.1	0.1
4.282	4.26557	8.42437	8.24915	16.7995	16.6489	22.5572	22.538	18	17.6	30.2	27.7	60.1	68.3	63.2	74.6	1.07	1.053	1.34	1.303	1.68	1.8015	1.6905	1.8215	16.3632	16.1258	17.1293	16.3306	21.3875	20.6269	22.1791	22.3592	0.75	0.64	0.65	0.3	0.14	-0.09	-0.19	-0.36	25.7	15.7	0.09	0.09	0	0	0.1	0.1	0.1	0.1
4.282	4.26831	8.42437	8.27652	16.8049	16.6626	22.5681	22.5407	18.1	17.6	30.3	28.1	60.6	69.1	63.5	75.3	1.075	1.058	1.344	1.303	1.6905	1.804	1.7055	1.823	16.5632	16.1497	17.1855	16.3512	21.6591	20.7251	22.2121	22.5961	0.86	0.66	0.74	0.31	0.19	-0.06	-0.18	-0.29	25.9	15.9	0.09	0.09	0	0	0.1	0.1	0.1	0.1
4.29843	4.27926	8.4271	8.31759	16.8131	16.6872	22.5708	22.5489	18.2	17.6	30.6	28.1	61.5	70	63.6	75.6	1.075	1.058	1.345	1.305	1.6945	1.805	1.71	1.8255	16.5782	16.235	17.2559	16.4307	21.8739	21.014	22.2595	22.75	0.87	0.71	0.76	0.32	0.3	0.06	-0.17	-0.25	26.2	16	0.09	0.09	0	0	0.1	0.2	0.1	0.1
4.29843	4.28474	8.45722	8.32581	16.8296	16.7201	22.6393	22.5818	18.2	18	30.8	28.3	61.9	70.3	65.6	76.8	1.078	1.06	1.345	1.305	1.695	1.8075	1.7115	1.8265	16.642	16.2571	17.2658	16.5146	22.2681	21.0427	22.9472	22.767	0.9	0.72	0.79	0.42	0.39	0.13	0	-0.25	26.5	16.2	0.09	0.09	0	0	0.2	0.2	0.1	0.1
4.30664	4.28747	8.47912	8.35592	16.8597	16.7392	22.6694	22.5873	18.4	18.1	30.9	28.7	62.2	71.1	67.1	78	1.078	1.066	1.346	1.315	1.7	1.813	1.712	1.83	16.7194	16.3333	17.4148	16.6272	22.3843	21.2327	22.9692	22.9713	0.91	0.79	0.85	0.47	0.44	0.16	0.01	-0.19	27.5	16.4	0.09	0.09	0	0	0.2	0.2	0.1	0.1
4.32307	4.30116	8.5284	8.39699	16.8761	16.7611	22.705	22.5927	18.5	18.3	30.9	28.9	62.7	71.5	67.4	80.4	1.08	1.066	1.348	1.322	1.702	1.814	1.713	1.834	16.7631	16.383	17.4685	16.8152	22.5579	21.4766	23.1624	23.3083	0.99	0.82	0.86	0.63	0.54	0.24	0.06	-0.11	27.7	16.6	0.09	0.09	0	0	0.2	0.2	0.1	0.1
4.33128	4.30116	8.56126	8.42163	16.898	16.7639	22.7159	22.5955	18.5	18.5	31.3	30	63.6	72.1	67.7	81.1	1.082	1.068	1.35	1.34	1.7065	1.814	1.717	1.837	16.8711	16.3981	17.5033	16.8421	22.7477	21.5324	23.3812	23.313	1.03	0.83	0.86	0.64	0.6	0.24	0.11	-0.11	28.1	16.7	0.09	0.09	0	0	0.2	0.2	0.1	0.1
4.33128	4.30938	8.57221	8.47365	16.9117	16.7776	22.7214	22.601	19.3	18.7	32	30.5	63.7	72.7	68.4	81.8	1.085	1.07	1.35	1.345	1.7085	1.8185	1.719	1.84	16.874	16.43	17.5583	16.8673	22.9531	21.5564	23.4377	23.4967	1.06	0.84	0.89	0.64	0.61	0.29	0.13	-0.06	28.1	16.7	0.09	0.09	0	0	0.2	0.2	0.1	0.1
4.34497	4.32033	8.57769	8.51198	16.9172	16.8104	22.7351	22.7187	19.5	18.7	32	30.5	64.1	73.8	69.5	83	1.087	1.07	1.352	1.35	1.719	1.8185	1.7215	1.85	16.9914	16.4463	17.6014	16.9638	23.0207	21.7286	23.4746	23.5139	1.13	0.85	0.95	0.73	0.62	0.31	0.14	-0.05	28.2	17	0.09	0.09	0	0	0.2	0.2	0.2	0.1
4.34497	4.33128	8.61328	8.51745	16.9254	16.8131	22.7488	22.7214	19.5	18.7	32.8	30.6	64.3	73.9	70.8	83.1	1.089	1.075	1.353	1.351	1.72	1.8195	1.727	1.852	17.0836	16.4515	18.1044	16.9648	23.0427	21.8277	23.7125	23.6909	1.19	0.87	0.98	0.74	0.63	0.33	0.2	-0.01	28.9	17.5	0.09	0.09	0	0	0.2	0.2	0.2	0.1
4.34771	4.33676	8.62423	8.54483	16.9418	16.8186	22.7598	22.7433	20.5	19	32.9	31.1	64.7	74.3	71.2	83.4	1.09	1.076	1.362	1.354	1.72	1.83265	1.727	1.8565	17.1277	16.4954	18.1667	17.0392	23.1195	21.9507	23.8749	23.8364	1.2	0.9	1.04	0.77	0.7	0.34	0.24	0.03	29.2	17.9	0.09	0.09	0	0	0.2	0.2	0.2	0.2
4.37509	4.34497	8.67351	8.55852	16.9473	16.8323	22.7734	22.7981	20.6	19	33.3	31.1	65.2	75.3	71.2	83.8	1.091	1.08	1.362	1.357	1.72	1.838	1.73	1.865	17.1552	16.4954	18.1866	17.3808	23.1289	21.9554	24.0951	23.9544	1.21	0.9	1.08	0.84	0.71	0.34	0.29	0.06	29.3	17.9	0.09	0.09	0	0	0.2	0.2	0.2	0.2
4.41341	4.34497	8.73374	8.64066	16.9473	16.8788	22.7981	22.8282	20.6	19.2	33.7	31.1	66.1	75.6	71.3	83.8	1.096	1.08	1.37	1.358	1.723	1.839	1.731	1.865	17.2861	16.6896	18.2176	17.4577	23.1639	22.0969	24.1808	24.3241	1.3	1.03	1.12	0.95	0.75	0.35	0.31	0.16	30.1	18.5	0.09	0.09	0	0	0.2	0.2	0.2	0.2
4.44901	4.34771	8.7447	8.65708	16.961	16.8898	22.8501	22.8364	20.6	19.3	34.7	31.2	66.4	75.7	72.1	84.6	1.098	1.09	1.377	1.36	1.724	1.846	1.736	1.87	17.4186	16.7258	18.2703	17.4756	23.5891	22.1223	25.1149	24.6857	1.37	1.05	1.17	0.97	0.79	0.49	0.55	0.26	30.3	18.8	0.09	0.09	0	0	0.3	0.2	0.2	0.2
4.45175	4.35044	8.84326	8.65708	16.9801	16.9117	22.8528	22.8446	20.8	19.4	34.8	32.8	66.8	75.8	72.4	84.7	1.1	1.091	1.38	1.368	1.729	1.8465	1.747	1.875	17.4206	16.9739	18.5054	17.6698	24.1777	22.7228	25.2018	24.7952	1.38	1.23	1.29	1.1	0.85	0.58	0.57	0.28	31	19.6	0.09	0.09	0	0	0.3	0.2	0.2	0.2
4.45448	4.36961	8.88433	8.67899	16.9856	16.9446	22.8994	22.872	21	19.7	35.3	33.1	67	76.6	73.8	85.3	1.102	1.094	1.39	1.37	1.73	1.86	1.7495	1.876	17.4499	17.0391	18.7822	17.8707	24.7315	23.0354	25.3776	25.2423	1.39	1.27	1.33	1.12	1.06	0.69	0.62	0.4	31.6	19.8	0.09	0.09	0	0	0.3	0.2	0.2	0.2
4.47091	4.37235	8.92539	8.73374	16.9966	16.9555	22.9213	22.883	21.1	19.9	37.5	33.3	70.8	76.7	74.7	85.3	1.105	1.094	1.398	1.378	1.7425	1.875	1.7515	1.8825	17.4839	17.0861	19.1514	17.9497	24.7793	23.1936	26.4654	25.4865	1.4	1.29	1.38	1.22	1.14	0.77	0.89	0.47	31.7	20.9	0.09	0.09	0	0	0.3	0.3	0.2	0.2
4.51472	4.38056	8.95003	8.7666	17.0103	16.9692	22.9377	22.987	21.2	20	38.2	34	75.8	77.5	78.2	86.2	1.11	1.095	1.41	1.38	1.745	1.875	1.752	1.8955	17.5655	17.1355	19.3277	18.0196	25.173	23.3372	26.5882	25.5624	1.45	1.34	1.43	1.27	1.16	0.8	0.92	0.49	33.1	22	0.09	0.09	0	0	0.3	0.3	0.2	0.2
4.54757	4.45448	8.98836	8.77481	17.0185	16.9884	23.0089	23.0363	21.5	20.3	39	34.2	75.8	79.3	78.6	87.4	1.11	1.1	1.413	1.38	1.746	1.879	1.7545	1.8975	17.6934	17.3067	19.5006	18.1126	25.254	23.4901	26.6902	25.95	1.5	1.45	1.47	1.37	1.18	0.83	0.95	0.59	33.3	22.3	0.09	0.09	0	0	0.4	0.3	0.2	0.2
4.55578	4.4627	9.03491	8.80219	17.024	16.9966	23.0527	23.0828	21.7	21.4	39.8	34.3	76	80.7	79.3	90.2	1.11	1.1	1.415	1.38	1.7465	1.893	1.7565	1.927	17.8258	17.3818	19.6167	18.3282	25.7396	23.7227	26.6964	26.1248	1.59	1.5	1.49	1.47	1.3	0.85	0.95	0.63	33.6	24	0.09	0.09	0	0	0.4	0.3	0.2	0.3
4.56126	4.47912	9.05133	8.846	17.1143	17.0459	23.0582	23.206	21.8	21.5	40.9	36.3	78	83	79.3	91.5	1.11	1.113	1.423	1.4	1.749	1.905	1.76	1.9275	18.041	17.3972	20.1982	19.5337	25.9526	24.5525	26.9215	26.2699	1.68	1.5	1.63	1.76	1.34	1.19	1.01	0.67	34.4	24.6	0.09	0.09	0	0	0.7	0.4	0.2	0.3
4.57769	4.5065	9.06229	8.85147	17.1335	17.0541	24.0767	23.2142	23.2	21.5	41	37.2	78.8	83.4	80.6	92.8	1.117	1.116	1.425	1.42	1.75	1.905	1.76	1.935	18.3134	17.5401	20.5356	19.6259	26.8566	25.1558	28.2203	26.3423	1.77	1.6	1.72	1.83	1.54	1.2	1.34	0.69	35.4	25.6	0.1	0.09	0	0	1.6	0.4	0.3	0.3
4.65708	4.50924	9.0924	8.85421	17.3032	17.1198	24.3942	23.2854	23.6	21.5	41.7	38	81.1	83.4	82.4	95.1	1.134	1.135	1.435	1.425	1.753	1.918	1.775	1.941	18.3198	17.7686	21.2084	20.0874	27.2292	26.5022	28.4737	26.6771	1.86	1.74	1.94	1.93	1.57	1.6	1.4	0.78	37.8	27.1		0.09	0.1	0		0.4	0.4	0.4
4.87064	4.52841	9.2293	8.87064	17.5003	17.1526	24.3997	23.3785	23.8	23	42.6	39.1	81.4	87	88.2	97	1.135	1.15	1.435	1.447	1.775	1.949	1.7895	1.955	18.5355	18.7617	21.2763	20.5845	27.4135	27.7686	29.5833	27.3197	1.97	2.35	1.99	2.07	1.66	1.84	1.68	0.95	46.4	28.9		0.09		0		0.4		0.4
4.92539	4.55031	9.30048	8.93361	17.6975	17.1663	24.6297	23.603	24.6	23.2	42.7	40.6	82	91.6	104.9	97.7	1.159	1.19	1.442	1.455	1.7795	1.95	1.803	1.967	19.1942	19.7188	21.5953	21.0996	27.7499	29.7527	36.2191	30.4062	2.18	2.85	2.15	2.22	1.72	2.35	3.36	1.76		30.1		0.09		0		1.2		0.5
5.06502	4.60506	9.33333	9.36619	17.9439	17.8699	25.0267	23.7426	26.5		44.1	43.1	85.5	93.5	108.4	109.7	1.175		1.45	1.525	1.84	2.0285	1.856	2.04	19.3166		21.8481	21.454	27.968	30.9267	38.1829	36.4425	2.33		2.26	2.64	1.79	2.41	3.86	3.35		34.8				0				0.6
[truncated: 28 more columns]

## Sheet: Fig1a
follow_up	age
4	4
4	4
4	4
4	4
4	4
4	4
4	4
4	4.1
4	4.1
4	4.1
4	4.1
4	4.1
4	4.1
4	4.1
4	4.1
4	4.1
4	4.1
4	4.1
4	4.1
4	4.1
4	4.1
4	4.1
4	4.2
4	4.2
4	4.2
4	4.2
4	4.2
4	4.2
4	4.2
4	4.2
4	4.2
4	4.2
4	4.2
4	4.2
4	4.2
4	4.2
4	4.2
4	4.2
4	4.2
4	4.2
4	4.3
4	4.3
4	4.3
4	4.3
4	4.3
4	4.3
4	4.3
4	4.3
4	4.3
4	4.3
4	4.3
4	4.3
4	4.3
4	4.3
4	4.3
4	4.3
4	4.3
4	4.3
4	4.3
4	4.3
4	4.3
4	4.3
4	4.3
4	4.3
4	4.3
4	4.3
4	4.3
4	4.3
4	4.3
4	4.3
4	4.3
4	4.4
4	4.4
4	4.4
4	4.4
4	4.4
4	4.4
4	4.4
4	4.5
4	4.5
4	4.5
4	4.5
4	4.5
4	4.5
4	4.5
4	4.5
4	4.5
4	4.5
4	4.5
4	4.6
4	4.6
4	4.6
4	4.6
4	4.7
4	4.9
4	4.9
4	5.1
8	7.4
8	7.4
8	7.4
8	7.5
8	7.6
8	7.6
8	7.6
8	7.7
8	7.7
8	7.7
8	7.7
8	7.8
8	7.8
8	7.8
8	7.8
8	7.9
8	7.9
8	7.9
8	7.9
8	8
8	8
8	8
8	8
8	8
8	8
8	8.1
8	8.1
8	8.1
8	8.1
8	8.1
8	8.1
8	8.1
8	8.1
8	8.1
8	8.2
8	8.2
8	8.2
8	8.2
8	8.2
8	8.3
8	8.3
8	8.3
8	8.3
8	8.3
8	8.3
8	8.3
8	8.4
8	8.4
8	8.4
8	8.4
8	8.4
8	8.4
8	8.4
8	8.4
8	8.4
8	8.4
8	8.5
8	8.5
8	8.5
8	8.5
8	8.5
8	8.5
8	8.5
8	8.6
8	8.6
8	8.6
8	8.6
8	8.6
8	8.6
8	8.6
8	8.7
8	8.7
8	8.7
8	8.7
8	8.7
8	8.7
8	8.7
8	8.8
8	8.8
8	8.8
8	8.8
8	8.8
8	8.9
8	8.9
8	8.9
8	8.9
8	8.9
8	8.9
8	9
8	9
8	9
8	9.1
8	9.1
8	9.2
8	9.3
8	9.3
8	9.4
16	15.8
16	16
16	16
16	16
16	16.1
16	16.2
16	16.2
16	16.2
16	16.2
16	16.2
16	16.2
16	16.2
16	16.2
16	16.3
16	16.3
16	16.3
16	16.3
16	16.3
16	16.3
16	16.3
16	16.3
16	16.3
16	16.4
16	16.4
16	16.4
16	16.4
16	16.5
16	16.5
16	16.5
16	16.5
16	16.5
16	16.5
16	16.6
16	16.6
16	16.6
16	16.6
16	16.6
16	16.6
16	16.6
16	16.6
16	16.6
16	16.7
16	16.7
16	16.7
16	16.7
16	16.7
16	16.7
16	16.7
16	16.7
16	16.7
16	16.8
16	16.8
16	16.8
16	16.8
16	16.8
16	16.8
16	16.8
16	16.8
16	16.8
16	16.8
16	16.8
16	16.8
16	16.9
16	16.9
16	16.9
16	16.9
16	16.9
16	16.9
16	16.9
16	16.9
16	16.9
16	16.9
16	16.9
16	16.9
16	16.9
16	17
16	17
16	17
16	17
16	17
16	17
16	17
16	17
16	17
16	17
16	17
16	17.1
16	17.1
16	17.1
16	17.1
16	17.2
16	17.2
16	17.3
16	17.5
16	17.7
16	17.9
16	17.9
24	21.8
24	21.8
24	21.8
24	21.8
24	21.9
24	21.9
24	21.9
24	21.9
24	21.9
24	21.9
24	22
24	22
24	22
24	22.1
24	22.1
24	22.1
24	22.2
24	22.2
24	22.2
24	22.2
24	22.2
24	22.2
24	22.2
24	22.2
24	22.3
24	22.3
24	22.3
24	22.3
24	22.3
24	22.4
24	22.4
24	22.4
24	22.4
24	22.4
24	22.4
24	22.5
24	22.5
24	22.5
24	22.5
24	22.5
24	22.5
24	22.5
24	22.5
24	22.5
24	22.5
24	22.5
24	22.5
24	22.5
24	22.5
24	22.6
24	22.6
24	22.6
24	22.6
24	22.6
24	22.6
24	22.6
24	22.6
24	22.6
24	22.7
24	22.7
24	22.7
24	22.7
24	22.7
24	22.7
24	22.7
24	22.7
24	22.7
24	22.8
24	22.8
24	22.8
24	22.8
24	22.8
24	22.8
24	22.8
24	22.9
24	22.9
24	22.9
24	22.9
24	22.9
24	22.9
24	23
24	23
24	23
24	23.1
24	23.1
24	23.1
24	23.2
24	23.2
24	23.3
24	23.4
24	23.6
24	23.7
24	24.1
24	24.4
24	24.4
24	24.6
24	25

## Sheet: Fig1b
PC1	PC2
-78.5215	-4.29075
-70.5129	7.76577
-70.2305	1.44866
-69.0639	10.6699
-66.3527	4.78007
-64.6402	8.70909
-64.486	3.08401
-63.6596	6.16021
-62.8343	-4.78582
-61.7552	0.582867
-60.9078	-15.1791
-60.8522	-0.257168
-56.8193	8.5309
-56.4898	0.1889
-55.8575	4.95185
-55.7001	0.860706
-53.9271	9.9448
-52.5909	0.43216
-52.1379	11.574
-46.3868	-3.02838
-45.9292	3.17144
-45.5125	7.21958
-45.2491	14.4012
-45.0438	9.55551
-43.7715	4.26113
-43.7579	-16.9823
-43.6846	2.32418
-41.9355	-4.90896
-41.7264	-14.1959
-41.6935	8.04018
-40.9704	-4.89232
-40.8243	14.6375
-40.2995	-3.88678
-40.1684	16.4552
-40.1522	-1.31846
-39.8395	15.2993
-39.8283	10.1834
-39.1744	16.1043
-39.0962	-5.61032
-38.3269	6.23392
-38.1618	11.1125
-38.0903	-2.05271
-37.8069	-5.3402
-37.0027	2.18325
-36.8977	12.5428
-36.7981	13.9154
-36.545	0.277735
-36.1752	8.17267
-35.8888	0.113703
-35.5231	12.6778
-35.4882	-3.53895
-35.076	-7.59668
-35.0639	-14.091
-34.575	-43.8597
-34.1113	21.2389
-33.9197	7.07728
-33.9093	15.8911
-33.7315	27.2854
-33.389	-14.0552
-33.1327	-10.3379
-33.0248	-2.96985
-32.9927	-8.06222
-32.9603	1.78857
-32.8164	18.1445
-32.356	12.3576
-32.2907	4.6246
-32.2688	4.1285
-32.229	24.613
-31.9101	17.8914
-31.4764	-36.5465
-30.7189	1.69846
-30.2425	13.0338
-30.118	-3.55612
-30.039	5.82696
-29.5643	-2.79095
-28.659	6.86079
-27.8678	15.6575
-27.6831	10.5558
-27.5224	16.1422
-27.2087	8.92447
-27.0599	4.50872
-26.5195	-22.4807
-26.0913	3.14886
-25.5776	-1.26118
-25.5636	10.0993
-25.2274	-5.97232
-25.0875	18.6426
-24.7422	19.5131
-24.6707	20.908
-24.5162	25.5893
-23.6491	3.21549
-23.4013	17.9466
-23.251	0.98516
-22.8115	29.5327
-22.2853	-3.56177
-21.5707	6.57417
-21.5519	-5.45022
-21.4836	12.7749
-20.9176	-27.7517
-20.4968	24.2642
-20.2044	-26.6269
-19.5987	-22.4621
-19.4573	-5.34087
-19.0052	7.20959
-18.8684	10.1501
-18.8473	-36.2232
-18.683	20.4457
-18.6693	-17.8343
-18.5587	3.30217
-18.5535	16.4783
-18.5477	5.91212
-18.4983	31.3319
-18.1151	1.05107
-17.9233	-1.60551
-17.862	-34.9409
-17.6953	-3.02289
-17.6476	1.74859
-16.6391	-21.5903
-16.4219	0.135971
-16.3011	-24.7006
-16.1968	18.0814
-15.8065	8.16962
-15.6773	-8.82493
-15.4823	24.0008
-14.9835	18.6606
-14.8335	5.37785
-14.5159	11.3894
-14.2978	-3.28789
-13.8484	6.17076
-13.7927	-25.4693
-13.7015	-24.3387
-13.478	-25.66
-13.319	-26.5343
-13.0836	14.6426
-12.713	-0.680788
-12.408	24.9766
-12.1159	4.946
-12.0947	-25.1574
-11.9938	3.38006
-11.8345	5.19023
-11.6965	5.58631
-11.5854	-21.3014
-11.3976	6.85741
-10.9255	3.55784
-10.7762	7.85607
-10.7015	18.475
-10.4651	16.904
-10.41	-20.4524
-10.3889	19.5823
-9.9879	-26.1303
-9.1868	-21.7629
-9.02046	17.4796
-8.50001	-0.167078
-8.40616	-31.3547
-8.22826	6.97011
-8.18715	14.3821
-8.12509	9.31522
-8.00485	-22.4676
-7.92502	-22.1437
-7.38707	-22.4865
-7.33807	2.42541
-7.08665	6.31437
-7.06487	9.30852
-6.83112	-16.3467
-6.57535	-10.4276
-6.50961	22.448
-6.00947	-24.2919
-5.67976	-17.3302
-5.64107	23.4267
-5.36456	-23.9759
-4.98488	-23.0394
-4.46211	-14.1494
-4.356	-20.8349
-3.89263	4.72303
-3.71668	21.2949
-3.67003	-25.9428
-3.25141	10.2203
-2.92747	22.8213
-2.69849	-23.885
-2.51423	-22.8062
-2.47453	10.3821
-2.4602	-21.1976
-2.05554	17.0079
-1.9885	-22.4556
-1.79876	-24.7143
-1.69532	14.9539
-0.90453	-19.9935
0.257418	-16.2069
0.348241	15.9668
0.771191	24.782
0.979385	-28.1777
1.18966	14.1726
1.59951	-21.595
1.7589	-21.3552
2.0214	16.9644
2.21488	-12.7491
2.29048	-13.4693
2.38273	11.0809
2.49418	-15.3546
2.55945	-32.6152
2.58321	-17.6214
2.70067	-22.0693
2.9493	-23.4786
3.10749	11.108
3.22492	-21.9865
3.41462	5.27206
3.75292	14.3523
3.985	8.50958
4.07855	13.1906
4.41014	-29.1726
4.55647	-9.93235
5.94879	-17.5158
6.0368	32.9128
6.27323	-16.2512
6.51101	-15.7523
6.65437	-17.363
6.96955	31.3809
7.75659	-16.0765
7.92569	-16.7307
7.92846	-14.1067
8.06729	-22.4498
8.50931	-8.03509
8.87829	-8.08324
8.94293	32.9907
9.17366	-15.0908
9.43532	31.1169
10.0384	32.1146
10.1228	12.6098
10.1288	-22.0333
10.1762	7.9754
10.1836	-6.90218
10.2343	-28.0563
10.3907	-4.03731
10.4132	-10.4981
10.6078	22.1713
11.2109	-19.8974
11.2466	-18.5968
11.842	39.7163
11.8544	-19.3225
12.437	-17.2607
12.4813	-19.2763
12.6241	-8.41705
12.715	-15.9357
12.7801	-22.2392
12.9294	-2.07982
12.9364	-26.4561
13.5018	-22.1581
13.6532	-14.8108
13.7311	-9.53491
13.8277	-11.4898
14.5272	-13.1976
14.7411	-8.33822
15.4056	11.5484
15.6217	-15.1058
15.7334	-22.9933
15.802	-9.82248
15.9011	-10.8176
15.949	-27.412
16.1752	8.12828
16.8277	42.9676
16.9058	-4.55893
17.3109	-13.996
17.4836	23.4989
17.4839	43.6077
18.018	-13.7685
18.0229	-6.25752
18.2764	-20.6674
18.7782	34.161
18.9817	35.966
19.2645	-11.5528
19.4363	21.5334
19.6091	-13.194
19.621	6.11516
19.7555	-23.9054
20.7782	-5.97281
20.8978	21.7976
21.5684	-13.1744
21.9477	-25.9533
22.0121	-13.3228
22.1654	-2.49251
22.2938	-12.7491
22.6521	17.8386
22.6673	-6.23217
22.8939	-8.62406
23.3024	-14.3796
23.4515	-6.86312
23.5696	-17.7708
23.6676	-8.37504
23.9825	-14.6872
24.1482	34.1787
24.2436	39.8476
24.4201	-18.7841
24.5935	-4.46059
24.6859	-15.0432
24.7431	-6.36736
24.808	-9.84919
24.8544	-7.87981
25.1032	-2.89013
25.1786	-11.2384
25.2499	-7.84405
25.3167	-16.6248
25.4278	-13.3868
25.429	30.5825
26.8119	-23.0134
27.0654	-14.629
27.3337	-9.76823
27.5209	-2.2477
27.5485	47.3074
27.662	-17.2399
27.795	-10.0909
28.0211	1.93813
28.801	7.14268
28.8087	-10.2311
28.8478	27.7966
29.4172	-1.14898
29.454	-11.8734
29.7928	1.93689
29.8048	35.6333
30.1523	-5.85252
30.4514	-1.56046
30.7019	46.1597
30.752	-5.96995
31.1051	-12.7838
31.2353	-9.83557
31.3634	-1.82118
31.4007	38.0257
31.6233	42.2782
31.7094	-12.3961
31.7861	-4.52658
31.9446	-7.79265
32.5044	-5.80888
32.5762	-8.99143
33.0838	38.849
33.2257	-7.63908
33.2421	4.69736
33.2791	-12.4662
33.4175	-17.0791
33.7353	-13.8826
33.762	-3.91728
33.8765	-4.57319
34.2182	2.34864
34.2316	-1.72268
34.6249	2.40966
34.7324	36.0654
34.7594	-9.80565
34.9166	-14.1771
35.6415	-3.67099
35.7272	9.87412
36.0676	37.7631
36.8645	-8.76292
37.3254	-9.88507
37.5562	13.4868
37.7816	43.1137
37.8443	2.15476
39.0171	4.02808
39.0361	-7.32193
39.2286	41.352
39.3544	-11.0574
40.1654	-5.87318
40.735	48.0418
41.1655	0.206653
41.4119	-6.49975
41.4181	-1.45261
41.5872	46.9431
42.121	5.79382
42.9833	3.53805
43.3908	4.74336
43.7801	-2.34905
44.2617	-8.09542
44.6309	-4.0805
44.7576	2.12575
44.7577	-3.67026
45.153	-8.27641
45.8851	-8.54319
46.3941	-4.56499
48.6049	5.67117
48.709	2.20859
49.1469	-1.69809
49.9761	-13.5134
51.0531	55.7072
51.5779	0.482088
54.3377	-4.24272
55.5511	52.8957
57.0795	10.5444
60.7214	9.58712
61.2894	-1.35394
64.6313	16.0798
73.7406	10.9779

## Sheet: Fig1c
PC1	PC2	follow_up
-48.3241	-4.2781	4
-47.6194	5.84874	4
-45.3787	10.3529	4
-44.3356	-5.36715	4
-43.9874	-10.0409	4
-43.5864	-0.484818	4
-42.6728	5.86899	4
-42.5188	-5.11377	4
-42.4908	-2.20305	4
-41.3902	-0.440526	4
-37.1862	7.70705	4
-36.5937	-10.4236	4
-35.7516	2.63208	4
-33.507	-2.09987	4
-30.9467	10.1	4
-28.3457	0.312626	4
-26.9522	-3.93429	4
-26.6502	1.80542	4
-26.1195	11.1102	4
-25.2773	41.8538	4
-25.0935	-15.9068	4
-23.3344	-1.5186	4
-22.1339	12.2509	4
-21.7243	-6.82815	4
-21.6561	-4.89637	4
-21.3076	4.56753	4
-20.4822	8.66545	4
-20.3729	-2.48403	4
-19.882	-9.9398	4
-19.5237	12.9441	4
-19.2949	-8.07378	4
-19.1649	-5.03283	4
-17.7551	-6.7729	4
-17.3117	-8.06826	4
-15.6232	-5.12624	4
-15.1438	-6.60596	4
-14.6191	-8.53626	4
-14.1091	-4.07551	4
-13.9269	-3.56666	4
-13.0709	-15.434	4
-13.031	15.0721	4
-12.6761	15.8614	4
-12.3938	-9.81507	4
-12.0645	37.5031	4
-10.8737	-5.58793	4
-9.0546	-19.7914	4
-7.11813	-9.34058	4
-6.61997	-7.10606	4
-6.37456	33.5636	4
-6.12796	-9.18687	4
-5.64826	-4.49938	4
-5.17459	-9.34463	4
-3.42714	35.6156	4
-3.15281	-4.29582	4
-2.7489	0.505376	4
-1.92501	-9.0344	4
-0.619627	-7.62487	4
-0.00787235	7.17429	4
0.415576	-13.703	4
1.13329	0.529368	4
1.19313	-1.88907	4
3.63158	37.7719	4
5.13262	-8.48499	4
8.49717	19.2558	4
8.58336	-9.17928	4
11.44	-19.4326	4
11.4656	-14.0564	4
15.6583	-13.7786	4
22.7458	-4.14298	4
22.8618	-11.3751	4
23.5316	-21.3638	4
24.5705	-14.1421	4
25.1096	-14.0798	4
25.8837	-10.2018	4
27.3867	24.1961	4
32.7087	24.1113	4
33.1892	-9.07205	4
34.3794	-6.12095	4
35.1024	2.12982	4
36.6688	22.1836	4
37.3645	-7.74217	4
39.3634	-0.966529	4
40.3073	-8.37845	4
42.5448	-9.26961	4
43.6049	57.2643	4
45.0881	1.87189	4
46.0011	7.67015	4
46.2686	-6.19231	4
46.8089	-12.7385	4
47.6475	-11.2621	4
48.3803	-10.6213	4
51.3874	-10.4618	4
52.5426	1.36709	4
55.8586	-0.334383	4
56.0116	-4.80194	4
65.0301	9.97837	4
68.7045	17.0256	4
-90.8569	-28.6455	8
-61.3278	14.199	8
-51.1715	-10.6252	8
-50.9901	-26.023	8
-40.6601	-8.70924	8
-39.2086	11.3115	8
-38.7899	-34.913	8
-37.8068	9.49327	8
-33.8633	0.616775	8
-31.5908	3.59809	8
-29.1014	14.1785	8
-28.9048	14.4698	8
-27.8565	12.6259	8
-27.6989	-42.8336	8
-27.5983	4.60944	8
-27.1694	14.2552	8
-26.7399	10.2284	8
-25.1435	-4.49164	8
-23.9634	10.1821	8
-23.2933	5.89172	8
-23.1862	8.76568	8
-22.9517	-5.44068	8
-22.1152	15.5118	8
-20.2144	0.335111	8
-18.9916	-3.6505	8
-18.607	11.1098	8
-17.761	-4.07392	8
-15.6337	11.8193	8
-15.3482	4.86092	8
-14.4615	3.57832	8
-11.4247	-2.45231	8
-10.3043	6.58723	8
-10.1749	5.58126	8
-8.45422	17.6966	8
-8.03236	6.13362	8
-7.51455	1.80848	8
-7.21096	10.2551	8
-7.11469	9.8261	8
-7.11054	8.47442	8
-6.25887	0.550189	8
-6.08041	-5.86675	8
-4.14794	1.2849	8
-3.33495	-2.01151	8
-0.434492	3.93609	8
-0.00833381	10.0684	8
0.200329	7.96883	8
0.552887	0.475916	8
0.920536	-10.8233	8
0.994782	9.24499	8
1.13819	10.6719	8
1.26396	6.22513	8
1.51453	-2.31329	8
3.24172	4.05832	8
4.90699	-10.4175	8
5.3177	-32.0378	8
5.83735	5.94053	8
6.4598	12.9458	8
8.43796	13.9986	8
8.64232	-4.11733	8
8.70077	1.84799	8
8.73444	10.8202	8
9.18344	-2.07	8
9.25887	8.30582	8
9.4056	-54.3984	8
9.91503	2.59439	8
11.4085	5.24677	8
12.3339	6.2435	8
12.5411	-38.2412	8
13.5414	-5.90501	8
14.179	-21.319	8
15.5637	2.83459	8
16.0649	13.189	8
16.1262	-4.74101	8
16.8289	-1.03127	8
19.6389	5.51197	8
20.3825	11.5606	8
24.1911	15.3489	8
24.7462	-3.24592	8
25.1419	2.69198	8
25.4466	9.32452	8
26.7176	-26.0332	8
28.1958	-19.0206	8
29.1216	-5.20116	8
29.2647	9.09338	8
30.1977	-6.88197	8
30.6167	6.35685	8
31.0354	1.78974	8
32.288	2.08301	8
33.3221	-4.53425	8
36.0241	2.9093	8
40.9904	-0.0788276	8
41.5529	1.97877	8
45.8678	-8.9131	8
47.4267	-5.9868	8
55.6002	-9.03462	8
58.5255	-1.86878	8
61.1024	2.84713	8
-65.5243	16.2214	16
-62.9785	-1.28939	16
-53.1702	-7.5675	16
-52.9706	-7.29422	16
-52.3125	9.31502	16
-50.6468	7.17432	16
-49.5048	34.2623	16
-48.3792	-20.6428	16
-46.0758	-0.747946	16
-46.038	18.7597	16
-40.9803	-11.0174	16
-37.6015	-4.14318	16
-34.2396	10.1959	16
-33.089	-4.7897	16
-28.6918	-8.81706	16
-25.7263	-2.31028	16
-23.9244	-10.6166	16
-23.1284	-0.187839	16
-23.1092	-11.9077	16
-22.3361	14.1523	16
-21.2538	9.59975	16
-21.0271	10.3272	16
-17.1663	-20.1387	16
-17.1145	0.596757	16
-17.0367	-12.6469	16
-16.4874	11.4351	16
-15.6571	-0.2884	16
-15.369	-6.91363	16
-14.3624	-5.68685	16
-13.565	10.3444	16
-12.6444	-10.2251	16
-11.9177	-9.00874	16
-11.3634	-3.06751	16
-10.7034	-7.67103	16
-8.10548	-13.1577	16
-6.6491	-7.19604	16
-3.38474	33.3265	16
-2.95714	-10.0195	16
-2.75347	4.6203	16
-0.543949	-11.4548	16
0.856387	-5.71834	16
0.92109	40.9642	16
1.12254	-0.71526	16
1.27559	-9.09191	16
1.58852	-18.6186	16
1.64537	1.99192	16
1.91254	10.9333	16
1.95558	13.0518	16
2.23084	2.35752	16
2.39825	-12.5222	16
3.28798	-15.1665	16
3.40394	0.948087	16
5.10041	-13.3995	16
5.72907	-16.1783	16
6.03987	-17.4828	16
6.07843	29.6819	16
7.78324	2.10798	16
8.17655	-18.8085	16
8.28061	-6.67088	16
8.59879	16.9333	16
9.77622	-12.2083	16
9.78931	35.7395	16
10.9959	-3.80614	16
12.5872	-16.7471	16
12.7399	-2.74976	16
13.6114	11.8918	16
13.7652	-8.21198	16
15.2093	-11.8004	16
15.6837	2.65935	16
16.5772	-11.5203	16
16.6144	-4.23977	16
17.0323	29.3498	16
17.3181	-0.421822	16
17.4102	18.6835	16
18.3665	-16.1484	16
19.863	-14.0207	16
20.5514	-4.29904	16
20.7401	31.9274	16
21.2508	-1.66215	16
23.5546	13.4852	16
25.138	-4.4871	16
26.7341	2.30237	16
28.2235	-14.1742	16
28.4827	-3.89919	16
28.6727	0.385737	16
28.9137	-12.1978	16
30.856	-9.42227	16
32.2347	7.73957	16
32.8558	6.47488	16
33.6607	-4.13097	16
34.8672	17.6479	16
37.9223	-10.6759	16
40.4587	2.92141	16
53.1656	2.98887	16
57.3784	2.24336	16
64.8925	12.7132	16
74.2101	1.54772	16
-71.0887	-8.75006	24
-63.71	-28.7944	24
-53.1646	31.8754	24
-47.8035	-4.18839	24
-45.9908	-13.3582	24
-45.5722	-45.9193	24
-43.5878	-7.36872	24
-42.7214	12.8082	24
-39.3457	-4.81174	24
-38.8748	4.9467	24
-37.0927	-1.05343	24
-35.7302	1.3191	24
-35.4962	-1.09957	24
-34.9891	-0.344747	24
-34.3937	-3.77351	24
-33.9589	27.1529	24
-31.5691	8.81162	24
-28.3787	24.3487	24
-28.3547	-1.63423	24
-25.3499	-5.79623	24
-23.6697	18.7589	24
-23.537	-2.2073	24
-23.4792	-0.815548	24
-23.0102	-0.338389	24
-22.0044	13.994	24
-20.63	2.02821	24
-20.4493	18.1846	24
-20.4334	-14.8808	24
-20.0187	2.38679	24
-16.9356	-12.6424	24
-14.524	-0.649514	24
-14.4098	7.73779	24
-13.9061	-16.419	24
-13.4283	-4.75475	24
-13.3091	-7.26119	24
-12.8147	11.3757	24
-12.2557	-4.16989	24
-11.6884	35.2306	24
-9.13807	7.38386	24
-8.68914	5.10811	24
-8.52139	9.64771	24
-8.10207	5.14423	24
-7.67263	5.72013	24
-4.62512	17.4026	24
-4.48457	-16.0172	24
-1.77609	1.05562	24
-1.67773	-4.69668	24
-1.51357	10.3633	24
-1.47719	-8.22522	24
-1.03025	7.16201	24
-0.0032151	11.2306	24
0.49493	0.899759	24
1.56576	-31.6265	24
3.01341	-17.554	24
3.66946	7.68216	24
4.48426	2.92055	24
7.12073	-6.66548	24
8.19104	19.9444	24
8.52602	-12.8566	24
9.73205	-23.2257	24
10.9217	9.74317	24
11.5271	6.45882	24
14.7917	9.03982	24
15.6176	-7.3561	24
15.8627	-11.5314	24
16.0679	-9.55555	24
16.1304	2.88303	24
16.4521	-4.96725	24
16.482	27.0576	24
17.5002	-1.41456	24
17.7372	-11.4954	24
20.6731	2.11612	24
22.566	-5.60261	24
23.234	-16.3253	24
25.4076	5.70146	24
25.5417	-2.08308	24
26.2394	2.70006	24
26.8432	-9.6561	24
27.1945	28.4377	24
29.6056	-6.01955	24
29.7632	3.80651	24
29.7956	-21.7342	24
31.4027	-13.3619	24
32.664	-7.21444	24
35.0647	-4.27461	24
38.3072	0.333466	24
41.3642	5.08858	24
42.3385	13.7322	24
45.0303	-11.7588	24
45.7754	-13.0844	24
47.3237	8.38177	24
48.6211	0.304363	24
49.5575	-14.3698	24
53.6364	7.91008	24
55.4618	18.7822	24
59.0045	-0.670597	24
68.0833	-0.726903	24

## Sheet: Fig2a
Assay	p_value_raw	p_value_fdr	Fold_change_log2
VWC2L	1.26218e-29	4.42898e-26	-2.99979
AMBN	1.26218e-28	2.21449e-25	-2.92051
DMP1	5.42736e-28	3.80892e-25	3.60614
TAFA1	5.42736e-28	3.80892e-25	-0.74051
WFIKKN2	5.42736e-28	3.80892e-25	-0.501301
EDA2R	8.83524e-28	4.42898e-25	0.693528
MEPE	8.83524e-28	4.42898e-25	1.37576
TIMP4	1.11072e-27	4.87188e-25	1.30026
CCDC80	2.61271e-27	9.16799e-25	1.19056
STC2	2.61271e-27	9.16799e-25	1.48592
CES2	3.19331e-27	9.33777e-25	-1.80142
CHRDL2	3.19331e-27	9.33777e-25	1.10569
BAG3	8.07794e-27	2.18042e-24	1.95577
KLK4	9.61779e-27	2.41063e-24	-0.788878
LEFTY2	1.34927e-26	3.15639e-24	1.31926
AMELY	2.19493e-26	4.81375e-24	-3.32798
PLXDC2	2.56853e-26	5.30175e-24	0.758734
ADAMTS15	2.99767e-26	5.53623e-24	1.93952
KAZALD1	2.99767e-26	5.53623e-24	0.717717
DPT	3.48992e-26	6.12307e-24	1.48921
FRZB	5.43998e-26	9.08996e-24	0.993385
ACP5	6.28312e-26	1.00216e-23	1.1416
PTPRN	7.24237e-26	1.10493e-23	-0.62106
NTF3	9.57235e-26	1.39956e-23	1.76935
FGFBP1	1.09772e-25	1.48149e-23	-0.659905
OMD	1.09772e-25	1.48149e-23	0.75424
ISM1	2.41846e-25	3.1431e-23	1.07134
DBH	3.52463e-25	4.2648e-23	0.567727
PCDH17	3.52463e-25	4.2648e-23	0.819347
IL1RAP	4.50345e-25	5.09761e-23	0.47724
TGFBR3	4.50345e-25	5.09761e-23	1.66618
COL18A1	5.08178e-25	5.57249e-23	0.872795
BMP7	6.44973e-25	6.85821e-23	0.940082
IGFBP3	9.15117e-25	9.44454e-23	0.389707
COL15A1	1.14988e-24	1.15284e-22	1.13743
NELL2	1.28721e-24	1.25467e-22	-0.346744
CD80	1.43963e-24	1.36531e-22	-0.338777
C2	1.60868e-24	1.4474e-22	-0.795068
LRRTM4	1.60868e-24	1.4474e-22	-0.616561
CRB2	2.00364e-24	1.71483e-22	-0.322741
MS4A1	2.00364e-24	1.71483e-22	-1.35262
CRLF1	2.23336e-24	1.86592e-22	0.903235
SERPINA9	2.48746e-24	2.02988e-22	-0.795641
MSLN	2.7683e-24	2.20772e-22	-1.3582
CHRDL1	3.07849e-24	2.40054e-22	1.21183
CD22	3.79865e-24	2.89771e-22	-0.501776
CCN5	4.21507e-24	3.14695e-22	1.27512
HMOX1	5.17909e-24	3.78613e-22	0.732204
ITIH3	8.56772e-24	6.13554e-22	-1.00138
MSTN	1.1503e-23	8.0728e-22	0.939173
EPHA4	1.39587e-23	9.60414e-22	-0.317391
KLK14	1.53638e-23	1.03676e-21	1.66264
EPS8L2	2.46191e-23	1.62997e-21	0.88209
ICOSLG	2.96228e-23	1.92493e-21	-1.08004
CPVL	3.24701e-23	2.07159e-21	1.49794
KLK10	4.26402e-23	2.62499e-21	1.29027
S100P	4.26402e-23	2.62499e-21	-2.50839
AHNAK2	6.09301e-23	3.68627e-21	0.733859
DIPK2B	8.64664e-23	5.14255e-21	0.736955
ECI1	1.21908e-22	7.12961e-21	0.548476
IGFBP6	1.57094e-22	9.03677e-21	0.673173
PRELP	1.85682e-22	1.0509e-20	0.619795
SAA4	2.58302e-22	1.4387e-20	-0.964945
FCER2	3.87251e-22	2.12322e-20	-0.283112
PTPRR	5.32295e-22	2.83003e-20	-0.586998
RAET1L_ULBP2	5.32295e-22	2.83003e-20	0.495887
CES3	8.49992e-22	4.45167e-20	-1.27135
VIT	9.18008e-22	4.73719e-20	0.465715
CEACAM16	1.24552e-21	6.33412e-20	0.914576
LTBP2	1.34332e-21	6.73387e-20	0.463038
CD74	1.81272e-21	8.95891e-20	-0.536898
SEZ6	2.10245e-21	1.02465e-19	-0.599439
MENT	2.43603e-21	1.17096e-19	0.391489
PM20D1	2.62118e-21	1.24294e-19	1.20078
IL5RA	2.81972e-21	1.30189e-19	0.717916
SPP1	2.81972e-21	1.30189e-19	0.637739
SOWAHC	3.03255e-21	1.38198e-19	0.82354
SMOC1	5.01352e-21	2.25544e-19	0.564137
SCN4B	5.38187e-21	2.3905e-19	0.850531
GFAP	5.77599e-21	2.53349e-19	-0.519235
MDGA1	6.19759e-21	2.68486e-19	0.577964
ITGBL1	7.64614e-21	3.23257e-19	0.357258
PTH	7.64614e-21	3.23257e-19	1.48693
GUCA2A	9.41508e-21	3.93304e-19	0.519938
NME3	1.0805e-20	4.46054e-19	0.326688
HLA-DRA	1.73841e-20	7.0931e-19	-1.09097
CHGA	2.12514e-20	8.57139e-19	0.957929
EDN1	2.959e-20	1.1799e-18	1.18982
TCN2	3.15979e-20	1.24581e-18	0.575382
ALK	4.10137e-20	1.56432e-18	-0.370392
COL28A1	4.10137e-20	1.56432e-18	0.549908
TNFRSF8	4.10137e-20	1.56432e-18	-0.488363
CCK	4.37578e-20	1.63347e-18	2.75622
SLC38A10	4.37578e-20	1.63347e-18	0.687221
HS3ST3B1	4.66773e-20	1.70615e-18	1.43248
LEPR	4.66773e-20	1.70615e-18	-0.328319
CRHBP	5.30864e-20	1.90082e-18	0.600678
MASP1	5.30864e-20	1.90082e-18	-0.391108
CDSN	5.65993e-20	2.00613e-18	0.859971
CPQ	6.03344e-20	2.09617e-18	0.519951
MFAP5	6.03344e-20	2.09617e-18	0.704169
CST5	6.43053e-20	2.21223e-18	0.376964
RGMA	7.77787e-20	2.64976e-18	0.385338
HAO1	8.28431e-20	2.79516e-18	1.11372
KLK13	1.00006e-19	3.34209e-18	0.925641
GPIHBP1	1.28259e-19	4.20618e-18	0.413273
PCOLCE	1.28259e-19	4.20618e-18	0.292236
PDCD1	1.45117e-19	4.71494e-18	-0.39526
B4GALT1	1.74448e-19	5.56489e-18	0.422567
TNFRSF13B	1.74448e-19	5.56489e-18	-0.277141
SEMA3F	1.85432e-19	5.862e-18	0.638173
AGXT	2.09427e-19	6.44631e-18	0.638415
SCN3B	2.09427e-19	6.44631e-18	-0.932629
SMAD5	2.09427e-19	6.44631e-18	0.543968
FCRLB	4.55505e-19	1.38989e-17	1.47362
CTSO	6.10394e-19	1.84644e-17	0.736302
TPSAB1	7.26434e-19	2.17868e-17	0.655345
BSG	9.14531e-19	2.69671e-17	-0.319807
GPR37	9.14531e-19	2.69671e-17	1.26897
NAGK	1.02535e-18	2.99829e-17	-1.48948
SUSD2	1.28699e-18	3.73226e-17	0.341412
LRP11	1.44081e-18	4.14411e-17	0.323903
GFRA3	1.52421e-18	4.34835e-17	0.365634
PDIA3	1.90671e-18	5.39569e-17	-1.33318
SPESP1	2.01589e-18	5.61411e-17	0.624467
SPON2	2.01589e-18	5.61411e-17	0.681451
ENPP5	2.13108e-18	5.88816e-17	0.607907
GALNT5	2.25259e-18	6.17526e-17	0.724377
NOTCH3	2.80875e-18	7.64023e-17	0.468684
ADAM23	4.34358e-18	1.17243e-16	0.362242
IL17D	4.58459e-18	1.22804e-16	0.591393
CLSTN2	5.10585e-18	1.3573e-16	0.530735
CD38	5.99615e-18	1.57019e-16	0.715707
LMOD1	5.99615e-18	1.57019e-16	0.870225
LPL	6.67086e-18	1.73393e-16	1.04597
CD276	7.82181e-18	2.00341e-16	0.359192
WIF1	7.82181e-18	2.00341e-16	0.395503
MME	8.69299e-18	2.21041e-16	0.428678
CD5	1.01773e-17	2.56922e-16	-0.296077
DTX3	1.07242e-17	2.68795e-16	0.367609
HMCN2	1.19044e-17	2.96258e-16	-0.538856
ANGPTL4	1.32091e-17	3.26414e-16	0.84966
PODXL2	1.39122e-17	3.41383e-16	-0.21509
CD8A	1.5428e-17	3.7595e-16	1.06575
DPP4	1.62444e-17	3.93114e-16	0.238812
SCARA5	1.89513e-17	4.5548e-16	0.379702
CCL24	1.99466e-17	4.7614e-16	-0.76124
EFEMP1	2.20905e-17	5.20238e-16	1.11603
KIAA0319	2.20905e-17	5.20238e-16	-0.437353
SPARCL1	2.32441e-17	5.40156e-16	0.323082
SUMO1	2.32441e-17	5.40156e-16	-1.37908
CD27	2.70642e-17	6.2479e-16	-0.279338
SOD3	2.8467e-17	6.52881e-16	0.428103
KLK15	3.31092e-17	7.49549e-16	0.476052
REG4	3.31092e-17	7.49549e-16	0.614997
TGOLN2	3.84771e-17	8.65489e-16	0.323296
FAM3B	4.93391e-17	1.10274e-15	0.360685
SCGB3A1	5.18412e-17	1.15133e-15	0.39096
RNASE10	5.72177e-17	1.26275e-15	0.599221
CD248	7.3117e-17	1.60355e-15	0.393776
ODAM	7.67725e-17	1.67326e-15	-0.854367
PI16	8.88281e-17	1.92406e-15	0.302163
QPCT	1.07772e-16	2.32008e-15	0.374667
ADH1B	1.18652e-16	2.52333e-15	0.858682
FBLN2	1.18652e-16	2.52333e-15	0.344764
RSPO1	1.43677e-16	3.03712e-15	0.765524
SLITRK2	1.90995e-16	4.01318e-15	0.444346
IGFL3	2.09875e-16	4.38365e-15	0.442738
ADH4	2.30552e-16	4.78701e-15	1.09113
AGRP	2.41614e-16	4.98719e-15	0.73901
CXCL13	2.53187e-16	5.16531e-15	-0.542586
LTA4H	2.53187e-16	5.16531e-15	-0.353016
ADA	2.65295e-16	5.38104e-15	0.800728
MICA_MICB	2.77961e-16	5.57351e-15	0.1223
PRG2	2.77961e-16	5.57351e-15	0.867549
SERPINI1	3.84462e-16	7.62191e-15	-0.519075
SSC5D	3.84462e-16	7.62191e-15	0.53093
CD79B	5.06236e-16	9.92393e-15	0.422654
PEBP4	5.06236e-16	9.92393e-15	1.0934
APOM	5.29859e-16	1.02158e-14	0.415065
NCR3LG1	5.29859e-16	1.02158e-14	0.402204
PBXIP1	5.29859e-16	1.02158e-14	0.518527
FGF23	5.54544e-16	1.05755e-14	0.704578
PDCD6	5.54544e-16	1.05755e-14	0.735986
FGFBP2	6.07287e-16	1.15188e-14	0.320285
LILRA5	8.32786e-16	1.5711e-14	-0.312833
ADGRB1	9.95946e-16	1.86886e-14	0.846862
CELSR2	1.35855e-15	2.4959e-14	0.71972
SPON1	1.35855e-15	2.4959e-14	0.438439
SPRR3	1.35855e-15	2.4959e-14	0.606663
VEGFB	1.35855e-15	2.4959e-14	0.380564
AMDHD1	1.41979e-15	2.58137e-14	1.36301
PRSS22	1.41979e-15	2.58137e-14	0.873929
XG	1.69247e-15	3.06128e-14	0.546831
ADAMTSL4	2.01541e-15	3.60821e-14	0.306804
BPIFB1	2.01541e-15	3.60821e-14	0.703848
IL2RA	2.10501e-15	3.74948e-14	-0.342732
LAIR2	2.29589e-15	4.06882e-14	-0.203284
CA14	2.50343e-15	4.41434e-14	0.296885
PROK1	2.84909e-15	4.99873e-14	0.790848
GAS6	3.24063e-15	5.6574e-14	0.471507
MSMB	4.55587e-15	7.91413e-14	-0.226152
NCS1	5.17143e-15	8.89536e-14	0.519104
PENK	5.17143e-15	8.89536e-14	-0.415887
LGALS1	5.39392e-15	9.18799e-14	1.12224
PGF	5.39392e-15	9.18799e-14	0.268075
NPPC	6.37997e-15	1.08151e-13	2.86049
TXNDC15	6.93618e-15	1.17015e-13	0.381872
PRSS27	7.5391e-15	1.26578e-13	-0.35609
EGFLAM	8.53939e-15	1.42013e-13	0.450636
PON3	8.53939e-15	1.42013e-13	0.274421
CCL22	9.66733e-15	1.60013e-13	-0.505656
TDGF1	1.13971e-14	1.87758e-13	0.995352
VSIG10L	1.18742e-14	1.94704e-13	0.401184
LILRB4	1.23706e-14	2.019e-13	0.572435
GBP2	1.2887e-14	2.09354e-13	-1.04872
SMOC2	1.39829e-14	2.26111e-13	0.482976
PPP1R27	1.64513e-14	2.64806e-13	1.20629
CNTN3	1.78384e-14	2.85822e-13	0.227519
CPA4	2.01331e-14	3.1967e-13	0.489116
CST6	2.01331e-14	3.1967e-13	0.320077
CGREF1	2.09595e-14	3.26875e-13	0.385824
CPXM2	2.09595e-14	3.26875e-13	0.789137
MILR1	2.09595e-14	3.26875e-13	0.628151
SUSD5	2.09595e-14	3.26875e-13	0.176691
CTSV	2.18186e-14	3.38768e-13	0.316196
CHAD	2.5608e-14	3.95853e-13	0.179726
HGFAC	2.66505e-14	4.1016e-13	0.226135
FBP1	3.00297e-14	4.60149e-13	-0.659043
APOL1	3.25086e-14	4.91692e-13	-0.651952
GPRC5C	3.25086e-14	4.91692e-13	-1.18804
IL19	3.25086e-14	4.91692e-13	-0.507496
PSMD1	3.66013e-14	5.51219e-13	-1.81701
TFEB	3.96018e-14	5.93858e-13	-0.962404
DPEP1	4.45524e-14	6.65253e-13	0.251515
FGF5	4.63317e-14	6.8889e-13	0.483679
KITLG	4.81796e-14	7.10345e-13	0.363297
SPINK5	4.81796e-14	7.10345e-13	0.254723
KYNU	5.00985e-14	7.32482e-13	0.686342
PINLYP	5.00985e-14	7.32482e-13	0.283832
PRKAR1B	5.20912e-14	7.58457e-13	-0.814736
EFEMP2	5.41604e-14	7.82094e-13	0.833417
KLK7	5.41604e-14	7.82094e-13	0.253659
ACTN4	5.63089e-14	8.09786e-13	-0.981326
TOM1L1	5.85396e-14	8.3843e-13	-1.17909
OSTN	6.08555e-14	8.68057e-13	1.24231
CRIM1	6.32599e-14	8.98701e-13	0.257337
SFRP4	7.10366e-14	1.00511e-12	0.380682
ADM	7.38283e-14	1.04042e-12	3.95137
FNDC1	7.67258e-14	1.07263e-12	0.427166
GPRIN3	7.67258e-14	1.07263e-12	1.16321
HBG2	7.97331e-14	1.11025e-12	-2.25359
CRH	8.6093e-14	1.19407e-12	1.01321
ANGPTL1	9.65605e-14	1.33398e-12	0.454061
NIBAN2	1.08253e-13	1.48964e-12	0.468872
MATN2	1.16795e-13	1.60091e-12	0.169511
MMP7	1.21307e-13	1.64987e-12	0.742253
SEMA4C	1.21307e-13	1.64987e-12	-0.50533
CRTAC1	1.25987e-13	1.7069e-12	0.344572
HAAO	1.30841e-13	1.75909e-12	1.43999
SERPINA11	1.30841e-13	1.75909e-12	0.392368
DPEP2	1.35876e-13	1.8198e-12	-0.548924
NECAB2	1.41098e-13	1.88255e-12	-0.321299
ART3	1.52129e-13	2.00684e-12	0.250796
ITGA6	1.52129e-13	2.00684e-12	-0.936665
PTPRN2	1.52129e-13	2.00684e-12	-0.428991
SYT1	1.57952e-13	2.07586e-12	-0.397762
BACE1	1.63991e-13	2.13127e-12	-0.309551
IGSF21	1.63991e-13	2.13127e-12	0.284554
PCDH7	1.63991e-13	2.13127e-12	-0.707873
IDS	1.70252e-13	2.19638e-12	-0.393437
MYH1	1.70252e-13	2.19638e-12	0.961427
MST1	1.90453e-13	2.44798e-12	0.29322
MMRN2	2.2937e-13	2.93745e-12	0.317284
NPY	2.46999e-13	3.1517e-12	0.766602
PIK3AP1	2.56297e-13	3.23506e-12	-1.1655
PODXL	2.56297e-13	3.23506e-12	0.146233
ZER1	2.56297e-13	3.23506e-12	-0.493563
S100A13	2.65933e-13	3.34465e-12	1.16112
CANT1	2.86265e-13	3.58751e-12	-0.17846
C1QTNF9	3.08095e-13	3.83371e-12	0.395114
PTH1R	3.08095e-13	3.83371e-12	0.564256
CTRC	3.31529e-13	4.11073e-12	0.456402
SELL	3.83671e-13	4.7405e-12	-0.118703
SIGLEC9	4.60061e-13	5.6644e-12	0.235724
PRG3	6.36118e-13	7.77749e-12	0.51019
RAB6B	6.36118e-13	7.77749e-12	-0.979132
AKAP12	6.59292e-13	8.03284e-12	0.315201
CTSH	7.08112e-13	8.56815e-12	-0.528751
F9	7.08112e-13	8.56815e-12	0.267336
ENTPD6	7.33813e-13	8.84862e-12	0.306542
CA12	8.16438e-13	9.81124e-12	0.433802
APOB	9.08015e-13	1.08745e-11	-0.755719
CD63	9.40688e-13	1.12275e-11	-0.584641
TREML2	9.74495e-13	1.15915e-11	-0.283387
CD4	1.04567e-12	1.23129e-11	0.422444
FGFBP3	1.04567e-12	1.23129e-11	-0.361193
PHOSPHO1	1.04567e-12	1.23129e-11	0.366987
VWC2	1.12184e-12	1.31657e-11	0.36945
SORCS1	1.24624e-12	1.45769e-11	0.510336
C16orf89	1.2906e-12	1.50455e-11	0.247493
ENG	1.33647e-12	1.55287e-11	0.208927
DSG4	1.38392e-12	1.59742e-11	0.299744
GHR	1.38392e-12	1.59742e-11	0.218972
CTSS	1.43299e-12	1.64326e-11	0.243132
IGFBP7	1.43299e-12	1.64326e-11	0.204404
MFGE8	1.48374e-12	1.69591e-11	0.624289
TMSB10	1.53622e-12	1.7502e-11	3.54682
IFI30	1.5905e-12	1.80617e-11	-0.604706
SCARF2	1.64662e-12	1.85788e-11	0.221859
TFF3	1.64662e-12	1.85788e-11	0.292251
COMP	1.89086e-12	2.12661e-11	0.425588
TOP1	1.95718e-12	2.19417e-11	1.46167
CD300LG	2.02574e-12	2.2638e-11	0.375051
AMIGO2	2.24564e-12	2.50157e-11	0.117059
CALB1	2.32393e-12	2.57245e-11	-0.332449
MUC16	2.32393e-12	2.57245e-11	-0.482072
CR1	2.4885e-12	2.73735e-11	-0.26245
PCSK7	2.4885e-12	2.73735e-11	0.37324
PPP1R18	2.66429e-12	2.92156e-11	0.769554
BMP10	2.85205e-12	3.1177e-11	-0.343798
MAN1A2	3.15783e-12	3.4306e-11	0.391099
UNC5D	3.15783e-12	3.4306e-11	-0.401545
TRIP10	3.26662e-12	3.53783e-11	-1.52448
BAIAP2	3.61513e-12	3.90323e-11	-0.611142
CLUL1	3.73908e-12	4.00013e-11	-0.287618
FAP	3.73908e-12	4.00013e-11	0.254711
GPR158	3.73908e-12	4.00013e-11	2.43092
B4GAT1	4.72908e-12	5.04388e-11	-0.171929
CX3CL1	4.8897e-12	5.19938e-11	0.51061
ENPP2	5.05558e-12	5.35953e-11	-0.158446
FMNL1	5.22689e-12	5.50786e-11	-1.00303
SSB	5.22689e-12	5.50786e-11	-1.05772
SEZ6L	5.40379e-12	5.67722e-11	-0.327546
ACP6	6.17097e-12	6.4255e-11	0.563366
ANGPT2	6.17097e-12	6.4255e-11	0.32331
HJV	6.17097e-12	6.4255e-11	0.405384
GAST	6.59298e-12	6.84461e-11	2.2819
HNMT	7.27864e-12	7.53414e-11	0.535905
FCRL5	7.52212e-12	7.71787e-11	0.34387
PPP1R1A	7.52212e-12	7.71787e-11	1.22195
SLAMF7	7.52212e-12	7.71787e-11	0.539779
GPR15LG	8.30065e-12	8.46715e-11	0.786362
NXPH3	8.30065e-12	8.46715e-11	0.34087
ICAM1	8.86228e-12	9.01384e-11	-0.155733
FCAMR	9.4605e-12	9.53934e-11	-0.296666
GSTT2B	9.4605e-12	9.53934e-11	1.3903
MCAM	9.4605e-12	9.53934e-11	0.214016
CD28	1.00976e-11	1.01236e-10	-0.376269
LECT2	1.00976e-11	1.01236e-10	0.447191
LRIG1	1.11315e-11	1.11283e-10	0.329273
ERBB3	1.14983e-11	1.14624e-10	-0.137433
EZR	1.267e-11	1.25946e-10	-0.448803
HS6ST1	1.39565e-11	1.38343e-10	0.407227
SOST	1.53687e-11	1.51912e-10	0.291911
CLEC14A	1.63857e-11	1.61509e-10	0.236412
BPI	1.80338e-11	1.77257e-10	-1.54468
PAEP	2.04818e-11	2.00756e-10	-0.67124
CLEC4A	2.11422e-11	2.06652e-10	0.266372
TREH	2.32489e-11	2.26612e-10	0.375988
SORCS2	2.47644e-11	2.40715e-10	1.56467
GALNT10	2.55574e-11	2.47055e-10	-0.221178
SRPX	2.55574e-11	2.47055e-10	0.251039
AHCY	2.63749e-11	2.54257e-10	-0.866096
IDO1	2.99045e-11	2.87493e-10	0.796572
POMC	3.28463e-11	3.14053e-10	0.913132
TNFSF15	3.28463e-11	3.14053e-10	0.535635
APOBR	3.49605e-11	3.31558e-10	0.214374
GGT5	3.49605e-11	3.31558e-10	0.223903
MMP10	3.49605e-11	3.31558e-10	-0.671913
CLSTN3	3.60663e-11	3.41123e-10	0.392965
COL3A1	3.72057e-11	3.50013e-10	-0.228716
SPOCK1	3.72057e-11	3.50013e-10	0.229896
PLAU	3.83798e-11	3.60093e-10	0.245594
CCL17	3.95896e-11	3.69468e-10	-1.0205
NAGA	3.95896e-11	3.69468e-10	-0.739391
FGF19	4.21205e-11	3.89976e-10	0.748313
GRP	4.21205e-11	3.89976e-10	0.476961
IGFBP4	4.21205e-11	3.89976e-10	0.398198
CXADR	4.34438e-11	4.01169e-10	-0.340033
NFASC	5.06846e-11	4.66804e-10	0.183068
SLPI	5.22663e-11	4.80111e-10	0.367092
FUT3_FUT5	5.38955e-11	4.93784e-10	0.462076
COL2A1	5.55737e-11	5.07833e-10	-0.269326
DRAXIN	5.73021e-11	5.20915e-10	0.63911
KRT5	5.73021e-11	5.20915e-10	0.717971
ADAMTSL2	6.88139e-11	6.23948e-10	0.183847
GET3	7.09376e-11	6.39897e-10	-1.05287
TPPP3	7.09376e-11	6.39897e-10	0.776908
CNTN1	7.31244e-11	6.56249e-10	0.173305
PIN4	7.31244e-11	6.56249e-10	-0.998999
ATP5PD	7.53761e-11	6.74731e-10	-1.60394
DCTN4	7.76946e-11	6.91955e-10	-0.988254
MEGF10	7.76946e-11	6.91955e-10	0.150753
PARP1	8.00818e-11	7.09613e-10	-1.18173
XPNPEP2	8.00818e-11	7.09613e-10	-0.320723
SORD	8.25396e-11	7.2955e-10	0.832083
SERPINA12	8.507e-11	7.50027e-10	0.38456
CEP55	9.3118e-11	8.14841e-10	-1.02216
MORC3	9.3118e-11	8.14841e-10	-1.35457
SMPD1	9.3118e-11	8.14841e-10	-0.251931
TAFA5	9.88859e-11	8.63161e-10	0.447317
FAM83F	1.04997e-10	9.14232e-10	1.25825
STC1	1.11472e-10	9.68207e-10	0.383485
MICAL3	1.14852e-10	9.95101e-10	-0.691051
MYL4	1.18331e-10	1.0202e-09	-1.40325
SEMA4D	1.18331e-10	1.0202e-09	-0.28811
BMP4	1.25595e-10	1.07754e-09	-0.57128
MSMP	1.25595e-10	1.07754e-09	0.403274
EIF4H	1.33289e-10	1.14075e-09	1.40922
IFNGR2	1.37304e-10	1.17226e-09	0.226925
BGLAP	1.41435e-10	1.2046e-09	0.712546
TIMP3	1.45686e-10	1.2378e-09	1.51585
CLTA	1.5006e-10	1.27189e-09	-1.10834
APBB1IP	1.54561e-10	1.30688e-09	-0.571836
SIL1	1.68856e-10	1.42432e-09	-0.257946
TFPI2	1.73899e-10	1.46333e-09	-0.276463
HSD17B14	1.79086e-10	1.50338e-09	0.391039
CA6	1.89911e-10	1.59045e-09	0.282286
LY96	1.95557e-10	1.63383e-09	0.255888
ENDOU	2.01365e-10	1.67438e-09	0.232683
TSPAN1	2.01365e-10	1.67438e-09	-0.28554
IGFBP2	2.07339e-10	1.71998e-09	-0.315017
FBLN7	2.19803e-10	1.81479e-09	0.257259
GRN	2.19803e-10	1.81479e-09	-0.186475
THBS4	2.26302e-10	1.85971e-09	0.445122
WFDC1	2.26302e-10	1.85971e-09	0.49857
PCBD1	2.32987e-10	1.91016e-09	0.584854
PTGR1	2.54201e-10	2.07924e-09	0.821752
CTNNA3	2.61677e-10	2.13541e-09	-0.771196
LBP	2.69365e-10	2.19305e-09	-0.642833
DKKL1	2.85399e-10	2.31285e-09	0.324206
UBTF	2.85399e-10	2.31285e-09	-0.680485
IL22	3.20267e-10	2.58944e-09	-0.627499
PGD	3.39206e-10	2.72998e-09	-0.818715
PYHIN1	3.39206e-10	2.72998e-09	-1.73963
DCN	3.49075e-10	2.80298e-09	0.170466
EDNRB	3.69649e-10	2.96141e-09	0.927832
THBD	4.02716e-10	3.21897e-09	0.219481
CDA	4.77597e-10	3.8002e-09	0.550789
FCRL1	4.77597e-10	3.8002e-09	-0.366315
SELE	5.05412e-10	4.01243e-09	-0.151818
PRTG	5.65794e-10	4.48165e-09	0.186108
SCGB3A2	5.98532e-10	4.71966e-09	-0.519137
TMPRSS5	5.98532e-10	4.71966e-09	0.190301
OLFM4	6.15577e-10	4.83235e-09	-0.822298
SOX9	6.15577e-10	4.83235e-09	0.852088
GDF2	6.33089e-10	4.95873e-09	-0.557355
MPRIP	6.69563e-10	5.23273e-09	0.60276
CRIP2	6.8855e-10	5.36916e-09	0.498406
ESM1	7.08055e-10	5.49682e-09	0.282367
OSBPL2	7.08055e-10	5.49682e-09	-0.819363
BIN2	7.28091e-10	5.62747e-09	-1.17154
REN	7.28091e-10	5.62747e-09	-0.211728
LGALS9	7.91526e-10	6.10432e-09	-0.209075
CPE	8.13829e-10	6.24885e-09	0.195701
PTPRZ1	8.13829e-10	6.24885e-09	0.112192
NOMO1	9.60896e-10	7.36198e-09	-0.201242
THOP1	9.87771e-10	7.55139e-09	0.398761
SATB1	1.01537e-09	7.7455e-09	-0.443041
GPC1	1.04371e-09	7.94441e-09	0.21988
CR2	1.07281e-09	8.14822e-09	-0.206744
CDH17	1.10269e-09	8.35707e-09	-0.360552
TEK	1.13336e-09	8.57106e-09	-0.186959
CLNS1A	1.1972e-09	9.03437e-09	-0.870082
BECN1	1.29949e-09	9.76424e-09	-0.839608
TIMM10	1.29949e-09	9.76424e-09	-0.770481
HPD	1.44901e-09	1.08645e-08	0.393388
MOG	1.4889e-09	1.11398e-08	-0.249959
PSAP	1.52985e-09	1.14218e-08	-0.205889
ST6GAL1	1.57188e-09	1.17107e-08	-0.358373
ADAM8	1.61501e-09	1.20065e-08	0.347077
AMN	1.65929e-09	1.22836e-08	0.759403
PSG1	1.65929e-09	1.22836e-08	0.537213
CTHRC1	1.70473e-09	1.25935e-08	0.216122
CYTL1	1.79923e-09	1.32636e-08	-0.27423
GGT1	1.89875e-09	1.3968e-08	0.168804
WFDC2	2.00356e-09	1.47081e-08	-0.27077
EFHD1	2.17126e-09	1.58728e-08	0.286552
SEMA7A	2.17126e-09	1.58728e-08	-0.185361
ITGB1BP1	2.29047e-09	1.67095e-08	-0.807941
GALNT7	2.48116e-09	1.80257e-08	0.168399
GAPDH	2.48116e-09	1.80257e-08	1.53432
PRND	2.61667e-09	1.89318e-08	0.732374
VCAN	2.61667e-09	1.89318e-08	0.204569
CD1C	2.75928e-09	1.99225e-08	0.0986357
PGM2	2.83336e-09	2.04153e-08	-0.774336
VSIG2	2.90934e-09	2.09199e-08	0.329989
MPO	3.3196e-09	2.3821e-08	-0.362051
ADAMTSL5	3.78516e-09	2.70512e-08	0.404702
NUDT14	3.78516e-09	2.70512e-08	-1.24699
ACVRL1	4.20215e-09	2.99702e-08	0.106276
SLC39A5	4.42687e-09	3.15089e-08	0.447711
ICAM4	4.54351e-09	3.22736e-08	0.313722
CBLN4	4.78571e-09	3.3857e-08	-0.129561
RTBDN	4.78571e-09	3.3857e-08	0.382625
IL17RB	5.04029e-09	3.55863e-08	0.257992
NDUFA5	5.30785e-09	3.74001e-08	-0.741541
CCL4	5.58902e-09	3.92237e-08	-0.462421
COLEC11	5.58902e-09	3.92237e-08	0.271427
TNFAIP6	5.88446e-09	4.12147e-08	0.454096
DNAJC19	6.03775e-09	4.21202e-08	-0.946222
EPHB6	6.03775e-09	4.21202e-08	-0.207569
ATP6V0D1	6.69015e-09	4.64866e-08	-0.887874
MAPK9	6.69015e-09	4.64866e-08	-0.537115
CLMP	7.40995e-09	5.13864e-08	0.221716
CXCL9	7.60119e-09	5.25051e-08	-0.540202
SCLY	7.60119e-09	5.25051e-08	0.425087
DNAJA4	8.63071e-09	5.94993e-08	-0.841054
SASH3	8.85208e-09	6.09058e-08	0.558342
LIFR	9.31131e-09	6.39401e-08	0.168011
ANPEP	9.54941e-09	6.53194e-08	0.141233
CHL1	9.54941e-09	6.53194e-08	0.124168
ENO3	1.00433e-08	6.84307e-08	0.66091
FAM13A	1.00433e-08	6.84307e-08	-0.905113
IL1R2	1.08303e-08	7.36499e-08	0.0798294
LBR	1.11055e-08	7.53756e-08	-1.38929
DCPS	1.19721e-08	8.11004e-08	0.55531
APOA2	1.22751e-08	8.26742e-08	-0.268379
ELOA	1.22751e-08	8.26742e-08	-1.16629
RARRES2	1.22751e-08	8.26742e-08	-0.298272
DPY30	1.29033e-08	8.6739e-08	-0.498475
ACY1	1.32289e-08	8.87576e-08	0.528543
CCAR1	1.39039e-08	9.31081e-08	-0.515908
CD55	1.46118e-08	9.76624e-08	0.0844475
NUDT16	1.53542e-08	1.02429e-07	1.12794
FASLG	1.57389e-08	1.04796e-07	-0.221108
LYAR	1.61327e-08	1.07013e-07	-0.803741
OBP2B	1.61327e-08	1.07013e-07	0.275287
AFP	1.69491e-08	1.11794e-07	-0.39173
ASPN	1.69491e-08	1.11794e-07	0.300327
ROBO1	1.69491e-08	1.11794e-07	-0.159695
DLK1	1.91668e-08	1.25948e-07	0.257806
IL17C	1.91668e-08	1.25948e-07	0.800502
HOOK2	2.11388e-08	1.38388e-07	-0.461871
TPT1	2.11388e-08	1.38388e-07	-0.83813
UBAC1	2.16613e-08	1.41545e-07	-0.718466
TCL1A	2.27439e-08	1.48342e-07	-0.500043
MTSS1	2.38782e-08	1.55452e-07	-0.960427
ITGAM	2.44654e-08	1.5898e-07	0.285802
HEPACAM2	2.63116e-08	1.70345e-07	0.237089
PRDX6	2.63116e-08	1.70345e-07	-0.72823
TGM2	2.69561e-08	1.74197e-07	-0.829775
CD33	2.82908e-08	1.82486e-07	0.0579261
NCR1	2.96886e-08	1.91151e-07	-0.285101
SNRPB2	3.04122e-08	1.95451e-07	-1.33558
CCL3	3.11526e-08	1.99479e-07	-0.366964
PPM1B	3.11526e-08	1.99479e-07	-0.918585
PAXX	3.19103e-08	2.03958e-07	0.852616
SLITRK1	3.34789e-08	2.13595e-07	-0.267781
MATN3	3.51213e-08	2.22858e-07	0.120034
PSMG4	3.51213e-08	2.22858e-07	-0.811455
RETN	3.51213e-08	2.22858e-07	-0.290356
RABEP1	3.77303e-08	2.38122e-07	-0.539543
SLC39A14	3.77303e-08	2.38122e-07	0.333828
SMPD3	3.77303e-08	2.38122e-07	0.667649
BCAN	3.86405e-08	2.43428e-07	-0.207963
SLAMF1	3.95717e-08	2.48403e-07	0.256967
UGGT1	3.95717e-08	2.48403e-07	-0.142076
CFC1	4.05244e-08	2.53476e-07	0.371136
ZHX2	4.05244e-08	2.53476e-07	-0.578764
CHST2	4.14991e-08	2.5865e-07	0.409253
LGALS7	4.14991e-08	2.5865e-07	0.366264
JAKMIP1	4.24961e-08	2.64395e-07	-0.566491
COL26A1	4.45595e-08	2.76253e-07	0.574673
GCNT1	4.45595e-08	2.76253e-07	-0.200179
CD93	4.67187e-08	2.89128e-07	0.245405
FLT3LG	4.89778e-08	3.02576e-07	0.145228
MAP9	5.01462e-08	3.08707e-07	-0.82461
OLR1	5.01462e-08	3.08707e-07	-0.651392
ANXA1	5.13413e-08	3.15511e-07	-1.42391
WNT9A	5.25636e-08	3.22457e-07	0.473144
APLP1	5.50923e-08	3.36793e-07	-0.256243
EREG	5.50923e-08	3.36793e-07	-1.28719
AMBP	6.05036e-08	3.6923e-07	0.145504
FCN2	6.19338e-08	3.77302e-07	-0.160614
PRL	6.33964e-08	3.84876e-07	0.519222
VGF	6.33964e-08	3.84876e-07	0.371863
FAM3C	6.79852e-08	4.11311e-07	-0.196788
HSPG2	6.79852e-08	4.11311e-07	0.17908
NPPB	6.95842e-08	4.19538e-07	0.665431
TINAGL1	6.95842e-08	4.19538e-07	0.186899
FDX2	7.28909e-08	4.37969e-07	-1.63145
LXN	7.28909e-08	4.37969e-07	-0.949089
GRIK2	7.81342e-08	4.67075e-07	0.300774
PDGFRB	7.81342e-08	4.67075e-07	0.139909
TNFRSF1B	7.81342e-08	4.67075e-07	-0.194043
CD6	8.18282e-08	4.88325e-07	-0.312795
CCDC43	8.56889e-08	5.10496e-07	1.30559
ACTA2	9.61178e-08	5.71657e-07	0.41319
SIPA1	9.83445e-08	5.8391e-07	-0.7723
ANP32E	1.0062e-07	5.96414e-07	-1.67604
CRNN	1.02947e-07	6.09173e-07	-0.2998
PSTPIP1	1.05324e-07	6.22193e-07	-0.755709
ACE	1.07754e-07	6.35479e-07	0.112618
CPM	1.12776e-07	6.63979e-07	0.188308
PTK7	1.20731e-07	7.09622e-07	0.191755
BACH1	1.23499e-07	7.23472e-07	-0.496774
CXCL8	1.23499e-07	7.23472e-07	-0.577913
MAD1L1	1.26329e-07	7.38813e-07	-0.791873
TOMM20	1.35193e-07	7.8934e-07	-0.594483
DTX3L	1.4143e-07	8.21653e-07	-0.609046
F7	1.4143e-07	8.21653e-07	0.191975
SNCG	1.4143e-07	8.21653e-07	0.405743
NAPRT	1.44651e-07	8.38974e-07	-0.94378
CIT	1.51303e-07	8.76111e-07	-0.383173
CKB	1.54738e-07	8.91587e-07	-0.249551
PDGFC	1.54738e-07	8.91587e-07	0.294007
SPRING1	1.54738e-07	8.91587e-07	0.451489
GMNN	1.69238e-07	9.71941e-07	-0.416185
SEZ6L2	1.69238e-07	9.71941e-07	-0.124909
CNTRL	1.76966e-07	1.01466e-06	-1.11201
CD163	1.80955e-07	1.03248e-06	-0.186898
FLT1	1.80955e-07	1.03248e-06	0.161285
LAP3	1.80955e-07	1.03248e-06	-0.86907
FBN2	1.8503e-07	1.05401e-06	0.441694
CPA1	1.89193e-07	1.07598e-06	0.264264
ENPP6	1.93445e-07	1.09484e-06	0.275869
OGN	1.93445e-07	1.09484e-06	0.265205
TG	1.93445e-07	1.09484e-06	0.258981
WFIKKN1	1.97788e-07	1.11762e-06	0.0711561
BCAM	2.02225e-07	1.13902e-06	0.137713
SDC1	2.02225e-07	1.13902e-06	-0.172604
CLEC10A	2.06756e-07	1.16081e-06	0.264176
KEL	2.06756e-07	1.16081e-06	0.192512
MKNK1	2.20939e-07	1.23846e-06	1.2659
C1QTNF5	2.25869e-07	1.26006e-06	0.273392
RECK	2.25869e-07	1.26006e-06	0.12466
TMF1	2.25869e-07	1.26006e-06	-0.824707
TNFSF14	2.30905e-07	1.2861e-06	-0.657823
TIA1	2.41299e-07	1.33975e-06	1.91988
TPSD1	2.41299e-07	1.33975e-06	0.440695
FCHO2	2.5214e-07	1.39552e-06	-1.05791
FTO	2.5214e-07	1.39552e-06	-0.347016
ISLR2	2.57733e-07	1.42199e-06	0.218994
SEPTIN3	2.57733e-07	1.42199e-06	0.320696
UFD1	2.63444e-07	1.45122e-06	2.03039
PNLIP	2.75231e-07	1.51377e-06	0.241867
NT5E	2.9386e-07	1.6137e-06	0.225167
AARSD1	3.13688e-07	1.71989e-06	-0.784153
CA5A	3.20577e-07	1.75219e-06	0.733786
PSPN	3.20577e-07	1.75219e-06	0.450391
IL1RL2	3.34789e-07	1.82702e-06	0.137198
CCL18	3.5724e-07	1.9435e-06	-0.25828
LSP1	3.5724e-07	1.9435e-06	0.765609
PFDN2	3.65038e-07	1.98285e-06	-0.52591
CEP120	3.72998e-07	2.01983e-06	-1.00271
HBQ1	3.72998e-07	2.01983e-06	-0.754741
CAPN3	3.89417e-07	2.10225e-06	0.311396
NMI	3.89417e-07	2.10225e-06	-0.675756
ACTN2	4.06524e-07	2.19123e-06	0.785708
RTN4R	4.24346e-07	2.28379e-06	0.249641
PON2	4.52483e-07	2.43149e-06	0.149367
SEPTIN7	4.92774e-07	2.64395e-06	-1.21583
NRXN1	5.25214e-07	2.8137e-06	-0.261204
KIF4B	5.36472e-07	2.86963e-06	-0.413448
HOMER3	5.83847e-07	3.11356e-06	-0.548209
LUZP2	5.83847e-07	3.11356e-06	0.31841
LETM1	5.96299e-07	3.17514e-06	-0.677493
LRRN1	6.09004e-07	3.23787e-06	0.221717
CD59	6.21967e-07	3.2968e-06	0.13832
HBZ	6.21967e-07	3.2968e-06	-0.9182
CDON	6.35192e-07	3.35676e-06	0.13011
SIGLEC6	6.35192e-07	3.35676e-06	-0.143183
FCN1	6.48685e-07	3.42291e-06	-0.323768
TCERG1	6.62451e-07	3.4903e-06	-1.16297
LCP2	6.76494e-07	3.55895e-06	1.5703
CRISP2	6.90821e-07	3.62345e-06	-0.177234
SCT	6.90821e-07	3.62345e-06	0.785888
CXCL6	7.05437e-07	3.68909e-06	-0.4741
PRAP1	7.05437e-07	3.68909e-06	0.36576
CXCL17	7.20346e-07	3.76145e-06	0.532269
NEDD1	7.35556e-07	3.83516e-06	-0.588658
FOXK2	7.51071e-07	3.90446e-06	-0.458975
ZP4	7.51071e-07	3.90446e-06	-0.515333
ADAMTS8	7.83041e-07	4.05863e-06	0.23803
PALM2	7.83041e-07	4.05863e-06	0.269811
LHPP	8.16304e-07	4.22479e-06	-0.666775
DNER	8.86908e-07	4.57671e-06	-0.0795938
LEP	8.86908e-07	4.57671e-06	0.642442
CCL20	9.24354e-07	4.75595e-06	-0.431257
HIP1R	9.24354e-07	4.75595e-06	-0.416237
BLVRA	9.43637e-07	4.84097e-06	-0.453141
REG1A	9.43637e-07	4.84097e-06	-0.322122
AZU1	9.83356e-07	5.03737e-06	-0.760975
GDF15	1.00381e-06	5.13464e-06	0.202511
SPINK1	1.02466e-06	5.23369e-06	-0.171039
FCGR2A	1.04593e-06	5.31909e-06	0.109934
GADD45GIP1	1.04593e-06	5.31909e-06	-0.827898
RPRD1B	1.04593e-06	5.31909e-06	0.42974
PGA4	1.08973e-06	5.53383e-06	0.248885
PTPRC	1.13528e-06	5.75677e-06	-0.103255
KLK11	1.15872e-06	5.85029e-06	0.164294
SCLT1	1.15872e-06	5.85029e-06	-0.746195
TOR1AIP1	1.15872e-06	5.85029e-06	0.83685
IFT25	1.18263e-06	5.96241e-06	-0.427952
MMP12	1.207e-06	6.07657e-06	0.431913
CDH3	1.23185e-06	6.16629e-06	0.254245
IL1R1	1.23185e-06	6.16629e-06	0.119557
SFRP1	1.23185e-06	6.16629e-06	0.241093
USP47	1.23185e-06	6.16629e-06	-1.24144
C1orf131	1.28302e-06	6.40416e-06	-1.21643
GID8	1.28302e-06	6.40416e-06	-0.461407
APP	1.30936e-06	6.51707e-06	-0.659644
LIPF	1.30936e-06	6.51707e-06	0.334288
CASP8	1.33621e-06	6.64129e-06	-0.882337
SOSTDC1	1.36358e-06	6.76776e-06	0.594708
PAK4	1.39149e-06	6.88678e-06	1.31639
PMVK	1.39149e-06	6.88678e-06	2.51133
NRCAM	1.4785e-06	7.29684e-06	-0.116319
SKAP1	1.4785e-06	7.29684e-06	-1.6056
GM2A	1.50863e-06	7.41428e-06	0.171962
RPH3A	1.50863e-06	7.41428e-06	-0.365994
SORT1	1.50863e-06	7.41428e-06	-0.369072
ASS1	1.57067e-06	7.69758e-06	0.376701
SART1	1.57067e-06	7.69758e-06	-0.679801
DGKI	1.63512e-06	8.00226e-06	1.52528
C7orf50	1.70208e-06	8.31836e-06	-0.662297
FAM204A	1.73652e-06	8.46314e-06	-0.971966
IL1RL1	1.73652e-06	8.46314e-06	0.130501
GSTA1	1.77163e-06	8.62228e-06	0.456211
EXTL1	1.84389e-06	8.9615e-06	-0.301873
APIP	1.88106e-06	9.1295e-06	-0.33723
RAB11FIP5	1.95754e-06	9.4745e-06	0.543943
ZBTB16	1.95754e-06	9.4745e-06	-0.470675
LEG1	1.99688e-06	9.63831e-06	-0.288089
NT-proBNP	1.99688e-06	9.63831e-06	0.686103
NDRG1	2.07782e-06	1.00015e-05	0.749845
STX1B	2.07782e-06	1.00015e-05	-0.515144
CCDC85A	2.24915e-06	1.07818e-05	0.20508
ENAH	2.24915e-06	1.07818e-05	0.503472
SERPINE2	2.24915e-06	1.07818e-05	-0.741153
VAMP8	2.29404e-06	1.0982e-05	1.60007
MYBPC2	2.33977e-06	1.11704e-05	0.54062
SPAG9	2.33977e-06	1.11704e-05	-0.664212
LAIR1	2.43384e-06	1.1588e-05	-0.108796
ZBTB17	2.43384e-06	1.1588e-05	-0.124493
EFHD2	2.48221e-06	1.17704e-05	-0.709802
KIF4A	2.48221e-06	1.17704e-05	-0.468297
MRPL58	2.48221e-06	1.17704e-05	-0.675961
CHUK	2.5315e-06	1.19879e-05	-0.757459
CCL7	2.58171e-06	1.21437e-05	-0.38022
OAF	2.58171e-06	1.21437e-05	0.171934
RET	2.58171e-06	1.21437e-05	0.326944
SMNDC1	2.58171e-06	1.21437e-05	-0.837851
XRCC4	2.58171e-06	1.21437e-05	-0.405109
IRGQ	2.63286e-06	1.23678e-05	-0.386938
XCL1	2.79216e-06	1.30985e-05	0.45276
GSDMD	3.20017e-06	1.49327e-05	-1.13305
NCAM2	3.20017e-06	1.49327e-05	0.118257
TCN1	3.20017e-06	1.49327e-05	-0.225157
ZNF274	3.20017e-06	1.49327e-05	0.766853
POSTN	3.26288e-06	1.51648e-05	0.158269
SPINK2	3.26288e-06	1.51648e-05	0.444172
ZMYND11	3.26288e-06	1.51648e-05	-0.442678
CA2	3.32675e-06	1.54412e-05	-1.00821
HMOX2	3.39181e-06	1.5681e-05	-0.345239
SCRG1	3.39181e-06	1.5681e-05	0.202475
SDHA	3.39181e-06	1.5681e-05	-0.380475
GPD1	3.52556e-06	1.62565e-05	-0.353416
PSMD9	3.52556e-06	1.62565e-05	-0.787293
CA1	3.5943e-06	1.65517e-05	-0.753025
BCAT1	3.7356e-06	1.71798e-05	-0.280116
BLVRB	3.95746e-06	1.80817e-05	-0.568579
CCDC88B	3.95746e-06	1.80817e-05	-0.988039
CDC27	3.95746e-06	1.80817e-05	-0.673581
GFRA2	3.95746e-06	1.80817e-05	0.133349
SGSH	3.95746e-06	1.80817e-05	-0.27755
CHGB	4.11224e-06	1.87645e-05	0.487278
EMID1	4.19177e-06	1.90777e-05	0.237221
TNIP1	4.19177e-06	1.90777e-05	-0.920242
COMMD1	4.27276e-06	1.94211e-05	-0.342823
AGER	4.43919e-06	2.01255e-05	0.110362
OXCT1	4.43919e-06	2.01255e-05	0.71716
SEMA6C	4.7004e-06	2.12822e-05	-0.428864
PKD2	4.79066e-06	2.16629e-05	-0.331406
HRC	4.97613e-06	2.24726e-05	0.313478
COX6B1	5.07139e-06	2.27855e-05	-0.987066
CTRB1	5.07139e-06	2.27855e-05	0.216859
NTRK3	5.07139e-06	2.27855e-05	0.095728
SGTA	5.07139e-06	2.27855e-05	-0.619327
ACTG2	5.16838e-06	2.3103e-05	0.371326
LZTS1	5.16838e-06	2.3103e-05	0.224846
MYOM3	5.16838e-06	2.3103e-05	0.307811
RANBP1	5.16838e-06	2.3103e-05	0.804125
AHSP	5.57418e-06	2.48536e-05	-0.997885
PDGFD	5.57418e-06	2.48536e-05	-1.03419
REG1B	5.68024e-06	2.52944e-05	-0.312895
GLTP	6.01001e-06	2.67289e-05	-0.779194
LILRB5	6.47797e-06	2.87737e-05	0.105279
PPFIA4	6.72468e-06	2.97565e-05	-0.615234
SIRT3	6.72468e-06	2.97565e-05	-0.614386
TBC1D2	6.72468e-06	2.97565e-05	-0.633342
KLK6	6.98025e-06	3.08485e-05	0.17471
ALPP	7.245e-06	3.19381e-05	0.1213
ARID4B	7.245e-06	3.19381e-05	-0.377242
PCDH9	7.38091e-06	3.24964e-05	0.241553
SHROOM4	7.51923e-06	3.30639e-05	0.811894
RGMB	7.80325e-06	3.42698e-05	0.138985
CPA2	8.09739e-06	3.54728e-05	-0.394106
NRP1	8.09739e-06	3.54728e-05	0.136993
C1R	8.24836e-06	3.59547e-05	0.111198
EGFL7	8.24836e-06	3.59547e-05	0.388217
IDUA	8.24836e-06	3.59547e-05	0.307085
IL32	8.24836e-06	3.59547e-05	0.2351
OGA	8.40199e-06	3.65336e-05	-0.577387
RIGI	8.40199e-06	3.65336e-05	-0.914323
NTRK2	8.71741e-06	3.78113e-05	0.16494
SCG3	8.71741e-06	3.78113e-05	-0.213428
GAD1	8.87928e-06	3.84659e-05	-0.412478
GMPR	9.21158e-06	3.98563e-05	1.05202
ADAM12	9.3821e-06	4.04942e-05	0.429612
GPKOW	9.3821e-06	4.04942e-05	-0.240222
TOX	9.73214e-06	4.19534e-05	-0.421962
PDAP1	1.00945e-05	4.34621e-05	1.23875
PADI4	1.02804e-05	4.42083e-05	-1.00551
CORO6	1.04696e-05	4.49666e-05	0.315556
KCTD5	1.0662e-05	4.57371e-05	-0.439134
HSPA2	1.08578e-05	4.64633e-05	-0.347612
SERPINB4	1.08578e-05	4.64633e-05	-0.297184
NFKB1	1.10569e-05	4.72579e-05	-0.385123
PAM	1.12595e-05	4.80653e-05	0.169539
BRDT	1.14656e-05	4.88264e-05	0.778
CRELD1	1.14656e-05	4.88264e-05	0.135507
CENPF	1.16753e-05	4.9659e-05	-0.666256
LRCH1	1.18886e-05	5.05049e-05	-0.557601
SRP14	1.21055e-05	5.13644e-05	-0.702995
EEF1D	1.23262e-05	5.22377e-05	-0.611271
PAG1	1.25507e-05	5.31248e-05	-0.691253
AK1	1.30113e-05	5.48759e-05	-0.829359
NMNAT1	1.30113e-05	5.48759e-05	-0.761206
NXPH1	1.30113e-05	5.48759e-05	-0.185616
CBLIF	1.32476e-05	5.57382e-05	-0.0153999
SIRT5	1.32476e-05	5.57382e-05	-0.648673
CEACAM1	1.39808e-05	5.87528e-05	-0.0722964
LCP1	1.44907e-05	6.08227e-05	0.177805
STRN	1.47522e-05	6.18463e-05	-0.335137
RALB	1.52885e-05	6.40185e-05	-0.456571
PLXDC1	1.58433e-05	6.62622e-05	0.26867
LDLRAP1	1.61277e-05	6.73715e-05	1.06429
PRKAR2A	1.64169e-05	6.84982e-05	-0.62319
GAS7	1.6711e-05	6.956e-05	-1.05713
RAPGEF2	1.6711e-05	6.956e-05	-0.712227
AHNAK	1.70101e-05	7.06373e-05	0.457181
TDRD3	1.70101e-05	7.06373e-05	-0.373555
SRPK2	1.79379e-05	7.44022e-05	-0.334242
LY75	1.85828e-05	7.68949e-05	0.0518263
VAT1	1.85828e-05	7.68949e-05	-0.181227
KRT18	1.89133e-05	7.80786e-05	0.311708
PTGDS	1.89133e-05	7.80786e-05	-0.139065
ABI3BP	1.95911e-05	8.05921e-05	0.191271
NPM1	1.95911e-05	8.05921e-05	-0.914699
TPR	1.95911e-05	8.05921e-05	-0.687966
COMMD2	1.99385e-05	8.18293e-05	-0.389498
PRDX3	1.99385e-05	8.18293e-05	-0.5752
CD2AP	2.02917e-05	8.30845e-05	-0.434652
INHBC	2.02917e-05	8.30845e-05	0.221492
AZI2	2.06507e-05	8.44563e-05	-0.382211
SWAP70	2.10158e-05	8.58492e-05	-0.306002
FURIN	2.17642e-05	8.87e-05	-0.181958
MGAT2	2.17642e-05	8.87e-05	0.14066
VASN	2.21478e-05	9.01585e-05	0.102458
NBN	2.29341e-05	9.32512e-05	-0.551534
CEP85	2.37466e-05	9.62204e-05	-0.605444
IQCE	2.37466e-05	9.62204e-05	-0.529454
TCHP	2.37466e-05	9.62204e-05	-0.461195
CCNL1	2.4163e-05	9.75694e-05	0.457305
CD99	2.4163e-05	9.75694e-05	0.158666
NRGN	2.4163e-05	9.75694e-05	0.774059
F10	2.45862e-05	9.91642e-05	-0.0962754
CEP44	2.50163e-05	0.000100553	-0.697136
GNL3L	2.50163e-05	0.000100553	0.792644
PRKAR1A	2.50163e-05	0.000100553	-0.623313
STX6	2.54536e-05	0.000102193	0.747737
TPD52L2	2.63498e-05	0.00010567	0.637494
FAM114A2	2.72756e-05	0.000109258	-0.698125
HTD2	2.87218e-05	0.00011492	1.04164
CD300C	2.97256e-05	0.000118666	0.108579
LAMA4	2.97256e-05	0.000118666	0.399196
GAP43	3.02399e-05	0.000120581	-0.361029
NEB	3.07624e-05	0.000122526	-0.444648
FCHSD2	3.12935e-05	0.000124359	-0.181457
PF4	3.12935e-05	0.000124359	-0.85497
SSC4D	3.18332e-05	0.00012636	-0.458217
ABO	3.23816e-05	0.000128103	0.138989
HPCAL1	3.23816e-05	0.000128103	0.652139
PROCR	3.23816e-05	0.000128103	-0.361495
IQGAP2	3.35051e-05	0.000132398	-0.694493
CSF2RA	3.40806e-05	0.000134369	0.276936
MDK	3.40806e-05	0.000134369	-0.334637
TNFAIP8L2	3.46652e-05	0.000136521	0.869954
COX5B	3.5863e-05	0.00014108	-0.945662
ANGPTL2	3.70996e-05	0.000145455	0.213586
CD200R1	3.70996e-05	0.000145455	0.0622151
ELANE	3.70996e-05	0.000145455	-0.349174
ERBB4	3.77328e-05	0.000147444	0.0803396
SCARB2	3.77328e-05	0.000147444	0.157687
TNFRSF4	3.77328e-05	0.000147444	-0.128645
BCR	3.83761e-05	0.000149292	-0.709608
CCDC170	3.83761e-05	0.000149292	-0.420761
CCER2	3.83761e-05	0.000149292	-0.274882
TNFRSF21	3.83761e-05	0.000149292	-0.100513
ABCA2	3.90297e-05	0.000151332	0.47965
CES1	3.90297e-05	0.000151332	0.202025
MNDA	3.90297e-05	0.000151332	-1.37503
NSFL1C	4.03685e-05	0.00015635	-0.874693
PCDHB15	4.10539e-05	0.000158654	0.296993
RUVBL1	4.10539e-05	0.000158654	-0.513402
PPME1	4.17502e-05	0.000161168	-0.656529
CAT	4.39063e-05	0.000168564	-0.386754
CCBE1	4.39063e-05	0.000168564	0.157611
CEACAM8	4.39063e-05	0.000168564	-0.428892
SDCCAG8	4.39063e-05	0.000168564	-0.689645
VPS28	4.39063e-05	0.000168564	-0.263389
ATP5F1D	4.54013e-05	0.000173923	-1.12905
ZC3H12D	4.54013e-05	0.000173923	-0.37813
ADAMTS1	4.77336e-05	0.000181864	0.180228
APOF	4.77336e-05	0.000181864	0.402869
CTSC	4.77336e-05	0.000181864	-0.330251
ITGB1BP2	4.77336e-05	0.000181864	1.46992
S100A4	4.77336e-05	0.000181864	-0.547113
CAMSAP1	4.93504e-05	0.000187211	-0.77676
LCK	4.93504e-05	0.000187211	-0.58382
MTDH	4.93504e-05	0.000187211	-0.992424
SELENOO	4.93504e-05	0.000187211	-0.265596
KIF1C	5.01779e-05	0.000190145	-0.263344
IGDCC4	5.18721e-05	0.000196353	0.142455
TTC1	5.27392e-05	0.00019942	-0.556917
TAX1BP1	5.54227e-05	0.000209341	-0.357482
MYL3	5.72822e-05	0.000216133	0.58899
GRPEL1	5.92001e-05	0.000223129	-0.575817
ATF1	6.01814e-05	0.000225135	-0.450822
KIFC1	6.01814e-05	0.000225135	-0.486437
OSM	6.01814e-05	0.000225135	-0.805561
PDP1	6.01814e-05	0.000225135	-1.03019
PRCP	6.01814e-05	0.000225135	0.20867
RAMP2	6.01814e-05	0.000225135	-0.0844369
TRIP11	6.01814e-05	0.000225135	-0.910656
ENTR1	6.219e-05	0.000232154	-0.355409
NCOA7	6.219e-05	0.000232154	-0.495149
SORBS1	6.32177e-05	0.000235739	-0.307036
MAGEB2	6.42612e-05	0.000239376	-0.59531
ARHGAP25	6.63969e-05	0.00024707	-0.495896
RBFOX3	6.74895e-05	0.000250869	-0.134202
FGFR4	7.08691e-05	0.000262875	0.142437
FSTL3	7.08691e-05	0.000262875	0.0497163
CD86	7.20304e-05	0.000266619	-0.138652
USP25	7.20304e-05	0.000266619	-0.349874
ARSB	7.32095e-05	0.000270698	-0.642182
TFF1	7.44067e-05	0.000274835	0.27314
ARHGAP27	7.56221e-05	0.000279031	-0.513464
SBSPON	7.68561e-05	0.000283286	0.843234
DDI2	7.81089e-05	0.0002873	-0.777571
NHEJ1	7.81089e-05	0.0002873	-0.374693
CD72	7.93808e-05	0.000291367	-0.260186
TNKS1BP1	7.93808e-05	0.000291367	0.685692
LTBR	8.19829e-05	0.000300604	-0.148987
HYOU1	8.33137e-05	0.000305165	-0.119332
ALPG	8.46647e-05	0.000308824	0.344579
DCP1A	8.46647e-05	0.000308824	-0.465247
FYB2	8.46647e-05	0.000308824	0.842663
MYOC	8.46647e-05	0.000308824	0.333009
FUOM	8.60361e-05	0.000312526	0.399377
PPY	8.60361e-05	0.000312526	0.223277
RLN1	8.60361e-05	0.000312526	0.249145
TFPI	8.60361e-05	0.000312526	-0.120679
SLURP1	8.74282e-05	0.000316927	0.0916936
TOM1L2	8.74282e-05	0.000316927	0.7849
COPZ1	8.88414e-05	0.000321386	-1.21496
GUSB	8.88414e-05	0.000321386	-0.222134
MLN	9.17321e-05	0.00033116	0.991282
NPHS1	9.17321e-05	0.00033116	-0.225765
OTUD1	9.32102e-05	0.000335805	0.554294
SCRN1	9.32102e-05	0.000335805	-0.531478
C1QBP	9.47105e-05	0.000340511	-0.442419
ENPEP	9.47105e-05	0.000340511	-0.498598
EML4	9.62333e-05	0.000345632	-0.398889
BOC	9.7779e-05	0.000350825	0.113003
CCDC14	9.93479e-05	0.00035609	-0.506379
BMP6	0.00010094	0.00036106	0.214481
GCG	0.00010094	0.00036106	0.696741
APEX1	0.000102556	0.000366094	-1.04336
ZP3	0.000102556	0.000366094	-0.428849
PTPN6	0.000104197	0.000371572	0.52787
STAB2	0.000107551	0.000383144	0.0198412
CALML4	0.000114564	0.000406889	-0.223494
ELOB	0.000114564	0.000406889	-0.887719
MRPL52	0.000114564	0.000406889	-0.287699
PXDNL	0.000118229	0.00041948	0.217935
FETUB	0.000120102	0.000425695	0.0984196
ALYREF	0.000122003	0.00043156	-0.755615
PTGES2	0.000122003	0.00043156	-0.177578
GOLM2	0.000123932	0.000437501	0.200116
SNX18	0.000123932	0.000437501	0.821958
IFIH1	0.000127875	0.000450514	-0.693102
PTPMT1	0.000127875	0.000450514	0.251015
GLO1	0.00012989	0.000457155	0.762444
TNFSF12	0.000136114	0.000478582	0.169058
NEO1	0.00013825	0.000485605	0.0920291
TGFBR2	0.000140417	0.000492232	0.0804369
TPMT	0.000140417	0.000492232	-0.37079
NBEA	0.000142616	0.00049944	0.404524
AFAP1L1	0.000144847	0.000505738	0.261206
AHSG	0.000144847	0.000505738	-0.042621
UPF3B	0.000144847	0.000505738	-0.167493
IP6K1	0.00014711	0.00051262	-0.721734
SLC27A4	0.00014711	0.00051262	-0.612043
CSPP1	0.000149406	0.000519075	-0.247515
CSRP3	0.000149406	0.000519075	0.603791
NT5C1A	0.000149406	0.000519075	-0.144798
ARPIN	0.000154099	0.000534321	-0.696827
TRAK1	0.000154099	0.000534321	-0.379303
CLYBL	0.000158929	0.000549981	-0.378442
NDUFB10	0.000158929	0.000549981	-0.359948
HNRNPUL1	0.000161396	0.00055742	-0.697463
SSBP1	0.000161396	0.00055742	-0.26327
CD164	0.000163899	0.000563845	-0.140395
NOL3	0.000163899	0.000563845	0.20916
PDCD5	0.000163899	0.000563845	-0.578271
PMCH	0.000163899	0.000563845	0.305961
B3GNT7	0.000169014	0.000580872	0.0765376
CACNB3	0.000171627	0.000589274	0.888909
RINT1	0.000174277	0.000597789	-0.625735
FHOD3	0.000176965	0.000605826	0.405298
TNFRSF6B	0.000176965	0.000605826	-0.255708
DTYMK	0.000179692	0.000613964	0.844904
TMPRSS15	0.000179692	0.000613964	-0.351055
SH3BP1	0.000182458	0.000622808	-0.626571
CHCHD10	0.000185264	0.000631157	-0.264586
NHLRC3	0.000185264	0.000631157	0.356311
CD177	0.000190996	0.000648795	-0.339679
GBP4	0.000190996	0.000648795	-0.404639
LPP	0.000190996	0.000648795	0.842115
COL4A1	0.000193923	0.000658102	0.212867
FAM3D	0.000196892	0.000665603	0.342018
MZT1	0.000196892	0.000665603	-0.267033
NID2	0.000196892	0.000665603	-0.693759
SIRPG	0.000196892	0.000665603	-0.104864
THBS2	0.000199904	0.000675132	0.138885
GNPDA2	0.000206055	0.000694571	-0.218939
UROD	0.000206055	0.000694571	-0.496362
ACHE	0.000209197	0.000703807	0.131052
IL15	0.000209197	0.000703807	0.173574
GH1	0.000215613	0.000724007	-1.14059
WAS	0.000215613	0.000724007	-1.50386
GLIPR1	0.00021889	0.000733605	0.0625971
SGCG	0.00021889	0.000733605	0.592301
DAPP1	0.000225582	0.000753156	1.25289
NDUFAF2	0.000225582	0.000753156	-0.707601
NTPCR	0.000225582	0.000753156	0.956928
SIGLEC10	0.000225582	0.000753156	-0.181031
VTI1A	0.000228999	0.000763837	-0.078843
ITM2A	0.000232464	0.000773189	0.213029
NAPB	0.000232464	0.000773189	-0.319626
TMA16	0.000232464	0.000773189	-0.252097
MAP2K1	0.000235977	0.00078265	-0.598553
MDH1	0.000235977	0.00078265	-0.0911065
NFYA	0.000235977	0.00078265	-0.467033
GLB1	0.000246816	0.000817053	-0.382537
SMAD1	0.000246816	0.000817053	1.12543
ANXA2	0.00025053	0.000827787	-0.111771
PDXDC2P	0.00025053	0.000827787	-0.526178
GIGYF2	0.000254296	0.000838652	-0.27876
IL12A_IL12B	0.000254296	0.000838652	0.262067
EPN3	0.000269893	0.000887586	-0.385316
FAM20A	0.000269893	0.000887586	0.12878
FIS1	0.000269893	0.000887586	-0.195459
OBI1	0.000273928	0.000900013	-0.230835
GRHPR	0.00027802	0.000911748	1.11303
PDCD1LG2	0.00027802	0.000911748	0.0773749
KIFC3	0.000282167	0.000924487	-0.304531
CRYBB2	0.000290636	0.000951345	0.0638122
P4HB	0.00029934	0.000978922	-0.136374
LAMTOR5	0.000308284	0.00100723	-0.284476
CLEC4D	0.000312849	0.0010212	-0.126887
AMY1_AMY2	0.000317476	0.00103534	0.146385
CNPY2	0.000326921	0.00106515	-0.279976
CNN2	0.000331741	0.00107785	1.08701
IKBKG	0.000331741	0.00107785	-0.438447
UNG	0.000331741	0.00107785	-0.33254
SEPTIN8	0.000336626	0.00109069	-0.14781
SPINT2	0.000336626	0.00109069	0.363531
TSC22D3	0.000336626	0.00109069	-0.450159
DDT	0.000346598	0.00112093	-0.211063
PTPRB	0.000346598	0.00112093	0.0499261
CCHCR1	0.000362068	0.00116881	-0.596686
CLPS	0.000362068	0.00116881	-0.0605807
CSPG4	0.000367365	0.00118373	0.10309
ECSIT	0.000367365	0.00118373	0.645051
PPFIA2	0.000372734	0.00119993	0.27409
TRIM21	0.000378175	0.00121633	-0.308891
MYH10	0.00038369	0.00123294	-0.552462
ZBP1	0.000389279	0.00124975	0.368497
CPXM1	0.000394943	0.00126678	-0.55893
EPHB4	0.000400684	0.00128402	0.0465638
CEP131	0.000406501	0.00130028	-0.50251
FABP6	0.000406501	0.00130028	-0.221096
CTSZ	0.000412396	0.00131674	0.133122
SRRT	0.000412396	0.00131674	-0.474878
SERPINE1	0.000418371	0.0013346	-0.76708
F11	0.000424425	0.00135269	-0.0706554
CCSAP	0.00043056	0.00136851	0.475172
CXCL1	0.00043056	0.00136851	-0.579126
FAM114A1	0.00043056	0.00136851	0.245764
NOG	0.000443077	0.00140702	0.410853
WASHC3	0.000449461	0.001426	-0.551514
GCFC2	0.00045593	0.00144261	0.195395
TP53INP1	0.00045593	0.00144261	-0.132837
YARS1	0.00045593	0.00144261	0.785085
ADD1	0.000462484	0.00146072	-0.525807
CSF3	0.000462484	0.00146072	-0.357276
AOC3	0.000482673	0.00152038	0.089678
H1-1	0.000482673	0.00152038	-0.589614
PRDX2	0.000482673	0.00152038	-0.3918
CMYA5	0.000489582	0.001538	0.562165
HNRNPA0	0.000489582	0.001538	-0.584058
PNPT1	0.000489582	0.001538	-0.585024
GALNT3	0.000496582	0.00155581	-0.141206
PI3	0.000496582	0.00155581	-0.172535
PNLIPRP1	0.000496582	0.00155581	0.21245
CCL16	0.000503674	0.00157662	-0.117729
ALDH9A1	0.000510859	0.00159484	-0.454229
CLEC4G	0.000510859	0.00159484	0.142112
ITGB1	0.000510859	0.00159484	0.0801863
HSPB6	0.000518139	0.00161613	0.216435
GOT1	0.000525514	0.00163478	-0.0789378
SOD1	0.000525514	0.00163478	-0.392561
TCOF1	0.000525514	0.00163478	-0.13806
NCAM1	0.000532986	0.00165655	-0.108127
NPTX2	0.000540556	0.00167859	0.0915551
MCF2L	0.000548225	0.0016979	-0.28589
PNP	0.000548225	0.0016979	-0.834422
VNN2	0.000548225	0.0016979	-0.137476
AP1G1	0.000555994	0.0017144	0.213711
CD83	0.000555994	0.0017144	-0.128805
CELA3A	0.000555994	0.0017144	0.187137
COL6A3	0.000555994	0.0017144	0.110947
RBPMS2	0.000555994	0.0017144	-0.527002
VEGFD	0.000563865	0.00173714	-0.184705
MTPN	0.000571838	0.00176016	-0.771503
IL1RN	0.000579915	0.00178189	-0.206184
RABEP2	0.000579915	0.00178189	-0.416988
WWP2	0.000588097	0.00180545	0.546148
ATG16L1	0.000596385	0.0018293	-0.440156
MYCBP2	0.000604781	0.00185343	-0.428203
RBKS	0.000613286	0.00187622	-0.33412
SPARC	0.000613286	0.00187622	-0.356059
CALCOCO1	0.0006219	0.00189761	-0.4917
CCDC137	0.0006219	0.00189761	-0.487665
REG3G	0.0006219	0.00189761	-0.201842
CASP1	0.000639464	0.00194951	-0.323187
EPHA1	0.000657484	0.00199923	0.172015
GAS2L1	0.000657484	0.00199923	1.00378
MAG	0.000657484	0.00199923	0.0536044
FCRL6	0.000666669	0.0020254	0.168231
MRC1	0.000675971	0.00205011	-0.124164
TDP1	0.000675971	0.00205011	-0.448493
CD69	0.000694934	0.00210037	-0.668988
CD70	0.000694934	0.00210037	-0.103944
IFNGR1	0.000694934	0.00210037	0.0645142
PCBP2	0.000694934	0.00210037	1.05351
ARHGAP12	0.000704599	0.00212409	-0.482353
CLEC1A	0.000704599	0.00212409	0.0740056
PPIF	0.000704599	0.00212409	-0.134971
KLRB1	0.000724299	0.00217786	0.16
KRT19	0.000724299	0.00217786	-0.205155
LAMB1	0.000724299	0.00217786	0.103772
GPATCH1	0.000734338	0.00220239	-0.277811
HSPA1A	0.000734338	0.00220239	-0.678713
PON1	0.000734338	0.00220239	0.0575693
BLTP3B	0.000754801	0.00225797	-0.430905
DUT	0.000754801	0.00225797	-0.375266
SERPINH1	0.000754801	0.00225797	1.17305
MAP7D2	0.000765227	0.00228721	-0.602518
ADAM15	0.000775786	0.00231482	0.133238
TOX3	0.000775786	0.00231482	-0.369444
IL6ST	0.000808272	0.00240971	0.0298907
MINDY2	0.000819375	0.00243866	0.18876
REG3A	0.000819375	0.00243866	-0.274998
ATP5PO	0.000830618	0.00246585	-0.421259
CCL5	0.000830618	0.00246585	-0.643192
UQCC2	0.000830618	0.00246585	-0.527197
PADI2	0.000842002	0.00249754	-0.925753
FBXO28	0.00085353	0.00252746	-0.112362
KCTD18	0.00085353	0.00252746	0.454287
HDAC5	0.000865202	0.00255555	-0.323918
NPTX1	0.000865202	0.00255555	0.131037
RIDA	0.000865202	0.00255555	-0.208685
ASGR1	0.00087702	0.00258393	0.0928723
MRPL24	0.00087702	0.00258393	-0.177125
NPTXR	0.00087702	0.00258393	-0.173818
DSG2	0.000901103	0.00264822	0.0864414
ENSA	0.000901103	0.00264822	0.672767
PLIN3	0.000901103	0.00264822	-0.0832504
LARP1	0.000913371	0.00267754	-0.366505
LGMN	0.000913371	0.00267754	-0.245167
OGFR	0.000913371	0.00267754	0.288645
CAMK4	0.000925792	0.00270717	-0.239935
LINC02872	0.000925792	0.00270717	0.445108
LTBP3	0.000925792	0.00270717	0.228648
ACYP1	0.000951099	0.00276963	-0.42431
CTSL	0.000951099	0.00276963	-0.07497
FABP4	0.000951099	0.00276963	0.166144
N4BP2	0.000951099	0.00276963	-0.433613
PHACTR2	0.000951099	0.00276963	0.977711
ANXA10	0.000963989	0.00280252	0.641736
RFC4	0.000963989	0.00280252	-0.434363
PTP4A3	0.000977039	0.0028381	-0.330754
RYK	0.000990251	0.0028741	0.213819
CABYR	0.00100363	0.00290571	0.180031
GALNT2	0.00100363	0.00290571	0.105505
GRK3	0.00100363	0.00290571	-0.34051
CRELD2	0.00101717	0.00294006	-0.208193
LAMP2	0.00101717	0.00294006	-0.102696
VIM	0.00103087	0.00297723	-0.474125
GP2	0.00104475	0.00301483	0.0811053
CRYBB1	0.0010588	0.00305286	0.474642
ADGRG2	0.00107302	0.00309132	-0.141706
SERPINI2	0.00108742	0.00313022	0.0720803
ASPSCR1	0.00110199	0.00316179	0.455483
GHRL	0.00110199	0.00316179	0.519641
IFIT3	0.00110199	0.00316179	-0.618902
TXLNA	0.00110199	0.00316179	-0.517486
PDGFRA	0.00111674	0.0032015	0.102371
CD84	0.00113167	0.00323901	0.264421
GCHFR	0.00113167	0.00323901	-0.215795
DCXR	0.00114678	0.00327959	0.584374
CA4	0.00116208	0.00332063	0.0689007
CCL13	0.00119324	0.00340689	-0.309504
ACE2	0.00124141	0.00353867	-0.145001
MKRN4P	0.00124141	0.00353867	-0.429153
DAG1	0.00125786	0.00357974	-0.17189
FCRL2	0.00125786	0.00357974	-0.100656
BTN2A1	0.0012745	0.00362417	-0.113071
CERT1	0.00129135	0.00366911	-0.578722
TJAP1	0.0013084	0.00371455	-0.123857
PDXDC1	0.00132566	0.0037605	-0.0431037
PRTN3	0.00139678	0.00395586	-0.116303
SLAMF6	0.00139678	0.00395586	-0.439433
KIRREL2	0.0014151	0.00399805	-0.0311461
OMG	0.0014151	0.00399805	0.392734
RNASE1	0.0014151	0.00399805	0.096218
C2CD2L	0.00143364	0.00404066	-0.193561
SEMA3G	0.00143364	0.00404066	-0.0982655
SLC13A1	0.00143364	0.00404066	0.225905
ASAH2	0.00145239	0.00408697	0.0951919
ITPA	0.00145239	0.00408697	0.249519
FMNL3	0.00147137	0.00413375	-0.578924
HSD17B3	0.00147137	0.00413375	-0.910377
BLNK	0.00149058	0.00418436	-0.279885
ANKIB1	0.00151002	0.00423215	-0.362875
UMAD1	0.00151002	0.00423215	-0.340139
HYAL1	0.00152968	0.00428385	0.0752332
CD7	0.00156972	0.00438896	-0.276767
SNX33	0.00156972	0.00438896	0.221995
ALDH1A1	0.00159009	0.00443532	-0.232233
CD58	0.00159009	0.00443532	0.055661
ZC3H6	0.00159009	0.00443532	-0.433246
EMC7	0.00161071	0.00448569	0.469604
MRPL28	0.00161071	0.00448569	-0.0826349
CD302	0.00163156	0.00454017	0.162359
SH3GLB2	0.00165267	0.00458798	-0.350312
SYTL4	0.00165267	0.00458798	-0.592814
UROS	0.00165267	0.00458798	-0.635369
CCL8	0.00167402	0.00463992	-0.256716
LYG2	0.00167402	0.00463992	0.329847
SGF29	0.00169562	0.00469238	-0.349579
SMPDL3A	0.00169562	0.00469238	0.075338
CFAP410	0.00171748	0.00473792	-0.340465
IAH1	0.00171748	0.00473792	-0.374033
MAP3K5	0.00171748	0.00473792	-0.442082
PAIP2B	0.00171748	0.00473792	-0.195452
DNMBP	0.00173959	0.00479515	-0.414371
C1QA	0.00176196	0.0048492	0.104831
TIMP2	0.00176196	0.0048492	-0.0847979
CFHR5	0.00178459	0.00489612	0.141863
CSTB	0.00178459	0.00489612	-0.133217
ITGB5	0.00178459	0.00489612	0.0871885
MUC2	0.00178459	0.00489612	-0.0863759
TARBP2	0.00180749	0.0049512	-0.251098
TNFRSF14	0.00180749	0.0049512	-0.162435
F11R	0.00185409	0.00507093	-0.189586
INCENP	0.00185409	0.00507093	-0.236831
SUGT1	0.0018778	0.00513177	0.764002
COLEC12	0.00195058	0.00531825	0.0902997
EDIL3	0.00195058	0.00531825	-0.260383
PROM1	0.00195058	0.00531825	0.443
CORO1A	0.0019754	0.00537757	-0.422456
SHROOM2	0.0019754	0.00537757	0.138518
CSF1R	0.00200052	0.00543329	-0.112428
NECTIN2	0.00200052	0.00543329	-0.0943514
PLA2G7	0.00200052	0.00543329	0.0659823
IVD	0.00202592	0.00549377	-0.376056
RIPK3	0.00202592	0.00549377	0.358639
CCN3	0.00205161	0.00555915	0.14241
EIF2B4	0.0020776	0.00562089	-0.338191
EIF4G3	0.0020776	0.00562089	-0.334401
ANKRD35	0.00210389	0.00568763	0.180426
WDR91	0.00213048	0.00575508	-0.636017
DDC	0.00215737	0.0058143	-0.0703353
LYN	0.00215737	0.0058143	0.552996
LYPD3	0.00215737	0.0058143	0.106699
APOH	0.00218457	0.00587858	-0.196619
CRACR2A	0.00218457	0.00587858	-0.736468
VPS53	0.00221209	0.00594806	-0.291377
BCL2L15	0.00223992	0.00601367	-0.463205
RRP1	0.00223992	0.00601367	-0.565735
CAMKK1	0.00226806	0.00608457	0.379145
KIR3DL1	0.00232531	0.00622864	0.0695154
TALDO1	0.00232531	0.00622864	-0.16605
AREG	0.00235443	0.00628743	-0.203451
COG7	0.00235443	0.00628743	0.44607
HS1BP3	0.00235443	0.00628743	0.741814
SYK	0.00235443	0.00628743	1.03529
EBI3_IL27	0.00238387	0.00636123	0.112216
GFRA1	0.00244377	0.00651115	0.149652
PSKH1	0.00244377	0.00651115	0.204342
FEN1	0.00247422	0.00657731	-0.540758
NOS3	0.00247422	0.00657731	0.445984
PDLIM1	0.00247422	0.00657731	0.707222
CCL14	0.00253617	0.00673178	0.0243718
GNE	0.00253617	0.00673178	-0.152735
ARL14EPL	0.00256766	0.00680508	-0.450939
SBDS	0.00256766	0.00680508	0.875216
CD3D	0.00259951	0.00688429	-0.285054
MMP9	0.00263172	0.00695384	-0.426603
SELP	0.00263172	0.00695384	-0.237602
STX5	0.00263172	0.00695384	-0.467834
EXOC7	0.00266429	0.00702931	-0.460337
SLIT2	0.00266429	0.00702931	0.156789
DSPP	0.00273052	0.00718245	0.348536
INO80	0.00273052	0.00718245	-0.341266
NDST1	0.00273052	0.00718245	-0.409642
SLAMF8	0.00273052	0.00718245	-0.206592
TREML1	0.00276419	0.00726557	-0.447343
CABP4	0.00283266	0.00743441	0.306387
MACC1	0.00283266	0.00743441	0.184576
DNM1	0.00286747	0.00750891	0.844344
GNAS	0.00286747	0.00750891	0.731508
TRIAP1	0.00286747	0.00750891	-0.197063
CDH15	0.00290266	0.00758974	0.187986
UBE2L6	0.00290266	0.00758974	-0.303828
ANKRD36B	0.00293824	0.00766565	0.798318
GFRAL	0.00293824	0.00766565	0.32074
TBC1D22B	0.00293824	0.00766565	0.302769
CXCL11	0.00297422	0.0077365	-0.448089
DNAJB2	0.00297422	0.0077365	-0.340608
KATNAL1	0.00297422	0.0077365	-0.378904
KIAA1328	0.00297422	0.0077365	-0.599465
GAGE2A	0.00301059	0.00781374	0.172577
NHP2	0.00301059	0.00781374	-0.318414
RALY	0.00301059	0.00781374	-0.333627
WDR54	0.00308455	0.00799977	0.317629
LRPAP1	0.00312214	0.00807935	-0.164994
SHMT2	0.00312214	0.00807935	-0.670658
UBXN2B	0.00312214	0.00807935	-0.272174
SIAE	0.00316014	0.00817166	-0.288253
CD14	0.00319856	0.00825884	-0.14394
GLRX	0.00319856	0.00825884	-0.476074
DCTD	0.0032374	0.00835298	0.796361
ANKZF1	0.00331636	0.00853788	-0.288379
ARTN	0.00331636	0.00853788	-0.18364
STAM	0.00331636	0.00853788	-0.247299
ST13	0.00335649	0.00863485	-0.377173
AGT	0.00339706	0.00872641	-0.117365
MAEA	0.00339706	0.00872641	-0.604285
GNPDA1	0.00343806	0.00881239	-0.184944
ITPR1	0.00343806	0.00881239	0.186325
PGLYRP1	0.00343806	0.00881239	-0.310116
EPCAM	0.00352142	0.00901288	-0.164
SNCA	0.00352142	0.00901288	-1.00999
FOLR2	0.00360659	0.00921742	0.0471447
VPS4B	0.00360659	0.00921742	1.0241
CD300A	0.00364987	0.00932123	0.103537
PSMB11	0.00378252	0.00965298	-0.55832
CBLN2	0.00391949	0.00999526	0.13606
TNFSF11	0.00396613	0.0101069	-0.201223
CASP7	0.00401326	0.0102121	0.678566
FYCO1	0.00401326	0.0102121	-0.312152
JAM2	0.0040609	0.0103259	0.106396
CAPRIN1	0.00410905	0.0104106	-0.277384
EXTL3	0.00410905	0.0104106	-0.363498
HPSE	0.00410905	0.0104106	-0.682984
JPT2	0.00410905	0.0104106	0.734474
SH3PXD2B	0.00410905	0.0104106	-0.218005
DEFB4A_DEFB4B	0.00415771	0.010496	-0.572365
ITGB7	0.00415771	0.010496	-0.150516
LRRFIP1	0.00415771	0.010496	-0.412685
TBC1D23	0.00415771	0.010496	-0.562319
TIMM8A	0.00415771	0.010496	-0.296659
CD46	0.00420689	0.0106049	-0.0769194
LILRA3	0.00420689	0.0106049	-0.137001
SYAP1	0.00425659	0.0107224	-0.218214
MEOX1	0.00430681	0.0108412	-0.23824
SRGAP3	0.00440886	0.0110901	-0.387672
GAK	0.0044607	0.0112125	-1.30772
PRAM1	0.00451308	0.011336	-0.437933
EPHX2	0.00456601	0.0114526	-0.149276
SNX29	0.00456601	0.0114526	-0.700567
ZFYVE19	0.00467355	0.0117139	0.862976
C9orf40	0.00483911	0.0121116	-0.541228
SLITRK6	0.00483911	0.0121116	0.139518
EIF4B	0.00489546	0.0122264	0.400803
STX16	0.00489546	0.0122264	-0.196083
TYW5	0.00489546	0.0122264	0.761592
CEP43	0.00495239	0.0123423	-0.272996
FBXO5	0.00495239	0.0123423	0.451901
FTCD	0.00495239	0.0123423	0.271157
MNAT1	0.00500991	0.0124679	-0.172316
SASS6	0.00500991	0.0124679	-0.314999
CDH2	0.00506803	0.0126036	0.172776
CCL11	0.00512676	0.0127047	-0.324631
GKN1	0.00512676	0.0127047	0.123499
PKLR	0.00512676	0.0127047	-0.3019
UBXN11	0.00512676	0.0127047	-0.64084
WARS1	0.00512676	0.0127047	0.224776
DKK1	0.00524603	0.0129727	-0.348403
LACTB2	0.00524603	0.0129727	0.59877
ZNF282	0.00524603	0.0129727	-0.629484
NFATC4	0.0053066	0.0130948	0.15502
PIBF1	0.0053066	0.0130948	-0.349258
RILP	0.0053066	0.0130948	-0.37271
ANGPT1	0.00536779	0.0132179	-0.689214
COL25A1-DT	0.00536779	0.0132179	0.173283
MEP1B	0.00536779	0.0132179	0.155346
BST1	0.00549206	0.0134955	-0.0184128
MERTK	0.00549206	0.0134955	0.201934
STX8	0.00549206	0.0134955	-0.317029
LAYN	0.00555516	0.013641	0.107486
APBB1	0.0056833	0.013907	-0.191046
ARFIP1	0.0056833	0.013907	0.756274
CD99L2	0.0056833	0.013907	0.154954
IGFBPL1	0.0056833	0.013907	0.0902838
TGFB1	0.0056833	0.013907	-0.345961
CDH6	0.00574835	0.0140369	-0.14178
EGF	0.00574835	0.0140369	-0.72449
SAMD9L	0.00574835	0.0140369	-0.384531
CXCL5	0.00581407	0.0141678	-0.67587
SHBG	0.00581407	0.0141678	0.141748
TIMP1	0.00581407	0.0141678	-0.180559
TNR	0.00588046	0.0143196	0.0886532
CXCL16	0.00594752	0.0144728	0.0449788
ARHGEF10	0.00615282	0.0149517	-0.150842
INSYN2A	0.00615282	0.0149517	0.310734
POTEC	0.00622265	0.0151109	0.72472
ALPK2	0.00643638	0.0155761	0.31009
COQ7	0.00643638	0.0155761	-0.132513
EFNA4	0.00643638	0.0155761	-0.0848568
FCER1A	0.00643638	0.0155761	0.127317
VRK1	0.00643638	0.0155761	-0.419775
ASAH1	0.00650907	0.0157194	-0.08306
CDK5RAP3	0.00650907	0.0157194	-0.487808
ERI1	0.00650907	0.0157194	-0.154877
MPIG6B	0.00658248	0.0158422	-0.588202
PLA2G2A	0.00658248	0.0158422	-0.244068
SNX2	0.00658248	0.0158422	0.631976
TWF2	0.00658248	0.0158422	0.944215
YWHAQ	0.00658248	0.0158422	-0.124406
PDE5A	0.00665664	0.0160097	-0.198519
CLTB	0.00673153	0.0161787	-0.439679
BLMH	0.00680717	0.0163381	-0.14663
ELAC1	0.00680717	0.0163381	0.745657
DNAJB4	0.00688357	0.0164989	-0.201765
TBCC	0.00688357	0.0164989	0.831845
BRPF1	0.00696073	0.0166384	-1.05438
HEPH	0.00696073	0.0166384	0.0266107
MAMDC4	0.00696073	0.0166384	0.312853
PDE2A	0.00696073	0.0166384	-0.241351
COMT	0.00703866	0.0168018	0.880381
PTPRH	0.00703866	0.0168018	0.15489
RNASET2	0.00711736	0.0169781	-0.0308786
CHCHD6	0.00727712	0.0173474	-0.0431819
GNLY	0.00735819	0.0175169	-0.224833
SCGN	0.00735819	0.0175169	0.176558
BRAP	0.00744006	0.0176878	-0.269741
PCM1	0.00744006	0.0176878	-0.179096
ADGRG3	0.00752273	0.017836	-0.36525
CREG1	0.00752273	0.017836	-0.0634973
CSF2RB	0.00752273	0.017836	-0.102303
DDX1	0.00752273	0.017836	-0.0378087
COCH	0.00760623	0.0180218	-0.147629
INPP5D	0.00769054	0.018197	-0.272487
MAGIX	0.00769054	0.018197	0.347077
MAP7	0.00786166	0.0185893	0.367913
ATF2	0.00794847	0.0187693	-0.198898
RASSF5	0.00794847	0.0187693	-0.329095
BDNF	0.00803614	0.0189127	-0.582158
CNTN5	0.00803614	0.0189127	-0.121591
GJA1	0.00803614	0.0189127	0.157915
GYS1	0.00803614	0.0189127	0.682139
HDDC3	0.00803614	0.0189127	-0.335351
DKK3	0.00812467	0.0190826	-0.0335365
DLL1	0.00812467	0.0190826	-0.0681987
VPS37A	0.00812467	0.0190826	-0.267187
DNAJB1	0.00821405	0.0192668	0.58756
TRIM60	0.00821405	0.0192668	0.101083
ANKRD11	0.00830431	0.0194655	0.220945
CST7	0.00839545	0.0196267	-0.395333
KYAT1	0.00839545	0.0196267	-0.282857
PPP1R7	0.00839545	0.0196267	-0.638489
SDC4	0.00839545	0.0196267	-0.285059
SYTL1	0.00848747	0.0198286	-0.438653
GMFG	0.00858038	0.0200323	0.884721
INS-CPEPTIDE	0.00867419	0.0202244	1.31386
PROC	0.00867419	0.0202244	-0.0848971
GPATCH11	0.00876891	0.0204317	-0.32377
CLC	0.00886454	0.0206271	-0.414943
LRBA	0.00886454	0.0206271	-0.338944
FCGR3B_FCGR3A	0.00896109	0.020838	0.0652183
CLPP	0.00905857	0.0210228	-0.610326
CYB5A	0.00905857	0.0210228	-0.312228
NECTIN1	0.00905857	0.0210228	-0.305282
CCL2	0.00915699	0.0212372	-0.208437
SMC3	0.00925635	0.0214535	0.19475
CEP85L	0.00945794	0.0218918	-0.2313
SSH3	0.00945794	0.0218918	0.0188167
IL31RA	0.00956018	0.0221138	-0.191451
MYH9	0.0096634	0.0223231	-0.225339
MYO5A	0.0096634	0.0223231	0.518103
MARS1	0.00976759	0.0225342	-0.242186
TNN	0.00976759	0.0225342	0.0680499
FSIP1	0.00987278	0.0227619	-0.367552
FAM228A	0.00997897	0.0229765	0.269136
SMARCA4	0.00997897	0.0229765	-0.0487148
TNF	0.0100862	0.0232081	0.103831
DYNC1H1	0.0103036	0.0236929	-0.156666
CLEC1B	0.0104138	0.0239307	-0.487734
HEXIM1	0.0105251	0.0241706	-0.091046
ECHS1	0.0106375	0.0244127	1.12798
EPPK1	0.0107509	0.0246246	-0.179127
NBL1	0.0107509	0.0246246	0.0632529
PPCDC	0.0107509	0.0246246	-0.0734244
PPP1R14A	0.0108653	0.0248543	0.498604
SUGP1	0.0108653	0.0248543	-0.260953
ARG1	0.0110975	0.0253523	-0.384438
SIT1	0.0110975	0.0253523	-0.649273
ADGRF5	0.0112152	0.0255878	-0.011363
HAGH	0.0112152	0.0255878	-0.376171
NDE1	0.011334	0.0258421	-0.0987191
PACSIN3	0.0114539	0.0260816	0.481632
SETMAR	0.0114539	0.0260816	-0.0693449
CCDC150	0.0115749	0.02634	-0.341979
ARID1A	0.011697	0.0265835	-0.144443
MGLL	0.011697	0.0265835	0.785929
CSPG5	0.0118203	0.0268115	-0.122363
DCC	0.0118203	0.0268115	0.0725473
VSIG10	0.0118203	0.0268115	0.138315
SPA17	0.0119447	0.0270762	0.532351
TPK1	0.0120703	0.0273255	-0.0671614
UBASH3A	0.0120703	0.0273255	0.34531
PTX3	0.012197	0.0275946	-0.210751
ARHGAP45	0.0123248	0.02783	-0.275645
ESAM	0.0123248	0.02783	-0.206387
SORCS3	0.0123248	0.02783	0.160188
RCC1	0.0124539	0.0281034	-0.226944
MNT	0.0125841	0.028379	-0.178178
IGFL4	0.0127156	0.0286202	-0.0880914
JTB	0.0127156	0.0286202	0.117433
REEP4	0.0127156	0.0286202	0.448808
ENTPD5	0.0128482	0.0288817	0.0326791
SH3BGRL2	0.0128482	0.0288817	-0.496464
CEP20	0.012982	0.0290894	-0.251539
HBS1L	0.012982	0.0290894	0.866868
IL20RA	0.012982	0.0290894	0.306514
KIAA0513	0.012982	0.0290894	0.730107
KLHDC4	0.012982	0.0290894	0.340279
SOX13	0.0131171	0.0293732	-0.596161
HMBOX1	0.0132534	0.0296595	-0.23729
C1QTNF1	0.0133909	0.02991	0.137109
MAPKBP1	0.0133909	0.02991	0.20388
PGLYRP3	0.0133909	0.02991	0.0846831
CEP250	0.0135297	0.0302008	-0.150954
ARF6	0.0136697	0.0304552	1.36999
CEP135	0.0136697	0.0304552	-0.220153
FNBP1	0.0136697	0.0304552	-0.282389
PLTP	0.013811	0.0307115	0.0076672
SLC16A1	0.013811	0.0307115	0.269377
TNFSF13B	0.013811	0.0307115	0.0637917
ANKS1A	0.0139536	0.0309893	-0.00380966
SETBP1	0.0139536	0.0309893	0.113784
DCBLD2	0.0140974	0.031289	0.0898617
CD200	0.014389	0.031916	0.0585238
SOD2	0.0145368	0.0322031	-0.139076
TNFSF10	0.0145368	0.0322031	0.098745
CPB1	0.0146859	0.0324718	0.1232
CYLD	0.0146859	0.0324718	-0.160963
TP53BP1	0.0146859	0.0324718	-0.369692
IGSF9	0.0148363	0.0327426	-0.250874
PRSS53	0.0148363	0.0327426	0.0098274
STK11IP	0.0148363	0.0327426	-0.210525
DNAI7	0.0149881	0.0330567	0.495088
MYBPC1	0.0151412	0.0333734	0.251718
ENTPD3	0.0152957	0.0336505	0.236993
GZMH	0.0152957	0.0336505	-0.186658
MUC7	0.0152957	0.0336505	0.439716
CST1	0.0157674	0.0346232	0.166596
EPC1	0.0157674	0.0346232	0.124769
TAGLN3	0.0157674	0.0346232	0.166263
ABL1	0.0159275	0.0349309	-0.0982461
MTRES1	0.0159275	0.0349309	-0.888949
IGSF8	0.0160889	0.0352409	-0.11288
IL10RA	0.0160889	0.0352409	0.162519
QDPR	0.0162518	0.0355755	-0.195618
STK11	0.0164161	0.0358903	-0.269292
WASF1	0.0164161	0.0358903	-0.0580078
ICA1	0.0165818	0.0361851	-0.204998
NCAPG	0.0165818	0.0361851	-0.29767
R3HCC1	0.0165818	0.0361851	-0.337557
KIF19	0.016749	0.0365045	0.353034
STARD13	0.016749	0.0365045	0.173959
CDR2L	0.0169177	0.0368492	-0.116152
BHLHA15	0.0170878	0.0371276	-0.685169
DARS1	0.0170878	0.0371276	0.498928
DIABLO	0.0170878	0.0371276	-0.274736
VSNL1	0.0170878	0.0371276	0.0629606
LTF	0.0172594	0.0374541	-0.18173
SDK2	0.0172594	0.0374541	-0.102591
DPP10	0.0174325	0.0377365	-0.160634
NARS1	0.0174325	0.0377365	-0.138755
NRG2	0.0174325	0.0377365	0.274615
SCPEP1	0.0174325	0.0377365	0.318051
ASPG	0.0176072	0.0380207	0.164753
DSG3	0.0176072	0.0380207	0.115659
FUCA1	0.0176072	0.0380207	0.111094
RTF2	0.0176072	0.0380207	-0.685085
DCLK3	0.017961	0.0387608	0.676369
TOP2B	0.0181402	0.0390994	-0.256103
UACA	0.0181402	0.0390994	-0.266893
CSNK2A1	0.0183209	0.0394406	-0.340972
NFATC3	0.0183209	0.0394406	-0.0722544
EDDM3B	0.0185032	0.0397355	0.196265
HSDL2	0.0185032	0.0397355	0.125182
MGMT	0.0185032	0.0397355	0.675463
VEGFC	0.0185032	0.0397355	-0.332821
CNRIP1	0.0186871	0.0400814	0.116643
RAD51AP2	0.0186871	0.0400814	-0.0689771
PPP1R14D	0.0188726	0.0404544	0.247109
IFT20	0.0190596	0.0408055	-0.0621463
MSANTD3	0.0190596	0.0408055	-0.173843
ATP2B4	0.0192483	0.0411091	0.144357
SHPK	0.0192483	0.0411091	-0.196086
TXNL1	0.0192483	0.0411091	0.329099
UBR2	0.0192483	0.0411091	-0.470269
DDAH1	0.0194386	0.0414398	0.0481643
FUT8	0.0194386	0.0414398	-0.232062
MPST	0.0194386	0.0414398	0.932356
DNAJC17	0.0196305	0.0417981	-0.254817
GIGYF1	0.0196305	0.0417981	0.213271
MANSC4	0.019824	0.0421846	-0.333302
ALDH2	0.0200192	0.0424969	-0.209145
HRH1	0.0200192	0.0424969	0.197377
NMT1	0.0200192	0.0424969	0.808239
TSSC4	0.0200192	0.0424969	0.414567
MFAP4	0.020216	0.042837	0.0698067
MYDGF	0.020216	0.042837	-0.338283
PEPD	0.020216	0.042837	0.0255645
TP53I3	0.0204145	0.0432315	-0.158179
GPNMB	0.0206147	0.0436291	0.0193937
DOCK8-AS1	0.0208166	0.0440033	-0.273471
LONRF2	0.0208166	0.0440033	0.712173
GCC1	0.0210202	0.0443802	-0.344564
KRR1	0.0210202	0.0443802	-0.135039
CCDC28A	0.0212255	0.0446525	-0.171255
CNTN4	0.0212255	0.0446525	0.0577104
DENR	0.0212255	0.0446525	-0.235384
PDLIM5	0.0212255	0.0446525	0.616872
TNC	0.0212255	0.0446525	0.0795154
TXNRD1	0.0212255	0.0446525	0.0289753
CCL19	0.0214325	0.0449801	-0.189664
GDAP2	0.0214325	0.0449801	-0.187801
LSM8	0.0214325	0.0449801	-0.694569
VWA8	0.0214325	0.0449801	0.2262
DNPH1	0.0216413	0.0453911	-0.348936
AP3B1	0.0218518	0.0457234	-0.271504
HS6ST2	0.0218518	0.0457234	0.162923
IFT81	0.0218518	0.0457234	-0.169589
TGFBI	0.0218518	0.0457234	0.0445413
CIAPIN1	0.0220641	0.0460577	-0.18555
IRAG2	0.0220641	0.0460577	-0.212931
MISP	0.0220641	0.0460577	0.335781
SCN2A	0.0220641	0.0460577	-0.169451
LACRT	0.0227117	0.0473531	-0.35291
NAA40	0.0227117	0.0473531	0.162138
CDC42BPB	0.0229311	0.0477256	-0.179873
GSTA3	0.0229311	0.0477256	0.186295
TNXB	0.0229311	0.0477256	0.0195062
PDCL	0.0233755	0.0485928	-0.263612
SYCE1L	0.0233755	0.0485928	0.188787
CDNF	0.0236005	0.0489734	0.324832
CTBS	0.0236005	0.0489734	0.038383
RWDD1	0.0236005	0.0489734	-0.34843
DPP7	0.0238273	0.0493857	0.0611225
POC1B	0.0238273	0.0493857	-0.168963
CDK11A	0.024056	0.0498008	-0.0224555
SEMA5A	0.024056	0.0498008	-0.131171
PACS2	0.0242865	0.0502189	-0.446705
SPTLC1	0.0242865	0.0502189	-0.123071
ATP6V1F	0.0247534	0.0510938	-0.413937
CCDC89	0.0247534	0.0510938	-0.176801
INSL5	0.0247534	0.0510938	-0.051673
CTDSPL	0.0249896	0.0515209	-0.301875
TRIM5	0.0249896	0.0515209	-0.15514
GLI2	0.0252279	0.0518901	0.221847
LURAP1	0.0252279	0.0518901	0.0475785
SLA2	0.0252279	0.0518901	0.818941
VWF	0.0252279	0.0518901	-0.294209
CENPJ	0.025468	0.0523534	-0.349984
CEP152	0.0257101	0.0527893	-0.0362228
NFU1	0.0257101	0.0527893	-0.726625
F2R	0.0259542	0.0532282	0.304916
LYSMD3	0.0259542	0.0532282	-0.339032
CCNE1	0.0262003	0.0535762	0.198896
MZT2B	0.0262003	0.0535762	-0.0994862
NAMPT	0.0262003	0.0535762	-0.392118
STEAP4	0.0262003	0.0535762	0.441275
TEX44	0.0262003	0.0535762	0.375714
RALBP1	0.0264484	0.054052	-0.157224
BICD2	0.0266984	0.0544996	-0.270643
NPDC1	0.0266984	0.0544996	-0.0347129
CCS	0.0269505	0.0549183	-0.24822
CTNNA2	0.0269505	0.0549183	0.416054
JAM3	0.0269505	0.0549183	-0.111142
MUC1	0.0272046	0.055404	0.0611292
CKAP5	0.0274608	0.0558285	0.0474678
SCGB1A1	0.0274608	0.0558285	0.130531
UBA52	0.0274608	0.0558285	0.122774
GP6	0.027719	0.0562882	-0.458732
IL6	0.027719	0.0562882	-0.42368
CSF2	0.0279793	0.0566856	-0.240108
FKBP1B	0.0279793	0.0566856	0.931636
NELL1	0.0279793	0.0566856	0.0856307
ST3GAL1	0.0279793	0.0566856	-0.078684
IL16	0.0282417	0.0570853	-0.285494
KLRF1	0.0282417	0.0570853	0.197738
NOTCH1	0.0282417	0.0570853	-0.0398971
TRAPPC4	0.0282417	0.0570853	-0.432764
EIF4E	0.0287728	0.0580919	0.809055
EVI5	0.0287728	0.0580919	0.0202164
MMP15	0.0290415	0.0586007	-0.136069
HNRNPK	0.0293123	0.0590453	0.521515
MAPK8IP3	0.0293123	0.0590453	-0.728461
TBC1D17	0.0293123	0.0590453	-0.274648
MRPS27	0.0295853	0.0594928	-0.561044
PPIE	0.0295853	0.0594928	-0.513721
VSTM2L	0.0295853	0.0594928	0.0917242
DSCAM	0.0298605	0.0600117	-0.0291054
BAG5	0.0301378	0.0603961	-0.136304
C9	0.0301378	0.0603961	-0.168884
CA9	0.0301378	0.0603961	0.164196
DAP	0.0301378	0.0603961	0.565338
METTL6	0.0301378	0.0603961	0.156593
TMX2	0.0306991	0.0614857	0.107506
CCL21	0.030983	0.0617724	0.10956
CCT5	0.030983	0.0617724	-0.105822
CD109	0.030983	0.0617724	-0.0795021
FABP1	0.030983	0.0617724	0.397637
MAP2K6	0.030983	0.0617724	0.541677
RHOC	0.030983	0.0617724	0.676093
S100A12	0.030983	0.0617724	-0.174793
SNRK	0.030983	0.0617724	-0.0827113
SPECC1	0.0315576	0.0628465	-0.521117
TNFRSF10A	0.0315576	0.0628465	0.0557252
CDC37	0.0318483	0.0632102	-0.635269
EIF4G1	0.0318483	0.0632102	-0.280889
GYPA	0.0318483	0.0632102	-0.587007
MTSS2	0.0318483	0.0632102	-0.266254
OVCA2	0.0318483	0.0632102	0.46102
UNC79	0.0318483	0.0632102	-0.340127
KLB	0.0321412	0.0636835	-0.1245
PSAPL1	0.0321412	0.0636835	0.0976117
RABL2B	0.0321412	0.0636835	0.754638
CEACAM5	0.0324364	0.064196	0.271193
WDR46	0.0324364	0.064196	-0.079931
NTNG2	0.032734	0.0647118	-0.0555047
USP43	0.032734	0.0647118	0.290036
RGCC	0.0330338	0.0652678	-0.545104
IGFBP1	0.033336	0.0657168	-0.34214
PLA2G10	0.033336	0.0657168	0.164825
SF3B3	0.033336	0.0657168	-1.32271
SLIRP	0.033336	0.0657168	-0.421248
CDCP1	0.0336405	0.0661684	0.0346048
MCFD2	0.0336405	0.0661684	-0.204376
RBM3	0.0336405	0.0661684	0.558318
TERF1	0.0336405	0.0661684	-0.277588
HGF	0.0339473	0.0666972	-0.126584
TSC22D1	0.0339473	0.0666972	-0.249211
CDHR5	0.0342565	0.0671918	-0.0359524
DTX2	0.0342565	0.0671918	0.218425
SH2B3	0.0342565	0.0671918	0.522423
C4orf54	0.0345681	0.0675387	0.222613
CDC26	0.0345681	0.0675387	-0.589724
CXCL3	0.0345681	0.0675387	-0.335521
NUDT5	0.0345681	0.0675387	-0.175113
PDGFA	0.0345681	0.0675387	-0.608686
SMCO2	0.0345681	0.0675387	0.338115
THTPA	0.0345681	0.0675387	0.531765
ABCC6	0.0348821	0.0680386	0.229571
EIF2AK1	0.0348821	0.0680386	-0.202575
PDIA2	0.0348821	0.0680386	0.218343
FXYD5	0.0351985	0.0685795	0.581758
SAT2	0.0351985	0.0685795	0.387786
STK33	0.0355174	0.0691623	-0.15956
CTTNBP2NL	0.0358386	0.0695178	-0.19967
FAM135B	0.0358386	0.0695178	0.264973
HBEGF	0.0358386	0.0695178	-0.665487
MMP1	0.0358386	0.0695178	0.236415
SIRT1	0.0358386	0.0695178	-0.187422
TMEM106A	0.0358386	0.0695178	-0.355372
TTF2	0.0358386	0.0695178	-0.298878
INPP1	0.0361623	0.070107	0.457498
CLEC4E	0.0364885	0.0706223	-0.316176
DHRS7	0.0364885	0.0706223	-0.000217939
TAB2	0.0364885	0.0706223	-0.00266906
GASK1A	0.0368172	0.0710233	0.29145
MET	0.0368172	0.0710233	0.0258177
NANS	0.0368172	0.0710233	-0.0981965
RNF214	0.0368172	0.0710233	-0.0909627
SIGLEC1	0.0368172	0.0710233	-0.0282111
UBL4B	0.0368172	0.0710233	0.518591
KIT	0.0371483	0.0715835	0.0173254
TRIM41	0.0371483	0.0715835	-0.193958
CKAP4	0.037482	0.0721868	0.0654424
COL1A1	0.0378182	0.0726747	-0.0229919
CRADD	0.0378182	0.0726747	0.890899
DHPS	0.0378182	0.0726747	-0.152458
IL7R	0.0378182	0.0726747	0.0439935
ALDH1L1	0.0381569	0.0732053	0.332783
RAB3IP	0.0381569	0.0732053	-0.112462
SKIL	0.0381569	0.0732053	0.151245
GLOD4	0.0384982	0.0737794	-0.167408
TBCB	0.0384982	0.0737794	0.85572
ERBB2	0.038842	0.0743977	0.054841
RAB3GAP1	0.0391884	0.0750203	-0.29297
CTRL	0.0395374	0.0756059	0.110092
INSL4	0.0395374	0.0756059	0.107064
APPL2	0.0398891	0.0762368	-0.00895429
COL24A1	0.0402433	0.0768301	0.0744963
OXT	0.0402433	0.0768301	0.183266
DCTN2	0.0406002	0.0773851	-0.442788
UBTD2	0.0406002	0.0773851	0.283029
UNC45A	0.0406002	0.0773851	0.0204673
CTF1	0.0409597	0.0779012	0.202203
HHEX	0.0409597	0.0779012	-0.0323455
RILPL1	0.0409597	0.0779012	-0.320889
SLC5A5	0.0409597	0.0779012	-0.175844
FUS	0.0413219	0.0784625	0.285622
GOLGA2	0.0413219	0.0784625	-0.645633
SPINT3	0.0413219	0.0784625	0.534048
ARMCX2	0.0416868	0.079027	0.461567
BIRC2	0.0416868	0.079027	-0.288372
KLK8	0.0416868	0.079027	0.0464048
RGS7BP	0.0420544	0.0796378	0.64927
SPN	0.0420544	0.0796378	-0.0967019
NUMB	0.0427977	0.0810018	0.560142
EPHA2	0.0431735	0.081581	0.0707214
KHK	0.0431735	0.081581	0.44483
SPINK4	0.0431735	0.081581	-0.125459
DDR1	0.043552	0.0820312	0.0396724
IQCA1	0.043552	0.0820312	0.216315
LEO1	0.043552	0.0820312	-0.121679
NPC2	0.043552	0.0820312	0.0803376
TNFAIP8	0.043552	0.0820312	-0.302005
WASL	0.043552	0.0820312	0.538963
TSHB	0.0439333	0.082705	-0.0129636
RNF213	0.0443174	0.0833833	-0.125665
DEFB1	0.0447043	0.0840211	-0.0293735
NUCB2	0.0447043	0.0840211	-0.0990807
CEP89	0.045094	0.0846629	-0.338807
OTUD7B	0.045094	0.0846629	-0.262322
DDX19B	0.0454866	0.0853542	0.762352
GPX1	0.0462802	0.0867971	-0.210719
CAPS	0.0466814	0.0873626	0.382926
IGSF22	0.0466814	0.0873626	0.312759
KDR	0.0466814	0.0873626	-0.0530454
NEFL	0.0466814	0.0873626	-0.097005
CD207	0.0470854	0.0880248	0.155466
FGL1	0.0470854	0.0880248	0.0986138
BRK1	0.0474923	0.0886439	0.299473
FH	0.0474923	0.0886439	-0.498869
SRCIN1	0.0474923	0.0886439	0.164017
SERTAD4	0.0479022	0.0893139	0.371347
SKAP2	0.0479022	0.0893139	-0.692481
CD160	0.048315	0.0898449	0.156095
DGKH	0.048315	0.0898449	-0.360672
EXOSC10	0.048315	0.0898449	-0.148674
GSTM4	0.048315	0.0898449	-0.259423
PPP1R9B	0.048315	0.0898449	-0.233048
AIF1	0.0487307	0.0905221	0.0825694
EGLN1	0.0487307	0.0905221	0.188732
CASP9	0.0495712	0.0919859	0.357459
SIGLEC8	0.0495712	0.0919859	-0.0763906
LIMD1	0.0499959	0.0927249	0.562029
TRIP13	0.0504236	0.0934688	0.782714
ARHGEF2	0.0508544	0.0942176	-0.515945
LUC7L	0.0517251	0.0957801	-0.0714933
CBR3	0.0526081	0.09721	-0.0950102
DENND2B	0.0526081	0.09721	0.553075
LPCAT2	0.0526081	0.09721	-0.241883
SDHAF4	0.0526081	0.09721	-0.0293671
PLA2G12A	0.0530543	0.0978284	-0.221298
PPP1R12B	0.0530543	0.0978284	-0.254241
PYM1	0.0530543	0.0978284	0.632067
SPRED2	0.0530543	0.0978284	0.270074
STARD10	0.0535036	0.098605	-0.127702
MCMBP	0.053956	0.0993345	0.179247
MTHFD1	0.053956	0.0993345	-0.0765398
GPC2	0.0544116	0.100016	-0.123439
STK4	0.0544116	0.100016	0.640692
ZNF746	0.0544116	0.100016	-0.292503
SAMD14	0.0548704	0.100754	0.845474
SNAPIN	0.0548704	0.100754	0.222138
LAT2	0.0553323	0.101496	0.781922
RAB3IL1	0.0553323	0.101496	-0.334523
CEP112	0.0557975	0.102295	-0.231825
KIAA0586	0.0562659	0.103046	0.132348
RSPO3	0.0562659	0.103046	0.223444
CCND2	0.0567375	0.103802	0.2358
VTA1	0.0567375	0.103802	0.514825
CUTC	0.0572124	0.104616	-0.489552
PSME2	0.0581719	0.10626	-0.108247
ZMYND15	0.0581719	0.10626	0.20269
EHBP1	0.0586567	0.106978	-0.00941169
ROBO3	0.0586567	0.106978	0.13651
RYBP	0.0586567	0.106978	0.00572063
DOK1	0.0591447	0.1077	0.843186
FUT1	0.0591447	0.1077	-0.0518128
SPATA18	0.0591447	0.1077	0.287003
C2orf69	0.0596361	0.108426	-0.290898
CDV3	0.0596361	0.108426	0.381774
EFNA1	0.0596361	0.108426	-0.0382801
ANG	0.0601308	0.109269	0.000134081
SEC31A	0.0606289	0.11006	0.240582
TGFB2	0.0606289	0.11006	-0.173508
AKAP11	0.0616353	0.111772	-0.350257
RELCH	0.0616353	0.111772	-0.231388
ARHGEF5	0.0621436	0.112403	0.0371506
BMERB1	0.0621436	0.112403	0.0729705
CSNK1D	0.0621436	0.112403	0.184445
FLT4	0.0621436	0.112403	-0.0187678
LONP1	0.0621436	0.112403	0.0438385
KIR3DL2	0.0626553	0.113154	0.236678
PRSS8	0.0626553	0.113154	-0.106024
YTHDF3	0.0626553	0.113154	0.439618
HSPB1	0.0631705	0.114025	-0.214176
MRPL46	0.0636891	0.114902	-0.206175
FGR	0.0642112	0.115666	-0.405904
RBM33	0.0642112	0.115666	-0.24926
YH007	0.0642112	0.115666	-0.386492
BMPER	0.0647368	0.116433	0.0489305
NOVA2	0.0647368	0.116433	0.0355325
PSMG1	0.0647368	0.116433	0.193052
CDCA3	0.0652659	0.117145	-0.219036
CLK3	0.0652659	0.117145	-0.0793854
IGSF3	0.0652659	0.117145	0.0479765
PTPN11	0.0652659	0.117145	-0.376906
CTIF	0.0657986	0.11792	-0.52291
LIMCH1	0.0657986	0.11792	0.216376
SFTPD	0.0657986	0.11792	0.0625651
CRYZL1	0.0663348	0.118699	0.686086
PSME1	0.0663348	0.118699	-0.0515744
STX7	0.0663348	0.118699	0.0993284
FTL	0.0668745	0.119604	-0.22554
GGCT	0.0674178	0.120514	-0.221369
RAB27B	0.0679648	0.121306	-0.319479
S100A11	0.0679648	0.121306	-0.212691
ST8SIA6	0.0679648	0.121306	0.149952
C19orf12	0.0685153	0.122165	0.120925
ULK4	0.0685153	0.122165	0.0788231
IFIT1	0.0690694	0.123028	-0.341212
MPP7	0.0690694	0.123028	-0.103823
BRSK2	0.0696272	0.123707	0.0914305
CHI3L1	0.0696272	0.123707	-0.0495033
CNOT11	0.0696272	0.123707	0.244839
CNST	0.0696272	0.123707	0.0123453
KLRD1	0.0696272	0.123707	-0.0198601
AFAP1L2	0.0701887	0.124579	-0.130593
RCOR1	0.0701887	0.124579	-0.183981
ITGA5	0.0707538	0.125455	-0.0622759
ZFAND2B	0.0707538	0.125455	0.673417
HTRA2	0.0713226	0.126272	-0.0702463
PPP1R12A	0.0713226	0.126272	-0.2734
VCPKMT	0.0713226	0.126272	0.320682
RRAS	0.0718951	0.127221	0.998353
CHIT1	0.0724714	0.127983	-0.0325324
GPI	0.0724714	0.127983	-0.157151
PDGFB	0.0724714	0.127983	-0.379305
TSLP	0.0724714	0.127983	0.304198
ANKRD6	0.0730514	0.128683	0.0983292
CKMT1A_CKMT1B	0.0730514	0.128683	-0.0974549
DOCK9	0.0730514	0.128683	-0.0489769
LRRC4	0.0730514	0.128683	-0.148406
TLR4	0.0730514	0.128683	0.0776629
IL4R	0.0736351	0.129387	0.0674225
RAB44	0.0736351	0.129387	-0.597892
ROR1	0.0736351	0.129387	-0.00284167
TNFRSF10B	0.0736351	0.129387	-0.0527416
TPP1	0.0736351	0.129387	-0.125821
BAG6	0.0742226	0.130354	-0.0355281
FARSA	0.0748139	0.131064	-0.0461718
[truncated: 1,510 more rows]

## Sheet: Fig2b
Assay	p_value_raw	p_value_fdr	Fold_change_log2
ACP6	1.26218e-29	8.35657e-28	1.02857
AMBN	1.26218e-29	8.35657e-28	-2.74842
APOF	1.26218e-29	8.35657e-28	1.25798
ARHGAP45	1.26218e-29	8.35657e-28	2.52347
ARHGEF12	1.26218e-29	8.35657e-28	2.92488
ASRGL1	1.26218e-29	8.35657e-28	2.33163
ATG16L1	1.26218e-29	8.35657e-28	2.26948
BACH1	1.26218e-29	8.35657e-28	1.82708
BAX	1.26218e-29	8.35657e-28	3.57331
BRAP	1.26218e-29	8.35657e-28	2.86642
C16orf89	1.26218e-29	8.35657e-28	-0.717984
CCN5	1.26218e-29	8.35657e-28	2.37713
CD22	1.26218e-29	8.35657e-28	-0.7683
CD69	1.26218e-29	8.35657e-28	2.4324
CES2	1.26218e-29	8.35657e-28	-2.32386
CHAC2	1.26218e-29	8.35657e-28	1.99462
CHUK	1.26218e-29	8.35657e-28	2.92613
COMT	1.26218e-29	8.35657e-28	2.11008
CRYZL1	1.26218e-29	8.35657e-28	2.51592
CST6	1.26218e-29	8.35657e-28	0.904349
DSPP	1.26218e-29	8.35657e-28	-3.89585
GFAP	1.26218e-29	8.35657e-28	-1.05738
GPX1	1.26218e-29	8.35657e-28	2.78303
HAAO	1.26218e-29	8.35657e-28	1.4558
IGFBP6	1.26218e-29	8.35657e-28	0.875906
ITGA11	1.26218e-29	8.35657e-28	-0.981688
KLK4	1.26218e-29	8.35657e-28	-2.8751
KRT5	1.26218e-29	8.35657e-28	2.0419
LCN2	1.26218e-29	8.35657e-28	1.36282
MS4A1	1.26218e-29	8.35657e-28	-2.5172
MUC1	1.26218e-29	8.35657e-28	2.05293
NCAN	1.26218e-29	8.35657e-28	-0.917181
NELL2	1.26218e-29	8.35657e-28	-0.903766
NFATC1	1.26218e-29	8.35657e-28	2.4447
OBP2B	1.26218e-29	8.35657e-28	1.37345
ODAM	1.26218e-29	8.35657e-28	-2.26619
PACS2	1.26218e-29	8.35657e-28	2.62453
PCBD1	1.26218e-29	8.35657e-28	0.958018
PLIN1	1.26218e-29	8.35657e-28	-1.64882
PODXL2	1.26218e-29	8.35657e-28	-0.505814
PRELP	1.26218e-29	8.35657e-28	0.607736
PROK1	1.26218e-29	8.35657e-28	1.93835
PTPRN	1.26218e-29	8.35657e-28	-1.18979
PTPRR	1.26218e-29	8.35657e-28	-1.21944
SCG3	1.26218e-29	8.35657e-28	-0.838323
SERPINB9	1.26218e-29	8.35657e-28	0.857416
SEZ6	1.26218e-29	8.35657e-28	-1.22519
SEZ6L	1.26218e-29	8.35657e-28	-1.10638
SORD	1.26218e-29	8.35657e-28	2.15677
TAFA1	1.26218e-29	8.35657e-28	-1.54423
TRIM25	1.26218e-29	8.35657e-28	3.78266
UBL4A	1.26218e-29	8.35657e-28	2.48265
WASF1	1.26218e-29	8.35657e-28	2.36766
ARHGAP35	2.52435e-29	1.36276e-27	2.89824
CD109	2.52435e-29	1.36276e-27	-0.807474
CLUL1	2.52435e-29	1.36276e-27	-0.795516
LRBA	2.52435e-29	1.36276e-27	3.03641
MPIG6B	2.52435e-29	1.36276e-27	2.24923
MSLN	2.52435e-29	1.36276e-27	-1.53651
NECAB2	2.52435e-29	1.36276e-27	-0.873052
PDE5A	2.52435e-29	1.36276e-27	2.69462
RASGRP2	2.52435e-29	1.36276e-27	2.81794
TRIM5	2.52435e-29	1.36276e-27	2.04846
USP25	2.52435e-29	1.36276e-27	2.16245
WFIKKN2	2.52435e-29	1.36276e-27	-0.784409
CPA4	3.78653e-29	1.77159e-27	0.761619
EDIL3	3.78653e-29	1.77159e-27	-1.90858
FYCO1	3.78653e-29	1.77159e-27	3.44952
GRIPAP1	3.78653e-29	1.77159e-27	2.27708
IMPACT	3.78653e-29	1.77159e-27	2.20568
MMP3	3.78653e-29	1.77159e-27	2.4366
MPST	3.78653e-29	1.77159e-27	2.23674
PDCD1	3.78653e-29	1.77159e-27	-0.749385
SEMA4C	3.78653e-29	1.77159e-27	-1.98082
SLITRK1	3.78653e-29	1.77159e-27	-0.891701
ADGRG2	6.31089e-29	2.6363e-27	-0.796559
BCR	6.31089e-29	2.6363e-27	2.41132
CEP44	6.31089e-29	2.6363e-27	2.95962
CNST	6.31089e-29	2.6363e-27	1.80444
GGACT	6.31089e-29	2.6363e-27	2.27691
ITGB5	6.31089e-29	2.6363e-27	-0.628149
NAA10	6.31089e-29	2.6363e-27	2.44292
NAA80	6.31089e-29	2.6363e-27	2.94738
TAX1BP1	6.31089e-29	2.6363e-27	1.74639
ALK	8.83524e-29	3.48347e-27	-0.896026
ARHGEF10	8.83524e-29	3.48347e-27	1.82461
GPX4	8.83524e-29	3.48347e-27	1.74056
OVCA2	8.83524e-29	3.48347e-27	1.5149
PRTFDC1	8.83524e-29	3.48347e-27	4.20164
ANG	1.26218e-28	4.38513e-27	0.747864
CD80	1.26218e-28	4.38513e-27	-0.519744
CEP250	1.26218e-28	4.38513e-27	2.64999
CRYGD	1.26218e-28	4.38513e-27	1.84501
ENPP2	1.26218e-28	4.38513e-27	-0.545548
GMFG	1.26218e-28	4.38513e-27	2.95428
IAH1	1.26218e-28	4.38513e-27	1.91505
LGALS7	1.26218e-28	4.38513e-27	1.24903
OGA	1.26218e-28	4.38513e-27	2.20035
PMVK	1.26218e-28	4.38513e-27	4.23713
PRRT3	1.26218e-28	4.38513e-27	-1.07022
SPINK5	1.26218e-28	4.38513e-27	0.726623
BSG	1.76705e-28	5.8496e-27	-1.046
CRADD	1.76705e-28	5.8496e-27	2.59807
CSTB	1.76705e-28	5.8496e-27	1.22373
GP1BA	1.76705e-28	5.8496e-27	0.417357
STC2	1.76705e-28	5.8496e-27	0.804818
APLP1	2.39814e-28	7.38163e-27	-1.16809
ARHGAP10	2.39814e-28	7.38163e-27	2.99023
NEK7	2.39814e-28	7.38163e-27	2.84345
RAB3IP	2.39814e-28	7.38163e-27	2.95914
RABEP1	2.39814e-28	7.38163e-27	2.01341
SERPINA9	2.39814e-28	7.38163e-27	-1.47728
TRIM21	2.39814e-28	7.38163e-27	2.05555
TSC22D3	2.39814e-28	7.38163e-27	2.14863
DCTD	3.15544e-28	9.46363e-27	2.32564
IGFL3	3.15544e-28	9.46363e-27	0.792057
PRDX1	3.15544e-28	9.46363e-27	2.50254
BAG4	4.16519e-28	1.17868e-26	2.33024
CPPED1	4.16519e-28	1.17868e-26	1.89014
DENND2C	4.16519e-28	1.17868e-26	2.45501
DNAJC21	4.16519e-28	1.17868e-26	1.84299
EIF2AK2	4.16519e-28	1.17868e-26	2.63073
FAM13A	4.16519e-28	1.17868e-26	1.84593
TYW5	4.16519e-28	1.17868e-26	1.86822
CALCOCO1	5.42736e-28	1.49958e-26	2.83983
COL24A1	5.42736e-28	1.49958e-26	-1.07606
PTPRN2	5.42736e-28	1.49958e-26	-0.849013
RNF5	6.94198e-28	1.88833e-26	1.63803
SNAPIN	6.94198e-28	1.88833e-26	1.1168
ADD1	8.83524e-28	2.31365e-26	2.09098
CAST	8.83524e-28	2.31365e-26	1.11137
DRG2	8.83524e-28	2.31365e-26	1.88443
UNC45A	8.83524e-28	2.31365e-26	2.32473
VAV3	8.83524e-28	2.31365e-26	2.73996
BACE1	1.11072e-27	2.7066e-26	-0.770884
CALCOCO2	1.11072e-27	2.7066e-26	2.07769
COL9A1	1.11072e-27	2.7066e-26	-3.60589
DTX3L	1.11072e-27	2.7066e-26	2.4387
ELAC1	1.11072e-27	2.7066e-26	2.88551
ITGAV	1.11072e-27	2.7066e-26	-0.483807
MATN3	1.11072e-27	2.7066e-26	-2.06823
MTSS1	1.11072e-27	2.7066e-26	2.59262
PBLD	1.11072e-27	2.7066e-26	0.80669
SDCCAG8	1.11072e-27	2.7066e-26	2.8634
CD34	1.3884e-27	3.20518e-26	-0.434278
CUEDC1	1.3884e-27	3.20518e-26	1.40201
DDHD2	1.3884e-27	3.20518e-26	1.95828
EML4	1.3884e-27	3.20518e-26	2.38504
GAB1	1.3884e-27	3.20518e-26	2.03938
GIT1	1.3884e-27	3.20518e-26	2.35284
TBC1D13	1.3884e-27	3.20518e-26	2.46874
TRAFD1	1.3884e-27	3.20518e-26	2.36209
APOA2	1.72918e-27	3.84032e-26	-2.95296
DOK1	1.72918e-27	3.84032e-26	3.14461
KIAA0319	1.72918e-27	3.84032e-26	-0.723528
PENK	1.72918e-27	3.84032e-26	-0.950646
PFKFB2	1.72918e-27	3.84032e-26	2.67291
TXLNA	1.72918e-27	3.84032e-26	2.25103
ACAN	2.13308e-27	4.50902e-26	-0.893372
IKBKG	2.13308e-27	4.50902e-26	2.5252
ITGB2	2.13308e-27	4.50902e-26	-0.632437
LARP1	2.13308e-27	4.50902e-26	1.89878
NRGN	2.13308e-27	4.50902e-26	2.39297
OPHN1	2.13308e-27	4.50902e-26	3.24848
PELO	2.13308e-27	4.50902e-26	2.37364
TSSC4	2.13308e-27	4.50902e-26	2.03331
AXIN1	2.61271e-27	5.3614e-26	2.21812
CAPRIN1	2.61271e-27	5.3614e-26	1.73415
HEXIM1	2.61271e-27	5.3614e-26	1.85026
IL1RAP	2.61271e-27	5.3614e-26	0.534696
INPPL1	2.61271e-27	5.3614e-26	2.64029
DTYMK	3.19331e-27	6.33069e-26	2.26875
FUS	3.19331e-27	6.33069e-26	1.33661
PRDX5	3.19331e-27	6.33069e-26	1.68785
SAMD14	3.19331e-27	6.33069e-26	3.55856
SPAG9	3.19331e-27	6.33069e-26	1.97788
STK39	3.19331e-27	6.33069e-26	2.78266
CRKL	3.87488e-27	7.59607e-26	2.42998
EPHA4	3.87488e-27	7.59607e-26	-0.55266
SEZ6L2	4.68268e-27	9.07819e-26	-0.482062
TARBP2	4.68268e-27	9.07819e-26	2.02824
ACP1	5.64193e-27	1.06438e-25	2.11758
APLF	5.64193e-27	1.06438e-25	2.38842
CNN2	5.64193e-27	1.06438e-25	2.11791
RGS6	5.64193e-27	1.06438e-25	2.75366
SMYD3	5.64193e-27	1.06438e-25	2.15831
AKT1S1	6.76527e-27	1.22368e-25	1.96752
BNIP3L	6.76527e-27	1.22368e-25	1.56946
FGFBP1	6.76527e-27	1.22368e-25	-0.676354
MVK	6.76527e-27	1.22368e-25	1.7289
OPLAH	6.76527e-27	1.22368e-25	2.46656
STAT2	6.76527e-27	1.22368e-25	2.04708
TJAP1	6.76527e-27	1.22368e-25	1.88981
ZFAND2B	6.76527e-27	1.22368e-25	2.11238
APOB	8.07794e-27	1.4244e-25	-1.5398
GP5	8.07794e-27	1.4244e-25	0.602909
IRGQ	8.07794e-27	1.4244e-25	1.40766
ITCH	8.07794e-27	1.4244e-25	1.46949
SYT1	8.07794e-27	1.4244e-25	-0.790102
LAT	9.61779e-27	1.64628e-25	1.58086
LIMD1	9.61779e-27	1.64628e-25	2.46378
MAVS	9.61779e-27	1.64628e-25	2.32227
NFKB1	9.61779e-27	1.64628e-25	1.77549
PCBP2	9.61779e-27	1.64628e-25	2.63252
PDE2A	9.61779e-27	1.64628e-25	2.86296
CASP7	1.14101e-26	1.91569e-25	2.34376
CCL21	1.14101e-26	1.91569e-25	1.00281
METAP2	1.14101e-26	1.91569e-25	1.57164
PPP1R2B	1.14101e-26	1.91569e-25	2.39077
ATE1	1.34927e-26	2.21242e-25	2.34549
CDNF	1.34927e-26	2.21242e-25	0.920526
CKAP5	1.34927e-26	2.21242e-25	2.0978
MTSS2	1.34927e-26	2.21242e-25	2.88407
PBXIP1	1.34927e-26	2.21242e-25	0.633898
ANKS1A	1.59161e-26	2.5619e-25	2.162
EIF2B4	1.59161e-26	2.5619e-25	2.09043
SPAST	1.59161e-26	2.5619e-25	2.99695
SULT1A1	1.59161e-26	2.5619e-25	2.71926
EVI5	1.87181e-26	2.93222e-25	1.91038
GAPDH	1.87181e-26	2.93222e-25	3.56514
MAP2K6	1.87181e-26	2.93222e-25	1.97082
RNASE1	1.87181e-26	2.93222e-25	0.485529
TBCB	1.87181e-26	2.93222e-25	2.13611
TMSB10	1.87181e-26	2.93222e-25	2.94681
AZI2	2.19493e-26	3.37807e-25	1.98178
F2R	2.19493e-26	3.37807e-25	1.31518
FGD3	2.19493e-26	3.37807e-25	2.3492
RELCH	2.19493e-26	3.37807e-25	2.11476
CHCHD3	2.56853e-26	3.86823e-25	2.06734
ICA1	2.56853e-26	3.86823e-25	2.09243
MICAL1	2.56853e-26	3.86823e-25	2.11536
NECAP2	2.56853e-26	3.86823e-25	2.25631
TNFRSF4	2.56853e-26	3.86823e-25	-0.544666
CCS	2.99767e-26	4.41968e-25	1.50091
ITGAM	2.99767e-26	4.41968e-25	-0.618919
ROBO2	2.99767e-26	4.41968e-25	-0.621668
UBE2L6	2.99767e-26	4.41968e-25	1.81241
USP8	2.99767e-26	4.41968e-25	2.45394
CD74	3.48992e-26	5.03956e-25	-0.70474
CRB2	3.48992e-26	5.03956e-25	-0.465462
INPP4B	3.48992e-26	5.03956e-25	2.61782
NRCAM	3.48992e-26	5.03956e-25	-0.474562
RABEP2	3.48992e-26	5.03956e-25	2.20339
ANKMY2	4.05538e-26	5.71499e-25	2.04731
ARL2BP	4.05538e-26	5.71499e-25	1.66797
C2orf88	4.05538e-26	5.71499e-25	2.17629
CDC42BPB	4.05538e-26	5.71499e-25	2.56185
JPT2	4.05538e-26	5.71499e-25	2.47808
S100A4	4.05538e-26	5.71499e-25	1.47222
ASPSCR1	4.70161e-26	6.52093e-25	1.59513
DNAJB14	4.70161e-26	6.52093e-25	1.69028
GLO1	4.70161e-26	6.52093e-25	1.16284
SPART	4.70161e-26	6.52093e-25	1.87408
FAM114A1	5.43998e-26	7.4566e-25	-0.94765
GNL3L	5.43998e-26	7.4566e-25	2.00742
IL31RA	5.43998e-26	7.4566e-25	-1.15207
ANKZF1	6.28312e-26	8.47979e-25	1.66896
INPP5D	6.28312e-26	8.47979e-25	1.69152
SRPK2	6.28312e-26	8.47979e-25	1.69223
ZBTB16	6.28312e-26	8.47979e-25	1.55422
DNAJC9	7.24237e-26	9.62632e-25	1.74342
FGFBP2	7.24237e-26	9.62632e-25	-1.06989
GDF2	7.24237e-26	9.62632e-25	-1.19899
NFX1	7.24237e-26	9.62632e-25	2.38803
BOLA2	8.3329e-26	1.09105e-24	1.73362
GP1BB	8.3329e-26	1.09105e-24	1.60227
PIBF1	8.3329e-26	1.09105e-24	1.94926
REEP4	8.3329e-26	1.09105e-24	1.74466
MINDY1	9.57235e-26	1.24868e-24	2.28099
DBNL	1.09772e-25	1.41095e-24	2.07651
GIPC3	1.09772e-25	1.41095e-24	1.88409
PSIP1	1.09772e-25	1.41095e-24	1.95295
TREH	1.09772e-25	1.41095e-24	0.901224
ITIH3	1.25675e-25	1.60361e-24	-1.0057
SERPINB6	1.25675e-25	1.60361e-24	1.29071
CNTN5	1.43674e-25	1.80699e-24	-0.972154
EIF4G1	1.43674e-25	1.80699e-24	2.11905
INSL3	1.43674e-25	1.80699e-24	4.91038
YOD1	1.43674e-25	1.80699e-24	1.97451
LAT2	1.63995e-25	2.04789e-24	3.34089
SH2D1A	1.63995e-25	2.04789e-24	2.16963
ITGB7	1.86916e-25	2.29331e-24	-0.583154
LTA4H	1.86916e-25	2.29331e-24	-0.993636
PLCB2	1.86916e-25	2.29331e-24	2.69046
RNF10	1.86916e-25	2.29331e-24	1.45762
SMAD5	1.86916e-25	2.29331e-24	0.384459
APRT	2.12765e-25	2.55683e-24	0.874423
DOHH	2.12765e-25	2.55683e-24	1.57156
PARP10	2.12765e-25	2.55683e-24	1.73345
PAXX	2.12765e-25	2.55683e-24	1.23711
PM20D1	2.12765e-25	2.55683e-24	3.56766
PPP1CC	2.12765e-25	2.55683e-24	1.76548
ARHGAP25	2.41846e-25	2.81006e-24	1.71837
BCAN	2.41846e-25	2.81006e-24	-0.490959
GOPC	2.41846e-25	2.81006e-24	2.4481
MPHOSPH8	2.41846e-25	2.81006e-24	2.25649
NACC1	2.41846e-25	2.81006e-24	1.41975
NEDD1	2.41846e-25	2.81006e-24	1.60064
PDLIM5	2.41846e-25	2.81006e-24	2.12303
STK11	2.41846e-25	2.81006e-24	1.63387
TRAF2	2.41846e-25	2.81006e-24	2.02242
YES1	2.41846e-25	2.81006e-24	2.52631
CLEC1B	2.74536e-25	3.14819e-24	2.00683
DCTN2	2.74536e-25	3.14819e-24	2.39408
LACRT	2.74536e-25	3.14819e-24	-1.82106
RANBP1	2.74536e-25	3.14819e-24	1.49473
COL2A1	3.11266e-25	3.52333e-24	-2.16746
CRLF1	3.11266e-25	3.52333e-24	0.578945
ENY2	3.11266e-25	3.52333e-24	1.6023
PRKCI	3.11266e-25	3.52333e-24	0.720857
BANK1	3.52463e-25	3.9139e-24	2.4148
DNAJC17	3.52463e-25	3.9139e-24	1.77914
FAM114A2	3.52463e-25	3.9139e-24	1.85688
KIRREL2	3.52463e-25	3.9139e-24	-0.922362
PLXNA4	3.52463e-25	3.9139e-24	1.57524
SAA4	3.52463e-25	3.9139e-24	-1.19894
EVI5L	3.98634e-25	4.38497e-24	1.99445
PDLIM7	3.98634e-25	4.38497e-24	2.5515
SAMD9L	3.98634e-25	4.38497e-24	1.83404
DAAM1	4.50345e-25	4.84742e-24	1.8786
EHBP1	4.50345e-25	4.84742e-24	1.48524
EVA1C	4.50345e-25	4.84742e-24	0.786131
GAP43	4.50345e-25	4.84742e-24	-1.09031
PLPBP	4.50345e-25	4.84742e-24	1.77127
RAPGEF2	4.50345e-25	4.84742e-24	2.24627
RPEL1	4.50345e-25	4.84742e-24	2.37926
CD59	5.08178e-25	5.3873e-24	0.333969
GP6	5.08178e-25	5.3873e-24	1.47859
LPP	5.08178e-25	5.3873e-24	2.04212
RABGAP1L	5.08178e-25	5.3873e-24	1.6632
RSPO3	5.08178e-25	5.3873e-24	1.12851
ICOSLG	5.72801e-25	5.98202e-24	-0.434532
MKNK1	5.72801e-25	5.98202e-24	2.26187
MSRA	5.72801e-25	5.98202e-24	1.8209
MTHFSD	5.72801e-25	5.98202e-24	2.24398
S100A16	5.72801e-25	5.98202e-24	-1.01205
ARHGEF1	6.44973e-25	6.6565e-24	2.08308
FNBP1	6.44973e-25	6.6565e-24	1.22113
PIKFYVE	6.44973e-25	6.6565e-24	1.65843
RAB2B	6.44973e-25	6.6565e-24	1.6866
CTH	7.25474e-25	7.35748e-24	1.47294
KLK13	7.25474e-25	7.35748e-24	0.662344
PRKAR2A	7.25474e-25	7.35748e-24	1.54765
RIPK3	7.25474e-25	7.35748e-24	1.66843
VPS28	7.25474e-25	7.35748e-24	1.8909
VWC2L	7.25474e-25	7.35748e-24	-1.35238
GPC1	8.1519e-25	8.19628e-24	-0.524054
MELTF	8.1519e-25	8.19628e-24	-0.475981
TCL1A	8.1519e-25	8.19628e-24	1.82315
AKAP12	9.15117e-25	9.07103e-24	-0.599894
ATXN3	9.15117e-25	9.07103e-24	1.75691
DBN1	9.15117e-25	9.07103e-24	1.13317
RSPO1	9.15117e-25	9.07103e-24	0.825734
SUSD1	9.15117e-25	9.07103e-24	1.27737
CSPG4	1.02629e-24	1.00035e-23	-0.738971
CYLD	1.02629e-24	1.00035e-23	2.19095
IRAK1	1.02629e-24	1.00035e-23	1.59831
MITD1	1.02629e-24	1.00035e-23	2.01962
PLXNB3	1.02629e-24	1.00035e-23	1.0271
RNF213	1.02629e-24	1.00035e-23	1.47244
B4GAT1	1.14988e-24	1.11155e-23	-0.451656
NPTXR	1.14988e-24	1.11155e-23	-0.648621
UACA	1.14988e-24	1.11155e-23	2.1889
ASPN	1.28721e-24	1.22076e-23	-0.896309
CRH	1.28721e-24	1.22076e-23	-1.73798
GFER	1.28721e-24	1.22076e-23	1.68928
GZMA	1.28721e-24	1.22076e-23	0.614306
NCOA1	1.28721e-24	1.22076e-23	1.50033
PSMG1	1.28721e-24	1.22076e-23	2.05108
UPF3B	1.28721e-24	1.22076e-23	0.953194
SHMT1	1.43963e-24	1.35797e-23	1.83473
TMED8	1.43963e-24	1.35797e-23	2.20924
CEP170	1.60868e-24	1.50932e-23	2.05782
MTDH	1.60868e-24	1.50932e-23	2.15643
LEPR	1.79609e-24	1.67175e-23	-0.512666
PLA2G4A	1.79609e-24	1.67175e-23	2.143
TBCC	1.79609e-24	1.67175e-23	1.95804
ABL1	2.00364e-24	1.84535e-23	1.60489
GRHPR	2.00364e-24	1.84535e-23	1.5854
PRKAR1A	2.00364e-24	1.84535e-23	1.69164
RNF41	2.00364e-24	1.84535e-23	1.70692
CTIF	2.23336e-24	2.03555e-23	2.43433
EPG5	2.23336e-24	2.03555e-23	1.8632
PEBP1	2.23336e-24	2.03555e-23	1.44049
RIMOC1	2.23336e-24	2.03555e-23	1.84874
COMMD2	2.48746e-24	2.24961e-23	1.10579
MOCS2	2.48746e-24	2.24961e-23	1.40631
VPS54	2.48746e-24	2.24961e-23	2.00568
CA4	2.7683e-24	2.48439e-23	0.327931
CIAPIN1	2.7683e-24	2.48439e-23	1.59037
SMAD3	2.7683e-24	2.48439e-23	1.86782
CAMSAP1	3.07849e-24	2.74173e-23	2.27713
DGKI	3.07849e-24	2.74173e-23	2.07243
IRAK4	3.07849e-24	2.74173e-23	2.35049
GLRX	3.42092e-24	3.001e-23	1.94129
PPP1R2	3.42092e-24	3.001e-23	1.74237
TDRD3	3.42092e-24	3.001e-23	1.33404
TREML1	3.42092e-24	3.001e-23	1.65901
UBE2B	3.42092e-24	3.001e-23	1.51763
VPS53	3.42092e-24	3.001e-23	1.90889
ADAM15	3.79865e-24	3.31579e-23	-0.40294
TIA1	3.79865e-24	3.31579e-23	4.12508
ARHGAP12	4.67389e-24	4.04955e-23	1.70281
PLEKHO1	4.67389e-24	4.04955e-23	2.10917
SPINT3	4.67389e-24	4.04955e-23	6.22932
AFAP1	5.17909e-24	4.46522e-23	0.823532
EIF4B	5.17909e-24	4.46522e-23	1.65781
LACTB2	5.73503e-24	4.90835e-23	1.67439
PTEN	5.73503e-24	4.90835e-23	1.32955
SNX18	5.73503e-24	4.90835e-23	1.79303
ASAP2	7.01862e-24	5.96327e-23	1.95502
C16orf86	7.01862e-24	5.96327e-23	1.98484
GGCT	7.01862e-24	5.96327e-23	1.444
CD86	7.75698e-24	6.52739e-23	-0.328778
MDGA1	7.75698e-24	6.52739e-23	-0.596076
MICALL2	7.75698e-24	6.52739e-23	1.9096
TACC3	7.75698e-24	6.52739e-23	2.21995
EIF4EBP1	8.56772e-24	7.14113e-23	2.15251
MOCS3	8.56772e-24	7.14113e-23	1.40547
NUCB2	8.56772e-24	7.14113e-23	0.923357
RFC4	8.56772e-24	7.14113e-23	1.6099
AAGAB	9.45741e-24	7.77191e-23	1.82574
IMPA1	9.45741e-24	7.77191e-23	1.16065
IRF3	9.45741e-24	7.77191e-23	1.73336
PDIA4	9.45741e-24	7.77191e-23	1.78577
PRTG	9.45741e-24	7.77191e-23	-0.375799
SARG	9.45741e-24	7.77191e-23	2.35263
LRCH1	1.04332e-23	8.43552e-23	1.64472
MMP13	1.04332e-23	8.43552e-23	-1.7173
PSMG3	1.04332e-23	8.43552e-23	1.44659
PSTPIP2	1.04332e-23	8.43552e-23	1.81801
TXNDC5	1.04332e-23	8.43552e-23	1.66745
UBXN2B	1.04332e-23	8.43552e-23	1.58344
WWP2	1.04332e-23	8.43552e-23	1.29425
GMPR	1.1503e-23	9.23661e-23	1.39285
NUB1	1.1503e-23	9.23661e-23	1.79226
PTPRZ1	1.1503e-23	9.23661e-23	-1.12337
FAM120B	1.26751e-23	1.01546e-22	1.90029
ASCC1	1.39587e-23	1.11068e-22	2.04293
CCL27	1.39587e-23	1.11068e-22	-0.650983
TINAGL1	1.39587e-23	1.11068e-22	0.327473
EHD4	1.53638e-23	1.20607e-22	1.39316
GRAP2	1.53638e-23	1.20607e-22	2.63556
MDK	1.53638e-23	1.20607e-22	0.708254
MRTFA	1.53638e-23	1.20607e-22	1.56232
SEMA3F	1.53638e-23	1.20607e-22	0.478933
TIMP4	1.53638e-23	1.20607e-22	0.55467
ABRAXAS2	1.6901e-23	1.30918e-22	2.27455
FADD	1.6901e-23	1.30918e-22	1.77507
KATNB1	1.6901e-23	1.30918e-22	2.14385
KAZN	1.6901e-23	1.30918e-22	1.93913
STAMBP	1.6901e-23	1.30918e-22	1.87135
TNFRSF8	1.6901e-23	1.30918e-22	-0.877356
AARSD1	1.8582e-23	1.42992e-22	1.55957
DPP6	1.8582e-23	1.42992e-22	-0.619758
ERBIN	1.8582e-23	1.42992e-22	2.27265
ARF6	2.04195e-23	1.56445e-22	2.37163
SH2B3	2.04195e-23	1.56445e-22	2.24487
FOXO1	2.24269e-23	1.71451e-22	1.95858
COMMD1	2.46191e-23	1.86584e-22	1.36905
NAP1L4	2.46191e-23	1.86584e-22	0.791192
PER3	2.46191e-23	1.86584e-22	2.14231
UMAD1	2.46191e-23	1.86584e-22	1.9654
F9	2.7012e-23	2.04278e-22	0.369325
CDC37	2.96228e-23	2.22583e-22	2.35716
CLASP1	2.96228e-23	2.22583e-22	1.60449
RAB11FIP3	2.96228e-23	2.22583e-22	1.90967
CD5	3.24701e-23	2.4242e-22	-0.465713
EPHA2	3.24701e-23	2.4242e-22	-0.723509
SNX9	3.24701e-23	2.4242e-22	1.94013
ATG4A	3.5574e-23	2.6391e-22	1.52369
CACYBP	3.5574e-23	2.6391e-22	2.06308
MAPKAPK2	3.5574e-23	2.6391e-22	1.60318
PSME2	3.89563e-23	2.8718e-22	0.964279
SNRK	3.89563e-23	2.8718e-22	1.62395
TOP2B	3.89563e-23	2.8718e-22	1.85544
CHM	4.26402e-23	3.11718e-22	1.90507
GRP	4.26402e-23	3.11718e-22	-0.999771
PIK3AP1	4.26402e-23	3.11718e-22	1.62897
SBDS	4.26402e-23	3.11718e-22	3.14092
MPP7	4.66513e-23	3.40331e-22	1.83519
HDGF	5.10166e-23	3.70636e-22	1.21611
PPP1R2P1	5.10166e-23	3.70636e-22	1.4405
CEP104	5.57656e-23	4.03467e-22	1.62617
PTPN11	5.57656e-23	4.03467e-22	1.9698
BAG5	6.09301e-23	4.39022e-22	1.9337
GNLY	6.09301e-23	4.39022e-22	0.970653
DENR	6.65441e-23	4.77512e-22	1.9834
RBM17	6.65441e-23	4.77512e-22	1.72692
CORO1A	7.26445e-23	5.19164e-22	1.65318
KATNAL1	7.26445e-23	5.19164e-22	1.97898
AFAP1L2	7.92711e-23	5.60811e-22	1.13647
BMP10	7.92711e-23	5.60811e-22	-0.445665
MAP4K5	7.92711e-23	5.60811e-22	2.31878
NUMB	7.92711e-23	5.60811e-22	2.0161
UBOX5	7.92711e-23	5.60811e-22	1.25179
CA12	8.64664e-23	6.0561e-22	0.463615
MIF	8.64664e-23	6.0561e-22	1.49508
MSTN	8.64664e-23	6.0561e-22	0.872079
PPP1R18	8.64664e-23	6.0561e-22	0.934249
TRIM41	8.64664e-23	6.0561e-22	2.29051
HS1BP3	9.42763e-23	6.58995e-22	1.96124
ADM	1.02751e-22	7.12553e-22	1.03389
IGFBP4	1.02751e-22	7.12553e-22	0.52762
RADIL	1.02751e-22	7.12553e-22	1.72139
SERPINB1	1.02751e-22	7.12553e-22	2.09849
CNP	1.11942e-22	7.67198e-22	1.49456
CR2	1.11942e-22	7.67198e-22	-0.414803
DFFA	1.11942e-22	7.67198e-22	1.71358
HNRNPK	1.11942e-22	7.67198e-22	2.19146
ITGB1BP2	1.11942e-22	7.67198e-22	1.90507
PPP1R14A	1.11942e-22	7.67198e-22	1.36959
CASP10	1.21908e-22	8.27421e-22	1.3825
CDR2L	1.21908e-22	8.27421e-22	1.48375
DNMBP	1.21908e-22	8.27421e-22	1.78957
KLHDC4	1.21908e-22	8.27421e-22	1.47308
UNC5D	1.21908e-22	8.27421e-22	-0.826789
DNM1	1.32711e-22	8.92113e-22	2.36565
PPIB	1.32711e-22	8.92113e-22	1.53882
ROBO1	1.32711e-22	8.92113e-22	-0.35182
SDK2	1.32711e-22	8.92113e-22	-0.433327
TIGAR	1.32711e-22	8.92113e-22	1.40144
ERP29	1.44416e-22	9.61584e-22	1.95786
HPCAL1	1.44416e-22	9.61584e-22	1.30672
PARD3	1.44416e-22	9.61584e-22	1.99111
QPCT	1.44416e-22	9.61584e-22	0.335848
SCG2	1.44416e-22	9.61584e-22	-0.597373
CNTN3	1.57094e-22	1.03229e-21	0.469458
HAGH	1.57094e-22	1.03229e-21	1.7645
LUZP2	1.57094e-22	1.03229e-21	-0.846132
MARS1	1.57094e-22	1.03229e-21	1.80106
MCF2L	1.57094e-22	1.03229e-21	1.45261
NEK3	1.57094e-22	1.03229e-21	1.87289
PHF20L1	1.57094e-22	1.03229e-21	1.60534
CHI3L1	1.70822e-22	1.11209e-21	0.561911
IFT20	1.70822e-22	1.11209e-21	1.00694
RILPL1	1.70822e-22	1.11209e-21	1.67219
STX4	1.70822e-22	1.11209e-21	1.81764
TAB2	1.70822e-22	1.11209e-21	1.9112
SYF2	1.85682e-22	1.20659e-21	1.55253
EGF	2.01762e-22	1.30144e-21	1.75547
FAM221A	2.01762e-22	1.30144e-21	1.4505
IPCEF1	2.01762e-22	1.30144e-21	1.70051
SSNA1	2.01762e-22	1.30144e-21	1.24218
BARGIN	2.19157e-22	1.39822e-21	1.31468
DKKL1	2.19157e-22	1.39822e-21	-0.607365
ENDOU	2.19157e-22	1.39822e-21	0.482207
GCLM	2.19157e-22	1.39822e-21	1.55847
NARS1	2.19157e-22	1.39822e-21	1.07377
TWF2	2.19157e-22	1.39822e-21	2.28175
ART3	2.37967e-22	1.49915e-21	0.349444
CALB1	2.37967e-22	1.49915e-21	-0.507772
ENTPD3	2.37967e-22	1.49915e-21	-1.35669
GSDMD	2.37967e-22	1.49915e-21	2.52454
IGSF3	2.37967e-22	1.49915e-21	-0.705855
MFAP5	2.37967e-22	1.49915e-21	0.580007
THTPA	2.37967e-22	1.49915e-21	1.98976
LRPAP1	2.58302e-22	1.62144e-21	0.82315
SYTL4	2.58302e-22	1.62144e-21	2.29008
CEP43	3.04024e-22	1.90503e-21	1.61172
PCM1	3.29669e-22	2.06205e-21	0.916283
CNTN4	3.5736e-22	2.22336e-21	-0.319813
DARS1	3.5736e-22	2.22336e-21	1.6074
PDCL	3.5736e-22	2.22336e-21	1.17554
TBL1X	3.87251e-22	2.40507e-21	1.56364
C1QA	4.19506e-22	2.59163e-21	0.317376
CSDE1	4.19506e-22	2.59163e-21	2.28113
STX17	4.19506e-22	2.59163e-21	1.66081
CDH15	4.54303e-22	2.78211e-21	-1.1944
DNAJB1	4.54303e-22	2.78211e-21	2.03037
EPHB6	4.54303e-22	2.78211e-21	-0.3929
FCRL1	4.54303e-22	2.78211e-21	-0.579534
UPF3A	4.54303e-22	2.78211e-21	1.57437
DEFB1	4.91832e-22	3.00146e-21	0.55849
ITGB1	4.91832e-22	3.00146e-21	-0.423644
BPIFA2	5.32295e-22	3.23713e-21	-0.835589
DPP4	5.32295e-22	3.23713e-21	-0.603507
CASP3	5.7591e-22	3.48426e-21	1.79376
GOLGA3	5.7591e-22	3.48426e-21	1.75293
LRTM2	5.7591e-22	3.48426e-21	-0.645883
CDKN1A	6.22909e-22	3.73639e-21	1.9003
FAS	6.22909e-22	3.73639e-21	0.325984
PARP1	6.22909e-22	3.73639e-21	1.83397
SLITRK5	6.22909e-22	3.73639e-21	-0.609415
USP28	6.22909e-22	3.73639e-21	0.551038
RETN	6.73542e-22	4.0332e-21	0.499627
AP1AR	7.28073e-22	4.35232e-21	1.14335
LYSMD1	7.86789e-22	4.67147e-21	1.63885
PPCDC	7.86789e-22	4.67147e-21	1.08053
PRMT3	7.86789e-22	4.67147e-21	1.55569
PTGR1	7.86789e-22	4.67147e-21	1.14494
CASC3	8.49992e-22	5.02972e-21	1.77216
LGALS1	8.49992e-22	5.02972e-21	0.774011
AAMDC	9.18008e-22	5.3958e-21	1.13477
CNTN2	9.18008e-22	5.3958e-21	-0.560465
P4HB	9.18008e-22	5.3958e-21	0.664398
SRC	9.18008e-22	5.3958e-21	1.65787
HDAC5	9.91186e-22	5.79678e-21	1.72599
POLR2F	9.91186e-22	5.79678e-21	1.07604
UFD1	9.91186e-22	5.79678e-21	2.96957
CD38	1.06989e-21	6.24669e-21	0.496652
CASP2	1.15453e-21	6.72966e-21	1.30175
ACYP1	1.24552e-21	7.248e-21	1.25018
CA2	1.34332e-21	7.79126e-21	1.8216
UROD	1.34332e-21	7.79126e-21	1.35364
MAP2K1	1.4484e-21	8.37307e-21	1.82957
SASH3	1.4484e-21	8.37307e-21	1.62667
RNF25	1.56129e-21	8.98127e-21	1.35074
SH3BP5	1.56129e-21	8.98127e-21	1.82343
SNAP23	1.56129e-21	8.98127e-21	1.49291
AMPD3	1.68253e-21	9.58444e-21	1.67094
ATOX1	1.68253e-21	9.58444e-21	1.14882
EDAR	1.68253e-21	9.58444e-21	1.54556
RC3H1	1.68253e-21	9.58444e-21	1.38595
TREM2	1.68253e-21	9.58444e-21	-0.616137
XIAP	1.68253e-21	9.58444e-21	1.52054
APPL2	1.81272e-21	1.0276e-20	1.55293
HBS1L	1.81272e-21	1.0276e-20	2.10115
USO1	1.81272e-21	1.0276e-20	1.43098
DPEP1	1.95247e-21	1.10148e-20	0.41193
LRCH4	1.95247e-21	1.10148e-20	1.38888
TSPYL1	1.95247e-21	1.10148e-20	1.04021
CD40LG	2.10245e-21	1.18229e-20	1.42587
DNAJC7	2.10245e-21	1.18229e-20	1.65326
GMPR2	2.26339e-21	1.26468e-20	1.67487
SLMAP	2.26339e-21	1.26468e-20	1.41059
UBR2	2.26339e-21	1.26468e-20	1.95128
VSIG4	2.26339e-21	1.26468e-20	0.527991
CD99L2	2.43603e-21	1.3504e-20	0.371207
DNER	2.43603e-21	1.3504e-20	-0.280077
FXYD5	2.43603e-21	1.3504e-20	1.70376
SUGT1	2.43603e-21	1.3504e-20	1.86624
VGF	2.43603e-21	1.3504e-20	-0.848094
BECN1	2.62118e-21	1.44846e-20	1.36701
LILRB4	2.62118e-21	1.44846e-20	0.596026
PRKAB1	2.81972e-21	1.55572e-20	1.20346
CCN1	3.03255e-21	1.66269e-20	-0.928792
CTSV	3.03255e-21	1.66269e-20	0.60347
RAD51AP2	3.03255e-21	1.66269e-20	2.32611
RILP	3.03255e-21	1.66269e-20	1.27134
GRN	3.26066e-21	1.77942e-20	-0.318847
GSR	3.26066e-21	1.77942e-20	0.282315
SLC27A4	3.26066e-21	1.77942e-20	1.91052
HDGFL2	3.50509e-21	1.90984e-20	1.7089
CFAP36	3.76695e-21	2.04617e-20	1.59066
FOXJ3	3.76695e-21	2.04617e-20	1.60822
CMIP	4.04742e-21	2.18835e-20	2.29456
IL1RL1	4.04742e-21	2.18835e-20	0.754625
SGF29	4.04742e-21	2.18835e-20	1.30083
ABCF2	4.34777e-21	2.33277e-20	1.37897
F11R	4.34777e-21	2.33277e-20	0.880577
FKBP14	4.34777e-21	2.33277e-20	1.68307
PPP6R2	4.34777e-21	2.33277e-20	0.630306
PUDP	4.34777e-21	2.33277e-20	1.09312
COL5A1	5.01352e-21	2.67769e-20	-1.25979
DDI2	5.01352e-21	2.67769e-20	1.64227
DLK1	5.01352e-21	2.67769e-20	-0.491041
CR1	5.38187e-21	2.85272e-20	-0.423963
FAM172A	5.38187e-21	2.85272e-20	1.21027
LAYN	5.38187e-21	2.85272e-20	-0.393285
SLPI	5.38187e-21	2.85272e-20	0.775595
STAT5B	5.38187e-21	2.85272e-20	2.98129
EIF3G	5.77599e-21	3.03412e-20	2.52164
FRMD8	5.77599e-21	3.03412e-20	1.49616
ITPA	5.77599e-21	3.03412e-20	2.38534
PAGR1	5.77599e-21	3.03412e-20	1.23449
TIMM8A	5.77599e-21	3.03412e-20	1.48475
TNN	5.77599e-21	3.03412e-20	-0.471221
ADAMTS8	6.19759e-21	3.24587e-20	-0.562763
DPP10	6.19759e-21	3.24587e-20	-0.443324
CD2AP	6.6485e-21	3.47167e-20	1.3342
STIP1	6.6485e-21	3.47167e-20	1.44006
CARHSP1	7.13067e-21	3.70689e-20	1.11466
GCFC2	7.13067e-21	3.70689e-20	0.910396
RNF214	7.13067e-21	3.70689e-20	1.61456
GOLGA1	7.64614e-21	3.95727e-20	1.79626
RRM2B	7.64614e-21	3.95727e-20	1.38534
TNXB	7.64614e-21	3.95727e-20	-0.328754
LHPP	8.19713e-21	4.21138e-20	1.04775
OXT	8.19713e-21	4.21138e-20	1.26311
PRSS22	8.19713e-21	4.21138e-20	0.683368
SCRG1	8.19713e-21	4.21138e-20	-1.22704
VPS4B	8.19713e-21	4.21138e-20	1.86842
MESD	8.78595e-21	4.50071e-20	2.27147
TBCA	8.78595e-21	4.50071e-20	1.99698
GAS2L1	1.00872e-20	5.15223e-20	1.54919
SH3GLB2	1.00872e-20	5.15223e-20	1.17402
SMARCA2	1.0805e-20	5.50285e-20	1.41012
TNFRSF14	1.0805e-20	5.50285e-20	0.442572
CRYBB1	1.15715e-20	5.87617e-20	1.34282
TXNRD1	1.15715e-20	5.87617e-20	0.92545
IGFBP3	1.23899e-20	6.27359e-20	0.284751
SLA2	1.23899e-20	6.27359e-20	2.33072
CD83	1.41957e-20	7.15702e-20	-0.388737
FCRL2	1.41957e-20	7.15702e-20	-0.439751
NFE2	1.41957e-20	7.15702e-20	1.49116
CD46	1.51906e-20	7.61482e-20	0.330934
DAG1	1.51906e-20	7.61482e-20	0.961897
NXPH3	1.51906e-20	7.61482e-20	-0.567571
TBC1D17	1.51906e-20	7.61482e-20	1.16496
KIAA1143	1.62519e-20	8.13524e-20	1.55757
EFEMP2	1.73841e-20	8.68955e-20	0.96911
CA3	1.98789e-20	9.8803e-20	1.00585
ERI1	1.98789e-20	9.8803e-20	0.993012
IFIT3	1.98789e-20	9.8803e-20	2.00719
WHAMM	1.98789e-20	9.8803e-20	1.78607
EIF4E	2.12514e-20	1.05326e-19	1.98931
PNLIPRP1	2.12514e-20	1.05326e-19	0.710308
DTD1	2.27143e-20	1.11631e-19	1.77925
EIF2S2	2.27143e-20	1.11631e-19	1.20182
GLOD4	2.27143e-20	1.11631e-19	0.824217
LMOD1	2.27143e-20	1.11631e-19	0.551166
SOWAHC	2.27143e-20	1.11631e-19	0.521041
SPRED2	2.27143e-20	1.11631e-19	1.61604
DBI	2.42735e-20	1.18629e-19	1.26859
EGLN1	2.42735e-20	1.18629e-19	1.63328
GCC1	2.42735e-20	1.18629e-19	1.67929
ST13	2.42735e-20	1.18629e-19	1.08285
TCF25	2.59348e-20	1.26572e-19	1.77005
EIF4H	2.77047e-20	1.34835e-19	1.31624
UGGT1	2.77047e-20	1.34835e-19	0.35285
CC2D1A	2.959e-20	1.43414e-19	1.44564
ENPP6	2.959e-20	1.43414e-19	-0.554438
FMNL3	2.959e-20	1.43414e-19	1.98346
CEP135	3.15979e-20	1.52094e-19	1.54672
FLI1	3.15979e-20	1.52094e-19	2.73511
FRZB	3.15979e-20	1.52094e-19	0.399105
MANF	3.15979e-20	1.52094e-19	1.9145
TNFRSF9	3.15979e-20	1.52094e-19	-0.699428
CDC27	3.6012e-20	1.72161e-19	1.37687
MMP7	3.6012e-20	1.72161e-19	0.537937
NT5C3A	3.6012e-20	1.72161e-19	1.64952
RWDD1	3.6012e-20	1.72161e-19	1.25762
XRCC4	3.6012e-20	1.72161e-19	0.93046
LYSMD3	3.8435e-20	1.82996e-19	1.56669
MGMT	3.8435e-20	1.82996e-19	1.82095
RNASE4	3.8435e-20	1.82996e-19	0.357508
ANXA4	4.10137e-20	1.94482e-19	1.63332
CCN3	4.10137e-20	1.94482e-19	-1.00369
DDT	4.10137e-20	1.94482e-19	0.59761
CACNB3	4.37578e-20	2.06379e-19	1.6723
PI3	4.37578e-20	2.06379e-19	0.569478
SOD1	4.37578e-20	2.06379e-19	1.10657
SYK	4.37578e-20	2.06379e-19	1.35996
FCRL5	4.66773e-20	2.19559e-19	0.573935
KEL	4.66773e-20	2.19559e-19	0.39057
YARS1	5.30864e-20	2.49371e-19	2.34869
CASP9	5.65993e-20	2.64457e-19	1.02191
CMC1	5.65993e-20	2.64457e-19	1.85263
FABP5	5.65993e-20	2.64457e-19	1.23857
OTUD6B	5.65993e-20	2.64457e-19	1.65197
AP1G2	6.43053e-20	2.99665e-19	1.7067
CELSR2	6.43053e-20	2.99665e-19	0.495998
FAM91A1	6.85262e-20	3.18067e-19	1.56334
KIAA0513	6.85262e-20	3.18067e-19	1.9374
MYDGF	6.85262e-20	3.18067e-19	2.2397
SH3BP5L	7.3012e-20	3.37993e-19	1.5127
SNX5	7.3012e-20	3.37993e-19	1.47698
CNRIP1	7.77787e-20	3.577e-19	1.66986
DNPH1	7.77787e-20	3.577e-19	1.05964
HLA-DRA	7.77787e-20	3.577e-19	-0.707817
PAK4	7.77787e-20	3.577e-19	1.8215
PSMG4	7.77787e-20	3.577e-19	1.04903
TES	8.28431e-20	3.80493e-19	1.06653
ADD2	8.8223e-20	4.04144e-19	1.21725
COMMD9	8.8223e-20	4.04144e-19	1.00628
MAPK9	9.39373e-20	4.2976e-19	0.942979
CERT1	1.00006e-19	4.53971e-19	1.3985
DAPP1	1.00006e-19	4.53971e-19	1.75019
DXO	1.00006e-19	4.53971e-19	1.40481
NIT1	1.00006e-19	4.53971e-19	1.11576
PLAU	1.00006e-19	4.53971e-19	-0.368926
SHBG	1.00006e-19	4.53971e-19	-0.895052
MEGF10	1.1329e-19	5.12287e-19	-0.397622
MZT1	1.1329e-19	5.12287e-19	0.993582
SCARF1	1.1329e-19	5.12287e-19	0.712314
C1QTNF9	1.28259e-19	5.77002e-19	0.361512
CDH5	1.28259e-19	5.77002e-19	-0.342037
PFDN2	1.28259e-19	5.77002e-19	1.15563
ZMYND11	1.28259e-19	5.77002e-19	1.31892
NUDC	1.36438e-19	6.10665e-19	1.03095
SKAP2	1.36438e-19	6.10665e-19	1.73271
TCEAL1	1.36438e-19	6.10665e-19	1.54586
TOR1AIP1	1.36438e-19	6.10665e-19	2.30042
BOLA1	1.45117e-19	6.44575e-19	1.25605
BTC	1.45117e-19	6.44575e-19	1.65725
DTNB	1.45117e-19	6.44575e-19	0.69859
FRMD4B	1.45117e-19	6.44575e-19	1.76737
PHACTR2	1.45117e-19	6.44575e-19	1.9802
SCAMP2	1.45117e-19	6.44575e-19	1.51398
ASAP3	1.54323e-19	6.81159e-19	1.8434
BGLAP	1.54323e-19	6.81159e-19	-1.67035
GTPBP2	1.54323e-19	6.81159e-19	1.86729
SELL	1.54323e-19	6.81159e-19	-0.213769
WFDC1	1.54323e-19	6.81159e-19	0.514924
AP3B1	1.6409e-19	7.21543e-19	1.68857
NCKIPSD	1.6409e-19	7.21543e-19	1.21011
NHERF1	1.6409e-19	7.21543e-19	1.78018
SMOX	1.74448e-19	7.6613e-19	1.58595
ALCAM	1.85432e-19	8.08301e-19	-0.234289
BLTP3B	1.85432e-19	8.08301e-19	1.49646
CASP8	1.85432e-19	8.08301e-19	1.46237
RAB33A	1.85432e-19	8.08301e-19	1.65284
TOM1L1	1.85432e-19	8.08301e-19	1.02174
VASH1	1.85432e-19	8.08301e-19	2.01323
CD93	1.97079e-19	8.56941e-19	-0.461378
OTUD7B	1.97079e-19	8.56941e-19	1.3898
BIRC2	2.09427e-19	9.0614e-19	1.1828
DRAXIN	2.09427e-19	9.0614e-19	-0.791651
RGS10	2.09427e-19	9.0614e-19	1.74319
TNIP1	2.09427e-19	9.0614e-19	2.05069
IMUP	2.22516e-19	9.61586e-19	2.01542
ZFYVE19	2.36388e-19	1.02028e-18	1.71824
APEX1	2.51089e-19	1.0824e-18	2.16773
BLOC1S3	2.8317e-19	1.21919e-18	1.28386
ANKRD54	3.00652e-19	1.28972e-18	1.15978
AOC3	3.00652e-19	1.28972e-18	-0.438665
PAIP1	3.00652e-19	1.28972e-18	1.3508
DPEP2	3.19168e-19	1.36581e-18	-0.390516
PGLYRP1	3.19168e-19	1.36581e-18	0.990147
CRACR2A	3.38778e-19	1.43919e-18	2.26845
EPB41L3	3.38778e-19	1.43919e-18	1.32379
HNRNPUL1	3.38778e-19	1.43919e-18	1.40262
OGFR	3.38778e-19	1.43919e-18	0.77875
QDPR	3.38778e-19	1.43919e-18	0.876211
TOMM34	3.38778e-19	1.43919e-18	1.18257
CDHR5	3.81526e-19	1.61688e-18	0.329188
ZC3H15	3.81526e-19	1.61688e-18	1.16207
CETN2	4.04799e-19	1.71344e-18	1.59169
MAP4K1	4.29434e-19	1.81116e-18	1.4595
MRI1	4.29434e-19	1.81116e-18	1.61283
YJU2	4.29434e-19	1.81116e-18	1.5254
MIA	4.55505e-19	1.91421e-18	-0.618449
OSMR	4.55505e-19	1.91421e-18	-0.234014
PEBP4	4.55505e-19	1.91421e-18	0.669367
SRPRA	4.83095e-19	2.02773e-18	1.66037
F11	5.12287e-19	2.14257e-18	0.26734
MEPE	5.12287e-19	2.14257e-18	0.493432
TPMT	5.12287e-19	2.14257e-18	1.60324
LGALS8	5.7584e-19	2.4055e-18	1.20355
AK1	6.10394e-19	2.54379e-18	1.28226
GALM	6.10394e-19	2.54379e-18	1.03165
EEF1D	6.46937e-19	2.68651e-18	1.48127
FGF5	6.46937e-19	2.68651e-18	0.615368
PTPN6	6.46937e-19	2.68651e-18	0.94973
FSTL3	6.85578e-19	2.84025e-18	0.330097
RTBDN	6.85578e-19	2.84025e-18	-0.594781
FCAMR	7.26434e-19	3.00242e-18	-0.587124
TNFAIP2	7.26434e-19	3.00242e-18	0.926689
FLRT2	7.69626e-19	3.1772e-18	-0.386818
C2orf69	9.14531e-19	3.77096e-18	1.44607
LSP1	9.68417e-19	3.98379e-18	1.05421
PHYKPL	9.68417e-19	3.98379e-18	0.599221
CA13	1.02535e-18	4.20813e-18	1.66809
LAMTOR5	1.02535e-18	4.20813e-18	1.10928
MEF2C	1.08549e-18	4.44976e-18	1.35915
ILKAP	1.21612e-18	4.97944e-18	1.2978
DDX19B	1.28699e-18	5.25731e-18	1.75679
GRK5	1.28699e-18	5.25731e-18	2.09617
GFRA1	1.36181e-18	5.54361e-18	0.363602
LCP2	1.36181e-18	5.54361e-18	1.91549
NHEJ1	1.36181e-18	5.54361e-18	1.35633
CGREF1	1.44081e-18	5.85163e-18	-0.635053
GGA3	1.44081e-18	5.85163e-18	1.37102
BICD2	1.61225e-18	6.51023e-18	1.32823
CDC26	1.61225e-18	6.51023e-18	1.4654
NCOA7	1.61225e-18	6.51023e-18	1.90627
PTRHD1	1.61225e-18	6.51023e-18	1.39405
TTF2	1.61225e-18	6.51023e-18	1.75639
NSFL1C	1.70517e-18	6.87753e-18	1.40705
ADSL	1.80324e-18	7.25637e-18	1.28617
DNM3	1.80324e-18	7.25637e-18	1.03256
ARHGAP17	1.90671e-18	7.65521e-18	1.51836
BAG6	1.90671e-18	7.65521e-18	0.659434
ABHD14B	2.01589e-18	8.08431e-18	1.29437
NTHL1	2.13108e-18	8.52675e-18	0.991805
XG	2.13108e-18	8.52675e-18	0.41664
PAM	2.25259e-18	8.99241e-18	-0.385931
RPE	2.25259e-18	8.99241e-18	1.35658
ALDH9A1	2.38075e-18	9.47171e-18	1.13175
FKBPL	2.38075e-18	9.47171e-18	1.50398
SPINT2	2.38075e-18	9.47171e-18	1.27944
DAP	2.51592e-18	9.96428e-18	2.00327
EPHA1	2.51592e-18	9.96428e-18	0.50715
FBP1	2.51592e-18	9.96428e-18	-1.35361
LYN	2.51592e-18	9.96428e-18	1.11918
EREG	2.65845e-18	1.05051e-17	1.96585
TGFB1	2.65845e-18	1.05051e-17	0.675424
NCAPG	2.80875e-18	1.10616e-17	1.33311
SERPINB8	2.80875e-18	1.10616e-17	1.29847
TNFAIP8L2	2.80875e-18	1.10616e-17	1.43249
KIF22	2.96721e-18	1.16726e-17	1.81148
MZT2B	3.13426e-18	1.23159e-17	1.2455
FAP	3.49593e-18	1.37064e-17	-0.649594
PARK7	3.49593e-18	1.37064e-17	1.20356
CDV3	3.69152e-18	1.44249e-17	1.78577
HARS1	3.69152e-18	1.44249e-17	1.37605
SFRP1	3.69152e-18	1.44249e-17	0.626978
CIRBP	3.89762e-18	1.51292e-17	1.31529
CSF1R	3.89762e-18	1.51292e-17	-0.316891
DUSP3	3.89762e-18	1.51292e-17	1.58926
SMAD1	3.89762e-18	1.51292e-17	1.46941
SUMF2	3.89762e-18	1.51292e-17	0.65844
VTA1	3.89762e-18	1.51292e-17	1.19624
EBAG9	4.11479e-18	1.59368e-17	1.57019
RILPL2	4.11479e-18	1.59368e-17	1.54369
FGR	4.34358e-18	1.67859e-17	1.85579
PNP	4.34358e-18	1.67859e-17	2.47213
ALYREF	4.58459e-18	1.7659e-17	2.20904
EXTL1	4.58459e-18	1.7659e-17	-0.64543
INS-CPEPTIDE	4.58459e-18	1.7659e-17	2.33744
ERF	4.83846e-18	1.86164e-17	1.2686
TADA3	5.10585e-18	1.96022e-17	1.57904
TFF3	5.10585e-18	1.96022e-17	0.388898
ATAD3B	5.38743e-18	2.05931e-17	0.88568
LZTS1	5.38743e-18	2.05931e-17	-0.556401
PPME1	5.38743e-18	2.05931e-17	1.17986
PPP1R12B	5.38743e-18	2.05931e-17	1.45467
ACVRL1	5.68395e-18	2.16558e-17	0.182169
NBN	5.68395e-18	2.16558e-17	1.1973
PLCG1	5.68395e-18	2.16558e-17	0.965829
PSMD9	5.99615e-18	2.28205e-17	1.20738
FES	6.32484e-18	2.40193e-17	1.35793
GPI	6.32484e-18	2.40193e-17	1.07789
ARHGAP5	6.67086e-18	2.52242e-17	1.37441
AXL	6.67086e-18	2.52242e-17	-0.229862
LIG3	6.67086e-18	2.52242e-17	1.18626
MORC3	6.67086e-18	2.52242e-17	1.52238
CHCHD10	7.03507e-18	2.64872e-17	0.612832
COLEC12	7.03507e-18	2.64872e-17	-0.249959
CSNK1D	7.03507e-18	2.64872e-17	1.75067
PACSIN3	7.03507e-18	2.64872e-17	1.3199
ITGAL	7.4184e-18	2.79005e-17	-1.14617
VTI1A	7.82181e-18	2.93862e-17	0.516426
PPP1R12A	8.24633e-18	3.0948e-17	1.53173
GDAP2	8.69299e-18	3.25546e-17	1.2597
SRP14	8.69299e-18	3.25546e-17	1.2711
CTSH	9.65728e-18	3.60121e-17	0.52637
MAP7D2	9.65728e-18	3.60121e-17	1.39654
S100P	9.65728e-18	3.60121e-17	-1.57193
ZNRD2	9.65728e-18	3.60121e-17	1.09819
HDAC6	1.01773e-17	3.7911e-17	1.41777
EIF2AK3	1.07242e-17	3.98216e-17	1.79652
FHIT	1.07242e-17	3.98216e-17	1.42278
TRIP11	1.07242e-17	3.98216e-17	2.14121
BTN3A2	1.12995e-17	4.19131e-17	0.3949
BIN2	1.19044e-17	4.39709e-17	1.18858
ESYT1	1.19044e-17	4.39709e-17	2.1745
IGFBP2	1.19044e-17	4.39709e-17	-0.527459
PLA2G12A	1.19044e-17	4.39709e-17	1.33153
DNAJB4	1.25404e-17	4.62229e-17	0.595486
WDR46	1.25404e-17	4.62229e-17	1.11292
ABLIM1	1.32091e-17	4.86367e-17	1.55336
ATP6V1G1	1.39122e-17	5.11181e-17	1.64559
RPAP3	1.39122e-17	5.11181e-17	1.36059
AKT2	1.46512e-17	5.3721e-17	2.61542
DCTN1	1.46512e-17	5.3721e-17	1.24772
CRELD2	1.5428e-17	5.62752e-17	0.791566
DGKZ	1.5428e-17	5.62752e-17	1.05499
HSBP1	1.5428e-17	5.62752e-17	1.28775
MOG	1.5428e-17	5.62752e-17	-0.445256
SCAMP3	1.5428e-17	5.62752e-17	1.33133
CA1	1.62444e-17	5.90079e-17	1.49242
DGKA	1.62444e-17	5.90079e-17	0.981551
SPRY2	1.62444e-17	5.90079e-17	2.00574
TOX	1.62444e-17	5.90079e-17	1.2039
AK2	1.71024e-17	6.19962e-17	1.62253
IFT81	1.71024e-17	6.19962e-17	0.921284
C9orf40	1.8004e-17	6.51298e-17	1.62769
TOP1	1.8004e-17	6.51298e-17	2.63089
EIF4G3	1.89513e-17	6.84157e-17	1.54839
PCYT2	1.89513e-17	6.84157e-17	1.37717
LUC7L	1.99466e-17	7.18609e-17	0.718688
MAST4	1.99466e-17	7.18609e-17	1.08967
CRTAP	2.09922e-17	7.55502e-17	0.749793
SELE	2.32441e-17	8.34837e-17	-0.390921
STX8	2.32441e-17	8.34837e-17	1.2026
BLVRA	2.57281e-17	9.19346e-17	0.758388
CPA1	2.57281e-17	9.19346e-17	0.409128
MMP1	2.57281e-17	9.19346e-17	1.05725
TIMD4	2.57281e-17	9.19346e-17	-0.407059
TXNDC9	2.57281e-17	9.19346e-17	1.64416
TRIM40	2.8467e-17	1.01618e-16	1.00633
CA6	2.99399e-17	1.06443e-16	0.634642
ENTPD5	2.99399e-17	1.06443e-16	-0.205763
NCK2	2.99399e-17	1.06443e-16	1.71219
RRAS	2.99399e-17	1.06443e-16	2.43343
ANXA11	3.14861e-17	1.11827e-16	0.379481
IGBP1	3.31092e-17	1.17235e-16	1.3965
PRXL2B	3.31092e-17	1.17235e-16	1.57166
SMARCA4	3.31092e-17	1.17235e-16	0.91005
FSIP1	3.48128e-17	1.22895e-16	1.50565
GIMAP8	3.48128e-17	1.22895e-16	0.773349
MINK1	3.48128e-17	1.22895e-16	1.49476
CDK5RAP3	3.66007e-17	1.28689e-16	1.55737
CNPY4	3.66007e-17	1.28689e-16	1.06314
PDAP1	3.66007e-17	1.28689e-16	1.91935
TTC32	3.66007e-17	1.28689e-16	1.77024
KHK	3.84771e-17	1.34881e-16	1.03909
PSG1	3.84771e-17	1.34881e-16	0.688592
RTN4R	3.84771e-17	1.34881e-16	0.401258
EFEMP1	4.04461e-17	1.40939e-16	0.520418
EGFL6	4.04461e-17	1.40939e-16	1.23733
NCF1C_NCF1	4.04461e-17	1.40939e-16	4.1538
SIPA1	4.04461e-17	1.40939e-16	1.45507
WASHC3	4.04461e-17	1.40939e-16	1.56621
WNT9A	4.04461e-17	1.40939e-16	0.566688
TMF1	4.25121e-17	1.47991e-16	1.74445
CD55	4.46797e-17	1.55229e-16	0.19783
FYB1	4.46797e-17	1.55229e-16	1.57438
GCG	4.69537e-17	1.62486e-16	-1.79643
JAM2	4.69537e-17	1.62486e-16	-0.32472
NAPRT	4.69537e-17	1.62486e-16	0.865352
RHOC	4.69537e-17	1.62486e-16	1.33605
CCDC134	4.93391e-17	1.7007e-16	1.59559
EDF1	4.93391e-17	1.7007e-16	1.71464
EIF2D	4.93391e-17	1.7007e-16	1.3021
SIRT6	4.93391e-17	1.7007e-16	0.863814
CTF1	5.18412e-17	1.77995e-16	0.781375
FAM83F	5.18412e-17	1.77995e-16	0.850144
GHRL	5.18412e-17	1.77995e-16	-1.20315
TBC1D2	5.18412e-17	1.77995e-16	1.25234
CRIM1	5.44655e-17	1.86822e-16	0.285145
ANXA3	5.72177e-17	1.95498e-16	1.43736
MDH1	5.72177e-17	1.95498e-16	0.237401
POSTN	5.72177e-17	1.95498e-16	-0.569767
TNFSF14	5.72177e-17	1.95498e-16	0.849975
GNE	6.01038e-17	2.0496e-16	1.14118
RBM33	6.01038e-17	2.0496e-16	1.28739
CRNN	6.313e-17	2.15071e-16	-0.703575
EIF1AX	6.63031e-17	2.24356e-16	2.2459
FLYWCH2	6.63031e-17	2.24356e-16	1.36959
INHBC	6.63031e-17	2.24356e-16	0.49407
LBR	6.63031e-17	2.24356e-16	1.99274
PPM1F	6.63031e-17	2.24356e-16	1.11211
PPP1R9B	6.63031e-17	2.24356e-16	1.31488
SNX29	6.63031e-17	2.24356e-16	2.09191
CDKN2D	6.96296e-17	2.35159e-16	1.21892
HMBS	6.96296e-17	2.35159e-16	1.01025
GPNMB	7.3117e-17	2.46699e-16	-0.204231
CDH17	7.67725e-17	2.58288e-16	-0.564854
DCTN6	7.67725e-17	2.58288e-16	1.4489
LDLRAP1	7.67725e-17	2.58288e-16	1.54528
CKB	8.0604e-17	2.70401e-16	-0.55686
KIFC3	8.0604e-17	2.70401e-16	1.54462
KYAT1	8.0604e-17	2.70401e-16	1.19136
NXPH1	8.46197e-17	2.83061e-16	-0.426844
TEK	8.46197e-17	2.83061e-16	-0.277807
VAMP8	8.46197e-17	2.83061e-16	1.71057
CNTNAP2	8.88281e-17	2.96855e-16	-0.5445
DNAJB2	9.32381e-17	3.11296e-16	1.15463
ISLR2	9.78589e-17	3.26103e-16	-0.496946
MAP2	9.78589e-17	3.26103e-16	0.530273
DDX1	1.07772e-16	3.58458e-16	1.53596
NEDD4L	1.07772e-16	3.58458e-16	0.992017
FGF2	1.18652e-16	3.93524e-16	1.09447
IGFBP1	1.18652e-16	3.93524e-16	-1.70169
NOSIP	1.18652e-16	3.93524e-16	1.63937
CKAP4	1.30587e-16	4.32292e-16	-0.382173
COL18A1	1.30587e-16	4.32292e-16	0.211105
CLIP2	1.36981e-16	4.52605e-16	1.57889
PTGES3L	1.36981e-16	4.52605e-16	2.24306
EIF5	1.58028e-16	5.21166e-16	1.49218
SNU13	1.58028e-16	5.21166e-16	1.26173
DUSP19	1.65713e-16	5.44975e-16	1.06166
PSME1	1.65713e-16	5.44975e-16	0.669287
TDRKH	1.65713e-16	5.44975e-16	1.29547
GIGYF2	1.73758e-16	5.70363e-16	1.10936
NMT1	1.73758e-16	5.70363e-16	1.76511
CD40	1.8218e-16	5.9689e-16	0.443915
CLIC1	1.8218e-16	5.9689e-16	0.853483
PCDH12	1.90995e-16	6.25187e-16	-0.278346
CENATAC	2.09875e-16	6.8571e-16	1.09207
FKBP5	2.09875e-16	6.8571e-16	1.16755
CCDC50	2.19979e-16	7.18053e-16	0.801707
PVALB	2.53187e-16	8.24915e-16	1.11405
TPD52L2	2.53187e-16	8.24915e-16	1.58626
FKBP7	2.65295e-16	8.62761e-16	1.05991
PPL	2.65295e-16	8.62761e-16	0.47971
FTO	2.77961e-16	9.02279e-16	0.461849
PAG1	2.77961e-16	9.02279e-16	1.06596
AHCY	2.91209e-16	9.42668e-16	0.932209
DKK3	2.91209e-16	9.42668e-16	-0.293393
PPP2R5A	2.91209e-16	9.42668e-16	1.91945
BAG3	3.05066e-16	9.84799e-16	0.746511
MAGEB2	3.05066e-16	9.84799e-16	1.70339
MTHFD1	3.05066e-16	9.84799e-16	0.926089
MCFD2	3.19558e-16	1.03063e-15	0.66389
MYO9B	3.34714e-16	1.07852e-15	0.927956
CHRDL1	3.50563e-16	1.12546e-15	0.505723
IL12A_IL12B	3.50563e-16	1.12546e-15	-0.769054
SLITRK6	3.50563e-16	1.12546e-15	-0.294419
TERF2IP	3.50563e-16	1.12546e-15	1.29542
CHAD	3.67135e-16	1.17651e-15	-0.417173
NFATC3	3.67135e-16	1.17651e-15	0.638554
EHD3	3.84462e-16	1.22979e-15	1.62325
TPD52	3.84462e-16	1.22979e-15	1.51061
FCHSD2	4.02577e-16	1.28539e-15	0.565874
SCGB1A1	4.02577e-16	1.28539e-15	0.474358
CPB1	4.21515e-16	1.34341e-15	0.367706
UBXN1	4.21515e-16	1.34341e-15	1.36089
SEC13	4.41312e-16	1.40523e-15	0.739429
INPP1	4.62005e-16	1.46713e-15	0.963105
MSANTD3	4.62005e-16	1.46713e-15	0.805524
NECTIN2	4.62005e-16	1.46713e-15	0.334575
PAEP	4.83633e-16	1.53303e-15	1.61125
TP53	4.83633e-16	1.53303e-15	0.859931
GALNT7	5.06236e-16	1.60323e-15	-0.229101
SUGP1	5.29859e-16	1.67502e-15	1.30003
TNFRSF10B	5.29859e-16	1.67502e-15	-0.263568
ARFIP1	6.07287e-16	1.91462e-15	1.71705
EFCAB2	6.07287e-16	1.91462e-15	1.06901
FKBP10	6.07287e-16	1.91462e-15	0.660597
DNAJC6	6.35443e-16	1.998e-15	1.65927
MDM1	6.35443e-16	1.998e-15	1.56056
RBKS	6.35443e-16	1.998e-15	0.700957
CHIT1	6.95586e-16	2.18319e-15	0.296873
FKBP1B	6.95586e-16	2.18319e-15	1.85401
NMI	7.27682e-16	2.27985e-15	0.994678
TG	7.27682e-16	2.27985e-15	0.819421
RABL2B	7.9622e-16	2.49236e-15	1.2066
DCP1A	8.32786e-16	2.60218e-15	1.1584
HCLS1	8.32786e-16	2.60218e-15	0.777217
CEP85	8.70971e-16	2.71184e-15	1.17063
IL12B	8.70971e-16	2.71184e-15	-0.719153
SLC16A1	8.70971e-16	2.71184e-15	0.704147
SUSD4	8.70971e-16	2.71184e-15	-0.544777
DDX23	9.10845e-16	2.83096e-15	1.21499
SEMA4D	9.10845e-16	2.83096e-15	0.301694
DIPK2B	9.95946e-16	3.08726e-15	0.240325
DYNLT3	9.95946e-16	3.08726e-15	0.681222
PRKG1	9.95946e-16	3.08726e-15	1.68707
CDH6	1.13815e-15	3.51875e-15	-0.391856
PPP1R35	1.13815e-15	3.51875e-15	1.05108
VCPKMT	1.13815e-15	3.51875e-15	0.854651
PDCD5	1.18977e-15	3.67186e-15	1.05481
SV2A	1.18977e-15	3.67186e-15	1.18858
BLOC1S5	1.24365e-15	3.82803e-15	1.49369
CRIP2	1.24365e-15	3.82803e-15	0.617853
MYCBP2	1.24365e-15	3.82803e-15	0.82824
CTDSPL	1.48368e-15	4.56288e-15	1.34377
CD226	1.55035e-15	4.75956e-15	0.448559
NELL1	1.55035e-15	4.75956e-15	-0.252141
CAMLG	1.61991e-15	4.96008e-15	1.18795
ING1	1.61991e-15	4.96008e-15	1.1812
MAGED1	1.61991e-15	4.96008e-15	1.19391
SEC31A	1.69247e-15	5.17776e-15	0.949002
MIDN	1.76817e-15	5.40463e-15	1.21805
VPS37A	1.84714e-15	5.64109e-15	1.09629
NAMPT	1.92951e-15	5.87729e-15	1.38853
PEAR1	1.92951e-15	5.87729e-15	0.231114
PKD2	1.92951e-15	5.87729e-15	0.796834
DCXR	2.19845e-15	6.69068e-15	0.540624
BNIP2	2.29589e-15	6.96909e-15	1.01495
NPM1	2.29589e-15	6.96909e-15	1.66178
WASF3	2.29589e-15	6.96909e-15	1.52852
TSC22D1	2.61389e-15	7.92066e-15	1.1046
VAT1	2.61389e-15	7.92066e-15	-0.328793
COL3A1	2.72904e-15	8.26247e-15	-0.399949
C7orf50	2.84909e-15	8.60366e-15	0.845595
DYNLT1	2.84909e-15	8.60366e-15	1.51391
RTN4IP1	2.84909e-15	8.60366e-15	1.39525
SAV1	2.97423e-15	8.97383e-15	1.21813
TNC	3.10467e-15	9.35132e-15	-0.407888
UNC79	3.10467e-15	9.35132e-15	1.38821
COCH	3.24063e-15	9.75246e-15	0.468868
SELP	3.38233e-15	1.01702e-14	0.857685
NUDT16	3.53001e-15	1.05961e-14	1.22916
PPY	3.53001e-15	1.05961e-14	-0.832584
AMIGO2	3.68391e-15	1.10203e-14	0.202653
CWC15	3.68391e-15	1.10203e-14	1.13914
RNF169	3.68391e-15	1.10203e-14	1.05427
TNFRSF21	3.68391e-15	1.10203e-14	-0.193889
C7orf25	4.01138e-15	1.19592e-14	0.916811
CD79B	4.01138e-15	1.19592e-14	-0.407069
DLG4	4.01138e-15	1.19592e-14	1.06031
ESYT2	4.01138e-15	1.19592e-14	1.16955
ARHGEF2	4.55587e-15	1.35479e-14	1.72375
FCN1	4.55587e-15	1.35479e-14	0.504744
TOM1L2	4.55587e-15	1.35479e-14	1.31546
PRDX2	4.75274e-15	1.41094e-14	0.883927
SMNDC1	4.75274e-15	1.41094e-14	1.64158
TGM2	4.95782e-15	1.47058e-14	1.13738
DBH	5.17143e-15	1.53006e-14	0.381377
PDLIM1	5.17143e-15	1.53006e-14	1.73303
PYM1	5.17143e-15	1.53006e-14	1.9678
DMD	5.39392e-15	1.59455e-14	0.863093
DOK2	5.86696e-15	1.73293e-14	1.81728
PTPN1	6.11827e-15	1.80564e-14	1.55295
BAMBI	6.37997e-15	1.88129e-14	-0.638916
CPZ	6.65246e-15	1.95507e-14	-0.916799
ECI1	6.65246e-15	1.95507e-14	0.280269
FGFR2	6.65246e-15	1.95507e-14	-0.311311
MTPN	6.65246e-15	1.95507e-14	1.46538
CHMP1A	6.93618e-15	2.03164e-14	1.15959
MAX	6.93618e-15	2.03164e-14	1.65768
RIGI	6.93618e-15	2.03164e-14	1.22615
TP53I3	6.93618e-15	2.03164e-14	0.688372
GRSF1	7.23157e-15	2.11463e-14	1.56939
SGTA	7.23157e-15	2.11463e-14	0.949585
HSPB1	7.5391e-15	2.20272e-14	1.26729
CCT5	8.1925e-15	2.38965e-14	0.586494
LRRFIP1	8.1925e-15	2.38965e-14	1.28345
GLYR1	9.27624e-15	2.70127e-14	0.79311
SIRT2	9.27624e-15	2.70127e-14	1.47271
ARID4B	1.00743e-14	2.92882e-14	0.758867
LRRC37A2	1.00743e-14	2.92882e-14	-0.344357
ELOA	1.04979e-14	3.04438e-14	1.51486
NTPCR	1.04979e-14	3.04438e-14	1.16611
PDGFC	1.04979e-14	3.04438e-14	0.49314
CYTL1	1.09386e-14	3.16695e-14	-0.431077
SMAP1	1.09386e-14	3.16695e-14	1.24149
TTC1	1.13971e-14	3.29699e-14	0.950294
FIS1	1.18742e-14	3.42372e-14	1.05455
MNDA	1.18742e-14	3.42372e-14	3.21225
PROC	1.18742e-14	3.42372e-14	0.225218
R3HCC1	1.18742e-14	3.42372e-14	1.07666
ADA	1.23706e-14	3.55807e-14	0.364052
EXOC7	1.23706e-14	3.55807e-14	1.20805
WIF1	1.23706e-14	3.55807e-14	-0.475314
FASLG	1.2887e-14	3.70052e-14	-0.369107
SERPINA12	1.2887e-14	3.70052e-14	0.720851
CALCA	1.34242e-14	3.84534e-14	-0.447916
CPVL	1.34242e-14	3.84534e-14	0.632494
CTSO	1.34242e-14	3.84534e-14	0.357496
CTSC	1.39829e-14	4.00213e-14	0.431484
AKAP2	1.51687e-14	4.3274e-14	0.437859
CSF2RB	1.51687e-14	4.3274e-14	-0.265212
TOX3	1.51687e-14	4.3274e-14	0.725695
UROS	1.51687e-14	4.3274e-14	1.0921
CLEC11A	1.57974e-14	4.4958e-14	-0.421125
HBEGF	1.57974e-14	4.4958e-14	0.964454
PLIN3	1.57974e-14	4.4958e-14	0.590166
SIGLEC6	1.64513e-14	4.6781e-14	-0.258453
EDDM3B	1.71313e-14	4.86751e-14	2.46926
NPC2	1.78384e-14	5.05206e-14	0.211246
SNX2	1.78384e-14	5.05206e-14	1.31393
SPP1	1.78384e-14	5.05206e-14	-0.697051
TBC1D22B	1.78384e-14	5.05206e-14	0.967062
ADH4	1.85737e-14	5.25606e-14	1.07589
ENO1	1.93382e-14	5.4592e-14	0.963578
PKN3	1.93382e-14	5.4592e-14	1.33571
PRSS2	1.93382e-14	5.4592e-14	0.240243
PXDNL	2.01331e-14	5.67902e-14	-0.474792
NPTX1	2.18186e-14	6.14952e-14	-0.423948
IGHMBP2	2.27117e-14	6.38585e-14	1.36732
TALDO1	2.27117e-14	6.38585e-14	0.745689
TRAK1	2.27117e-14	6.38585e-14	1.06296
FCHO2	2.36401e-14	6.63624e-14	1.60654
SAFB2	2.36401e-14	6.63624e-14	0.504041
ARFRP1	2.4605e-14	6.89059e-14	1.0596
MYH9	2.4605e-14	6.89059e-14	0.829009
SSC5D	2.4605e-14	6.89059e-14	0.346277
AIF1L	2.77338e-14	7.75442e-14	0.619373
STXBP4	2.77338e-14	7.75442e-14	0.534988
GYS1	2.88597e-14	8.05638e-14	1.66539
PNMA1	2.88597e-14	8.05638e-14	1.52706
CTSE	3.12454e-14	8.71542e-14	0.455318
DCPS	3.25086e-14	9.06057e-14	0.478064
ELOB	3.38211e-14	9.41143e-14	1.20477
PYHIN1	3.38211e-14	9.41143e-14	1.77501
BMP4	3.51847e-14	9.76765e-14	-0.764529
CFAP410	3.51847e-14	9.76765e-14	0.933443
UBAC1	3.51847e-14	9.76765e-14	0.6901
ARID1A	3.66013e-14	1.01449e-13	0.728229
DDX60	3.66013e-14	1.01449e-13	1.31324
AKR1B1	3.8073e-14	1.05278e-13	1.25434
RASSF2	3.8073e-14	1.05278e-13	1.16002
SUOX	3.8073e-14	1.05278e-13	0.75994
PSMD1	3.96018e-14	1.09419e-13	1.11461
IP6K1	4.11898e-14	1.13628e-13	1.64473
RNF135	4.11898e-14	1.13628e-13	0.800974
ABLIM3	4.28393e-14	1.17993e-13	1.1417
SCLT1	4.28393e-14	1.17993e-13	1.13257
ATF1	4.45524e-14	1.22615e-13	0.728147
ACY3	4.63317e-14	1.26915e-13	0.438404
COL1A1	4.63317e-14	1.26915e-13	-0.299555
CTSL	4.63317e-14	1.26915e-13	0.226069
HOOK2	4.63317e-14	1.26915e-13	0.558598
IL17C	4.63317e-14	1.26915e-13	0.987515
KLK11	4.63317e-14	1.26915e-13	0.330905
CTBS	5.20912e-14	1.42469e-13	0.226396
RAD23B	5.20912e-14	1.42469e-13	0.725052
CANT1	5.41604e-14	1.47783e-13	0.203696
CCSAP	5.41604e-14	1.47783e-13	0.904575
NRXN1	5.41604e-14	1.47783e-13	-0.5339
ATP6V1F	5.63089e-14	1.53526e-13	1.45373
GP2	5.85396e-14	1.59237e-13	0.623269
SMURF1	5.85396e-14	1.59237e-13	0.485747
STK32C	5.85396e-14	1.59237e-13	0.913608
ANXA2	6.5756e-14	1.78451e-13	0.693516
HNRNPA0	6.5756e-14	1.78451e-13	1.16467
SH3BP1	6.5756e-14	1.78451e-13	1.30215
ERP44	6.8347e-14	1.8534e-13	0.342333
BRDT	7.10366e-14	1.92188e-13	0.927317
LPXN	7.10366e-14	1.92188e-13	0.419817
TYRO3	7.10366e-14	1.92188e-13	-0.216336
CCL24	7.38283e-14	1.99433e-13	0.391811
SCT	7.38283e-14	1.99433e-13	-1.32842
PXN	7.97331e-14	2.15218e-13	1.19883
CAT	8.28541e-14	2.2347e-13	0.694694
FARSA	8.9454e-14	2.40716e-13	1.76434
INHBB	8.9454e-14	2.40716e-13	0.624416
TBC1D23	8.9454e-14	2.40716e-13	1.17126
POC1B	9.29416e-14	2.49718e-13	0.944104
SPA17	9.29416e-14	2.49718e-13	1.20327
CCDC43	1.04211e-13	2.79783e-13	1.77418
SAT2	1.08253e-13	2.90411e-13	0.947601
GZMH	1.35876e-13	3.63683e-13	0.922579
SASS6	1.35876e-13	3.63683e-13	0.828605
SERPINH1	1.35876e-13	3.63683e-13	1.55528
STK4	1.46513e-13	3.91557e-13	1.2092
TCHP	1.46513e-13	3.91557e-13	0.785868
STXBP3	1.52129e-13	4.06255e-13	1.20847
CEP131	1.57952e-13	4.20527e-13	1.50654
CST1	1.57952e-13	4.20527e-13	-0.608884
DCP1B	1.57952e-13	4.20527e-13	0.841476
TNRC6B	1.57952e-13	4.20527e-13	1.32404
GM2A	1.63991e-13	4.36273e-13	0.240021
CAMKK1	1.76744e-13	4.68779e-13	0.716131
FAM222B	1.76744e-13	4.68779e-13	0.884392
IL32	1.76744e-13	4.68779e-13	-0.490186
NPDC1	1.76744e-13	4.68779e-13	-0.228175
ENSA	1.97687e-13	5.23535e-13	1.22468
VASP	1.97687e-13	5.23535e-13	1.31152
ANKIB1	2.05186e-13	5.42577e-13	1.11667
TST	2.05186e-13	5.42577e-13	0.922315
DAPK2	2.1296e-13	5.62709e-13	1.74969
ADGRE2	2.21018e-13	5.83561e-13	-0.167084
CDSN	2.38027e-13	6.26584e-13	0.448334
PON1	2.38027e-13	6.26584e-13	0.317559
SCGN	2.38027e-13	6.26584e-13	0.376729
TRIAP1	2.38027e-13	6.26584e-13	0.721546
CAPS	2.46999e-13	6.48741e-13	0.69544
LRRTM4	2.46999e-13	6.48741e-13	-0.410687
SERPINI1	2.46999e-13	6.48741e-13	-0.644973
HTRA2	2.65933e-13	6.97949e-13	0.941331
IQCE	2.75918e-13	7.23074e-13	1.31395
NUDT5	2.75918e-13	7.23074e-13	0.856918
ACOT13	2.96986e-13	7.77126e-13	1.89807
RCC1	2.96986e-13	7.77126e-13	0.955489
CFAP45	3.19605e-13	8.35066e-13	1.21234
FGF23	3.19605e-13	8.35066e-13	0.347488
NRP2	3.31529e-13	8.65578e-13	-0.333356
ANGPTL4	3.43883e-13	8.97165e-13	0.620328
SCARF2	3.56681e-13	9.29862e-13	-0.344103
CALML4	3.69939e-13	9.63708e-13	0.365646
SF3B3	3.83671e-13	9.98741e-13	3.39526
RAB3IL1	4.43693e-13	1.15413e-12	1.17443
RNASET2	4.7701e-13	1.23987e-12	0.205174
COMP	4.94563e-13	1.28075e-12	-0.489768
NUDCD3	4.94563e-13	1.28075e-12	0.892339
PDZD2	4.94563e-13	1.28075e-12	0.785438
SUFU	4.94563e-13	1.28075e-12	1.43068
USH1G	4.94563e-13	1.28075e-12	1.50249
NEO1	5.12738e-13	1.32586e-12	-0.197466
NFKBIE	5.12738e-13	1.32586e-12	0.914929
ABCF3	5.31558e-13	1.3715e-12	0.655508
AMFR	5.31558e-13	1.3715e-12	0.309147
TIMM10	5.31558e-13	1.3715e-12	0.797826
DNAJA4	5.51044e-13	1.41864e-12	0.768318
ROR1	5.51044e-13	1.41864e-12	-0.224645
TCERG1	5.51044e-13	1.41864e-12	1.53261
APOL1	5.71219e-13	1.46736e-12	-1.98461
CHMP6	5.71219e-13	1.46736e-12	0.739289
DEFA1	5.71219e-13	1.46736e-12	0.493953
NHP2	5.92107e-13	1.5199e-12	0.857602
EIF4E2	6.36118e-13	1.63168e-12	0.849612
WFIKKN1	6.59292e-13	1.68989e-12	0.405918
APIP	6.83281e-13	1.74627e-12	0.364837
CCL20	6.83281e-13	1.74627e-12	-0.731973
KIT	6.83281e-13	1.74627e-12	-0.170252
STX16	6.83281e-13	1.74627e-12	1.39504
C1QTNF5	7.08112e-13	1.80842e-12	0.250853
CEP128	7.33813e-13	1.87269e-12	0.912652
GPRC5C	7.87945e-13	2.00938e-12	-1.52111
CCDC28B	8.16438e-13	2.07751e-12	0.966033
HTD2	8.16438e-13	2.07751e-12	1.2011
RBM3	8.16438e-13	2.07751e-12	1.19161
CTSW	8.45925e-13	2.14787e-12	0.868694
LEP	8.45925e-13	2.14787e-12	1.2114
PTN	8.45925e-13	2.14787e-12	0.965301
FCRLB	8.76439e-13	2.22052e-12	0.567556
MAP3K5	8.76439e-13	2.22052e-12	1.50498
TNFSF13	8.76439e-13	2.22052e-12	0.392668
CD302	9.40688e-13	2.38158e-12	0.27443
CSPG5	1.00947e-12	2.55389e-12	-0.538966
AHSA1	1.04567e-12	2.63405e-12	0.85371
NIT2	1.04567e-12	2.63405e-12	1.04719
SBSN	1.04567e-12	2.63405e-12	0.321683
SEPTIN8	1.04567e-12	2.63405e-12	0.513491
WDR91	1.04567e-12	2.63405e-12	1.122
YWHAQ	1.04567e-12	2.63405e-12	0.825275
CDK11A	1.08311e-12	2.72251e-12	0.832707
HIP1	1.08311e-12	2.72251e-12	0.63872
STXBP1	1.08311e-12	2.72251e-12	0.948814
CPM	1.12184e-12	2.81584e-12	0.311232
RASSF5	1.12184e-12	2.81584e-12	1.10444
ADAMTSL5	1.16191e-12	2.91017e-12	0.445667
IL7R	1.16191e-12	2.91017e-12	-0.321733
L1CAM	1.16191e-12	2.91017e-12	-0.253732
JAKMIP1	1.20337e-12	3.01185e-12	0.90886
HEG1	1.24624e-12	3.1125e-12	-0.136356
LZTFL1	1.24624e-12	3.1125e-12	1.1941
MYOM3	1.24624e-12	3.1125e-12	0.951327
CENPF	1.2906e-12	3.22098e-12	0.997438
IL5RA	1.33647e-12	3.3331e-12	0.457151
FCAR	1.38392e-12	3.44898e-12	0.249876
RBPMS2	1.48374e-12	3.69251e-12	1.31814
RENBP	1.48374e-12	3.69251e-12	1.23692
KLK10	1.53622e-12	3.81501e-12	0.324922
NUDT2	1.53622e-12	3.81501e-12	0.979281
RIDA	1.53622e-12	3.81501e-12	0.387435
BCL2L1	1.70466e-12	4.22731e-12	1.56105
GRK3	1.70466e-12	4.22731e-12	0.828103
DSG2	1.82671e-12	4.52678e-12	0.139997
CEP120	1.89086e-12	4.67255e-12	1.38302
FMR1	1.89086e-12	4.67255e-12	0.750811
MATN2	1.89086e-12	4.67255e-12	-0.180645
SUSD2	1.89086e-12	4.67255e-12	0.298369
CXCL1	1.95718e-12	4.82963e-12	1.05141
PJA2	1.95718e-12	4.82963e-12	0.517492
ACRBP	2.02574e-12	4.9883e-12	0.659722
HGS	2.02574e-12	4.9883e-12	0.973829
VEGFA	2.02574e-12	4.9883e-12	0.457564
CDCP1	2.09662e-12	5.15922e-12	-0.439441
CLEC4M	2.1699e-12	5.32832e-12	-0.2473
PADI4	2.1699e-12	5.32832e-12	1.60211
PTPRC	2.1699e-12	5.32832e-12	-0.233534
ITGA5	2.24564e-12	5.51045e-12	-0.226325
COX5B	2.32393e-12	5.69461e-12	-1.61206
FLT3	2.32393e-12	5.69461e-12	-0.306947
ASGR1	2.4885e-12	6.08936e-12	0.247743
HBQ1	2.4885e-12	6.08936e-12	1.0044
ADGRE5	2.57495e-12	6.29213e-12	-0.24595
PTP4A3	2.57495e-12	6.29213e-12	0.502423
AHSP	2.66429e-12	6.50592e-12	1.32582
GLRX2	2.75663e-12	6.7267e-12	0.962438
BLVRB	2.85205e-12	6.94988e-12	0.798273
CETN3	2.85205e-12	6.94988e-12	0.897705
HGF	2.95065e-12	7.18517e-12	0.524503
DAB2	3.05254e-12	7.42814e-12	1.45816
TMEM132A	3.15783e-12	7.67902e-12	-0.640782
SELENOH	3.26662e-12	7.93806e-12	1.51149
CYB5R2	3.37902e-12	8.19985e-12	0.76994
GPIHBP1	3.37902e-12	8.19985e-12	0.177818
NANS	3.61513e-12	8.76676e-12	0.893294
C1QTNF6	4.13605e-12	1.00231e-11	-0.631736
MNT	4.2772e-12	1.0358e-11	0.643389
FAF2	4.42298e-12	1.07036e-11	1.52732
PPP1R1A	4.57356e-12	1.10604e-11	0.86605
ADAMTS15	4.72908e-12	1.14286e-11	0.688904
ARFGEF2	4.8897e-12	1.18086e-11	0.806505
BLZF1	5.05558e-12	1.21925e-11	1.00547
CUTC	5.05558e-12	1.21925e-11	1.20955
CASP1	5.22689e-12	1.25969e-11	1.40319
CCL28	5.40379e-12	1.30054e-11	0.519397
SART1	5.40379e-12	1.30054e-11	1.01173
DTX3	5.96987e-12	1.43285e-11	0.290698
KLK7	5.96987e-12	1.43285e-11	0.422019
NFAT5	5.96987e-12	1.43285e-11	0.541312
PSTPIP1	5.96987e-12	1.43285e-11	1.06257
F10	6.37861e-12	1.52991e-11	0.193615
CWC22	6.8143e-12	1.63218e-11	-0.49911
VRK1	6.8143e-12	1.63218e-11	1.72497
ANP32E	7.04278e-12	1.68575e-11	1.81726
DIABLO	7.52212e-12	1.79926e-11	1.16949
MEX3B	7.77345e-12	1.85811e-11	0.735608
BCAT1	8.57703e-12	2.04601e-11	-0.41165
FCHO1	8.57703e-12	2.04601e-11	1.60784
OBI1	8.57703e-12	2.04601e-11	0.567744
NMNAT1	9.15668e-12	2.18132e-11	1.6036
STX5	9.15668e-12	2.18132e-11	0.773375
ENPP5	9.4605e-12	2.25216e-11	0.161764
PGM2	9.77404e-12	2.32523e-11	0.863077
CTRC	1.04315e-11	2.47995e-11	0.323571
KYNU	1.0776e-11	2.55839e-11	0.377878
THBS4	1.0776e-11	2.55839e-11	-0.627784
DUT	1.11315e-11	2.63922e-11	1.01571
GOLM2	1.11315e-11	2.63922e-11	-0.227575
SCN4B	1.22672e-11	2.90652e-11	0.246973
GALNT3	1.30856e-11	3.09624e-11	-0.31194
MMP12	1.30856e-11	3.09624e-11	-0.399952
GZMB	1.35143e-11	3.19553e-11	0.343562
ARG1	1.44127e-11	3.40338e-11	1.05318
TNFSF13B	1.44127e-11	3.40338e-11	-0.230325
CD300LF	1.48833e-11	3.51214e-11	0.173806
PHLDB1	1.58693e-11	3.7423e-11	0.48788
CTRB1	1.63857e-11	3.85629e-11	0.208212
DGKH	1.63857e-11	3.85629e-11	1.05874
IST1	1.63857e-11	3.85629e-11	0.945545
LY9	1.69182e-11	3.97895e-11	-0.231602
CCL22	1.80338e-11	4.23849e-11	-0.369034
SNRPB2	1.86179e-11	4.37284e-11	1.54677
FNDC1	1.98414e-11	4.65708e-11	-0.406314
CD72	2.18231e-11	5.1188e-11	-0.526415
EEIG2	2.25251e-11	5.27994e-11	1.3614
BCL7B	2.47644e-11	5.79321e-11	0.417528
MIF4GD	2.47644e-11	5.79321e-11	1.10025
STX6	2.47644e-11	5.79321e-11	1.34857
IRAG2	2.55574e-11	5.97077e-11	1.21771
LYZL2	2.55574e-11	5.97077e-11	0.31849
CPE	2.63749e-11	6.15766e-11	-0.269091
HBG2	2.89816e-11	6.76174e-11	-0.862204
BAP18	2.99045e-11	6.96778e-11	1.2122
PDE10A	2.99045e-11	6.96778e-11	-0.404866
NBL1	3.08556e-11	7.17987e-11	0.219081
OCLN	3.08556e-11	7.17987e-11	0.304146
NDE1	3.1836e-11	7.40307e-11	0.527268
PRAM1	3.28463e-11	7.63295e-11	1.22521
SMTN	3.38875e-11	7.8645e-11	1.21165
TRIM58	3.38875e-11	7.8645e-11	1.10991
LYAR	3.60663e-11	8.36461e-11	0.9737
SNX33	3.83798e-11	8.89529e-11	0.295465
PDGFB	3.95896e-11	9.16359e-11	0.772342
PKD1	3.95896e-11	9.16359e-11	-0.163808
EVL	4.08362e-11	9.43967e-11	0.808115
UBASH3A	4.08362e-11	9.43967e-11	0.618495
EPDR1	4.21205e-11	9.73015e-11	0.893438
EGFL7	4.34438e-11	1.00226e-10	0.486202
TRIM24	4.34438e-11	1.00226e-10	0.643097
CCDC80	4.48071e-11	1.031e-10	0.448691
CLEC10A	4.48071e-11	1.031e-10	-0.199973
RALBP1	4.48071e-11	1.031e-10	0.565437
TIMP1	4.48071e-11	1.031e-10	0.319351
MACC1	4.76586e-11	1.0959e-10	0.306895
H1-1	4.91491e-11	1.12943e-10	1.09503
RAB37	5.38955e-11	1.23688e-10	1.00033
ST3GAL1	5.38955e-11	1.23688e-10	-0.235937
ACP5	5.73021e-11	1.31335e-10	0.425748
PALM	5.73021e-11	1.31335e-10	-0.232244
IGSF9	5.90824e-11	1.3515e-10	0.481075
NADK	5.90824e-11	1.3515e-10	0.665855
SPINK2	5.90824e-11	1.3515e-10	0.28951
NOG	6.09159e-11	1.39163e-10	0.822037
SDC4	6.09159e-11	1.39163e-10	0.352466
MAP9	6.28042e-11	1.4329e-10	0.85791
SCLY	6.28042e-11	1.4329e-10	0.384802
IFIT1	6.67515e-11	1.52098e-10	1.0922
SCRIB	6.67515e-11	1.52098e-10	0.67132
GAS6	6.88139e-11	1.56594e-10	-0.317751
GNAS	6.88139e-11	1.56594e-10	0.980482
POLR3F	7.09376e-11	1.61218e-10	0.688824
RALY	7.09376e-11	1.61218e-10	1.03399
HYOU1	7.31244e-11	1.6608e-10	0.145927
IL2RA	7.53761e-11	1.71083e-10	-0.268869
COL4A1	7.76946e-11	1.76232e-10	-0.289341
VEGFB	8.00818e-11	1.81529e-10	0.29924
COL15A1	8.25396e-11	1.8698e-10	0.26754
GCHFR	8.507e-11	1.92339e-10	0.586944
PLA2G7	8.507e-11	1.92339e-10	0.256777
SERPINB4	8.507e-11	1.92339e-10	0.532295
CDH3	8.76751e-11	1.98102e-10	0.1718
CCL18	9.03571e-11	2.0403e-10	-0.269888
AP2B1	9.3118e-11	2.09859e-10	1.41097
CD4	9.3118e-11	2.09859e-10	-0.368021
SHROOM4	9.3118e-11	2.09859e-10	1.15107
SCGB3A2	9.59602e-11	2.16126e-10	-0.436329
NUMBL	9.88859e-11	2.22573e-10	0.774523
DSG3	1.04997e-10	2.36025e-10	0.264576
USP47	1.04997e-10	2.36025e-10	1.27193
GFRA3	1.11472e-10	2.50259e-10	-0.229545
RPL14	1.11472e-10	2.50259e-10	0.736787
CCN2	1.18331e-10	2.65488e-10	0.455066
RGMA	1.21911e-10	2.73345e-10	0.186978
NSDHL	1.25595e-10	2.81426e-10	0.328651
AKT3	1.29387e-10	2.89737e-10	0.936735
CLEC4C	1.33289e-10	2.98284e-10	-0.286407
ADGRG3	1.37304e-10	3.06878e-10	-0.408941
MYBPC2	1.37304e-10	3.06878e-10	0.76769
AZU1	1.41435e-10	3.15509e-10	1.03368
MAP7	1.41435e-10	3.15509e-10	0.42496
NPPC	1.41435e-10	3.15509e-10	0.663885
CHGB	1.45686e-10	3.24579e-10	-0.530059
PGF	1.45686e-10	3.24579e-10	0.183795
FKBP4	1.5006e-10	3.34113e-10	0.540732
KCTD18	1.54561e-10	3.43915e-10	1.06818
AREG	1.59191e-10	3.53769e-10	0.354251
SOX6	1.59191e-10	3.53769e-10	0.782543
N4BP2	1.68856e-10	3.74537e-10	0.816121
NEDD9	1.68856e-10	3.74537e-10	1.14002
SSC4D	1.68856e-10	3.74537e-10	-0.680297
CCBE1	1.73899e-10	3.85477e-10	0.164926
CEACAM8	1.95557e-10	4.32667e-10	0.540085
GNPDA1	1.95557e-10	4.32667e-10	0.39046
IL18	1.95557e-10	4.32667e-10	0.338817
CD84	2.01365e-10	4.45236e-10	0.608494
AMOTL2	2.07339e-10	4.58156e-10	0.577883
PHF20	2.13483e-10	4.71436e-10	0.585313
ALDH5A1	2.19803e-10	4.85086e-10	0.88017
MSMB	2.39861e-10	5.29021e-10	-0.77593
SIRPG	2.46931e-10	5.44272e-10	-0.527924
B3GNT7	2.54201e-10	5.58892e-10	-0.25269
BRD3	2.54201e-10	5.58892e-10	2.14638
GDF15	2.54201e-10	5.58892e-10	0.266463
PLA2G10	2.54201e-10	5.58892e-10	-0.357543
ANGPTL1	2.69365e-10	5.91861e-10	-0.42496
GAK	2.7727e-10	6.07709e-10	3.3533
MDC1	2.7727e-10	6.07709e-10	0.709207
PLTP	2.7727e-10	6.07709e-10	-0.247122
TGFBR3	2.7727e-10	6.07709e-10	0.689546
MYO1E	2.85399e-10	6.25133e-10	0.826414
ERC2	2.93756e-10	6.43038e-10	1.11755
ALDH1A1	3.11184e-10	6.80339e-10	0.367671
OTUD1	3.11184e-10	6.80339e-10	0.567915
CCDC170	3.20267e-10	6.99762e-10	0.648402
ZBP1	3.29605e-10	7.19717e-10	0.880729
BTBD2	3.49075e-10	7.61756e-10	0.889331
SNAP29	3.5922e-10	7.82922e-10	0.934585
TPT1	3.5922e-10	7.82922e-10	0.888559
MNAT1	3.69649e-10	8.04652e-10	0.366666
TEX101	3.69649e-10	8.04652e-10	0.752501
CSRP3	3.8037e-10	8.27475e-10	0.735818
BDNF	3.91389e-10	8.5092e-10	0.740689
CXCL3	4.02716e-10	8.7392e-10	0.797984
FABP6	4.02716e-10	8.7392e-10	-0.505212
PRSS8	4.02716e-10	8.7392e-10	0.269265
CENPJ	4.14357e-10	8.97518e-10	0.873545
LY96	4.14357e-10	8.97518e-10	0.353356
MAGIX	4.14357e-10	8.97518e-10	0.610415
DECR1	4.3862e-10	9.48902e-10	1.05069
ZHX2	4.3862e-10	9.48902e-10	0.820565
STARD10	4.51259e-10	9.75643e-10	0.409168
CTSA	4.91315e-10	1.06094e-09	0.643626
MEGF11	4.91315e-10	1.06094e-09	-0.437023
PCDHB15	5.81941e-10	1.25586e-09	-0.311753
AMDHD2	6.15577e-10	1.32519e-09	0.288037
CLMP	6.15577e-10	1.32519e-09	0.201284
NID1	6.15577e-10	1.32519e-09	0.330586
PSRC1	6.15577e-10	1.32519e-09	0.673202
CD7	6.33089e-10	1.36205e-09	-0.319634
IGFBPL1	6.5108e-10	1.39904e-09	0.257709
UBTF	6.5108e-10	1.39904e-09	0.596897
CHCHD6	6.69563e-10	1.437e-09	0.195386
LATS1	6.69563e-10	1.437e-09	1.05039
IFTAP	6.8855e-10	1.47685e-09	1.08928
ABI3BP	7.08055e-10	1.51683e-09	0.292201
CEP20	7.08055e-10	1.51683e-09	0.678341
CDA	7.28091e-10	1.5588e-09	0.490044
GORASP2	7.48672e-10	1.60091e-09	0.819721
HMBOX1	7.48672e-10	1.60091e-09	0.486878
GHR	7.69812e-10	1.64311e-09	0.245291
HSPA1A	7.69812e-10	1.64311e-09	1.10863
TYMP	7.69812e-10	1.64311e-09	0.816576
SDHAF4	7.91526e-10	1.68843e-09	0.496176
ENTR1	8.13829e-10	1.73495e-09	0.576951
TMA16	8.36736e-10	1.7827e-09	0.500302
OVGP1	8.60263e-10	1.83171e-09	0.917996
FCGR3B_FCGR3A	8.84426e-10	1.88202e-09	0.217738
MZB1	9.09241e-10	1.93248e-09	0.253899
TPP1	9.09241e-10	1.93248e-09	0.243104
HRC	9.87771e-10	2.09812e-09	0.252332
KCTD5	1.01537e-09	2.15543e-09	0.510945
KIF1C	1.07281e-09	2.27324e-09	0.389232
PLSCR3	1.07281e-09	2.27324e-09	0.867627
PRTN3	1.07281e-09	2.27324e-09	0.281564
GTF3C2	1.16486e-09	2.46532e-09	0.594282
MYH1	1.16486e-09	2.46532e-09	0.881672
ENPP1	1.1972e-09	2.53224e-09	-0.254542
ACAA1	1.2304e-09	2.59933e-09	0.579697
CXCL17	1.2304e-09	2.59933e-09	0.391648
DEFB4A_DEFB4B	1.26449e-09	2.66813e-09	-0.881777
RELT	1.26449e-09	2.66813e-09	0.249413
BPI	1.29949e-09	2.73703e-09	1.17021
EDNRB	1.29949e-09	2.73703e-09	0.550656
ZC3H6	1.29949e-09	2.73703e-09	0.930365
KANK2	1.33541e-09	2.80933e-09	0.628789
NBEAL2	1.33541e-09	2.80933e-09	1.07103
FST	1.4889e-09	3.12848e-09	-0.714029
TFF1	1.4889e-09	3.12848e-09	0.261154
CCDC117	1.57188e-09	3.29887e-09	0.525174
HYAL1	1.57188e-09	3.29887e-09	0.203305
IL7	1.61501e-09	3.38738e-09	0.734072
DYNC1H1	1.65929e-09	3.47609e-09	0.517744
FGFBP3	1.65929e-09	3.47609e-09	0.263513
EPPK1	1.70473e-09	3.56915e-09	0.560796
SBSPON	1.89875e-09	3.973e-09	0.885489
SPN	1.95048e-09	4.0788e-09	0.443536
KLF4	2.00356e-09	4.1873e-09	0.691584
ACY1	2.05802e-09	4.29602e-09	0.353517
IL1R1	2.05802e-09	4.29602e-09	0.101505
CD70	2.11391e-09	4.41006e-09	-0.172771
HSPA2	2.17126e-09	4.527e-09	0.522246
CNTRL	2.2301e-09	4.64692e-09	0.994928
CABP2	2.29047e-09	4.76706e-09	1.05162
ENTPD2	2.29047e-09	4.76706e-09	-0.43698
ZNF207	2.35241e-09	4.89308e-09	0.5996
NCF2	2.61667e-09	5.43952e-09	1.86788
CD163	2.75928e-09	5.72918e-09	-0.154361
PRAP1	2.75928e-09	5.72918e-09	0.236887
TMEM25	2.83336e-09	5.87604e-09	-0.334932
TNFRSF13B	2.83336e-09	5.87604e-09	-0.227857
KLK6	2.90934e-09	6.03006e-09	0.211692
SSH3	2.98729e-09	6.18795e-09	0.335599
HAVCR1	3.14923e-09	6.51572e-09	0.491439
TDP1	3.14923e-09	6.51572e-09	0.984496
PKLR	3.23334e-09	6.68186e-09	0.662498
SYNM	3.23334e-09	6.68186e-09	0.591092
CST7	3.49881e-09	7.22621e-09	0.615324
GPR37	3.78516e-09	7.80383e-09	0.29301
ICA1L	3.78516e-09	7.80383e-09	0.316233
NPL	3.78516e-09	7.80383e-09	0.379969
ATXN2	3.88551e-09	8.00133e-09	0.998137
MSR1	3.88551e-09	8.00133e-09	-0.183353
LAMP3	4.09395e-09	8.42561e-09	-0.217132
TP53BP2	4.3131e-09	8.87145e-09	0.60006
FAM204A	4.42687e-09	9.1001e-09	0.855362
SERPINE1	4.54351e-09	9.33441e-09	0.734185
ERBB3	4.78571e-09	9.8205e-09	-0.158831
PREB	4.78571e-09	9.8205e-09	0.414931
SEPTIN3	4.91141e-09	1.00726e-08	0.557765
STRN	5.1724e-09	1.06016e-08	0.795229
TACSTD2	5.30785e-09	1.08729e-08	-0.18027
CCL19	5.44669e-09	1.11508e-08	-0.436405
CD48	5.73491e-09	1.17272e-08	-0.190776
ENO2	5.73491e-09	1.17272e-08	0.878089
KITLG	6.03775e-09	1.23392e-08	-0.17744
CRISP3	6.19488e-09	1.26456e-08	0.140974
CSPP1	6.19488e-09	1.26456e-08	0.548297
RET	6.35592e-09	1.29668e-08	-0.382103
GUSB	6.52098e-09	1.32881e-08	0.36859
NCAM1	6.52098e-09	1.32881e-08	-0.179386
SLC13A1	6.69015e-09	1.36249e-08	0.639939
DDC	6.86353e-09	1.39699e-08	-0.350882
TLR3	7.04122e-09	1.43233e-08	-0.138914
MMP8	7.22333e-09	1.46682e-08	0.956844
MST1	7.22333e-09	1.46682e-08	0.237074
PRL	7.22333e-09	1.46682e-08	0.539038
CBLN2	7.40995e-09	1.50385e-08	-0.250833
ELANE	7.60119e-09	1.54177e-08	0.526305
CST3	8.20378e-09	1.66015e-08	0.134719
EDN1	8.20378e-09	1.66015e-08	0.346808
PDGFA	8.20378e-09	1.66015e-08	0.749832
PRND	8.20378e-09	1.66015e-08	-0.703846
SENP2	8.41465e-09	1.70184e-08	0.402309
PGLYRP3	8.63071e-09	1.74454e-08	0.383321
LXN	8.85208e-09	1.78825e-08	0.525767
TRAF3IP1	9.31131e-09	1.87994e-08	1.07686
TPR	9.54941e-09	1.9269e-08	0.866227
INSL4	1.00433e-08	2.02539e-08	0.192289
FNTA	1.05616e-08	2.12625e-08	0.562599
NPPB	1.05616e-08	2.12625e-08	0.969346
PPM1A	1.05616e-08	2.12625e-08	0.556657
TMPRSS5	1.11055e-08	2.23447e-08	-0.0789081
SMAD2	1.19721e-08	2.40745e-08	1.14508
CD14	1.25854e-08	2.52934e-08	-0.356275
SLC39A5	1.32289e-08	2.65714e-08	0.380021
MAPK8IP3	1.35624e-08	2.72256e-08	1.04441
S100A12	1.39039e-08	2.78792e-08	0.765047
TFPI2	1.39039e-08	2.78792e-08	0.127987
LMNB1	1.46118e-08	2.9282e-08	0.943885
F7	1.53542e-08	3.07347e-08	0.214755
PDGFD	1.53542e-08	3.07347e-08	0.908304
ITPRID2	1.65361e-08	3.30816e-08	0.588442
REPS1	1.69491e-08	3.38884e-08	0.940475
CXCL13	1.73719e-08	3.47142e-08	-0.623715
CRTAM	1.78049e-08	3.55591e-08	-0.24355
BST1	2.01296e-08	4.01335e-08	-0.130893
MTHFD2	2.01296e-08	4.01335e-08	-1.03389
OAF	2.01296e-08	4.01335e-08	0.319342
KLRB1	2.06283e-08	4.11043e-08	0.22462
UBXN2A	2.16613e-08	4.31382e-08	0.495775
RYBP	2.21963e-08	4.41785e-08	0.424222
CD6	2.27439e-08	4.52171e-08	-0.376808
ICAM3	2.27439e-08	4.52171e-08	-0.131536
VCAN	2.33044e-08	4.63053e-08	-0.206099
FOLR3	2.44654e-08	4.85573e-08	0.182479
ICAM4	2.44654e-08	4.85573e-08	0.241587
KLB	2.56818e-08	5.09139e-08	-0.335011
RNASE3	2.56818e-08	5.09139e-08	1.22743
GID8	2.63116e-08	5.21328e-08	0.331043
CLEC4D	2.82908e-08	5.60227e-08	0.36314
FGF21	3.11526e-08	6.16203e-08	1.16275
SEMA3G	3.11526e-08	6.16203e-08	-0.145669
CTSS	3.34789e-08	6.611e-08	0.183781
KRR1	3.34789e-08	6.611e-08	0.804553
NTNG2	3.34789e-08	6.611e-08	-0.240632
NDUFS6	3.51213e-08	6.93141e-08	-0.915356
SCARA5	3.59711e-08	7.09515e-08	0.259804
CDHR2	3.68407e-08	7.26258e-08	0.379854
HNMT	3.86405e-08	7.61311e-08	0.234491
GASK1A	4.05244e-08	7.97981e-08	0.675497
CCL8	4.24961e-08	8.34932e-08	0.42936
GPATCH1	4.24961e-08	8.34932e-08	0.283695
ICAM1	4.24961e-08	8.34932e-08	-0.162146
LPL	4.24961e-08	8.34932e-08	-0.52787
LY75	4.56269e-08	8.95941e-08	-0.14261
MPO	4.67187e-08	9.16867e-08	0.372128
COMMD7	4.78355e-08	9.37735e-08	0.54441
DSCAM	4.78355e-08	9.37735e-08	-0.416374
KDR	4.89778e-08	9.59593e-08	-0.127349
CREG1	5.01462e-08	9.81936e-08	0.211354
SULT2A1	5.13413e-08	1.00478e-07	-0.498125
TNFSF10	5.38138e-08	1.05258e-07	0.207744
CCDC88B	5.50923e-08	1.07699e-07	1.12572
HDDC3	5.64e-08	1.10194e-07	0.704933
LTK	5.91049e-08	1.15414e-07	0.16837
GH1	6.19338e-08	1.20871e-07	2.63969
SATB1	6.33964e-08	1.23657e-07	0.373235
ARHGAP27	6.79852e-08	1.32533e-07	0.737053
IGDCC4	7.12192e-08	1.38761e-07	0.157357
ADGRB3	7.28909e-08	1.41782e-07	-0.139904
ADGRD1	7.28909e-08	1.41782e-07	-0.216393
ZC2HC1A	7.28909e-08	1.41782e-07	0.583169
RAMP2	7.46001e-08	1.45026e-07	-0.179445
NPTN	7.63476e-08	1.48341e-07	-0.763419
CPQ	7.81342e-08	1.5156e-07	0.159915
NTF3	7.81342e-08	1.5156e-07	0.213354
XPNPEP2	7.81342e-08	1.5156e-07	-0.328584
IL1R2	7.99608e-08	1.55018e-07	0.0901619
ZP4	8.18282e-08	1.58551e-07	-0.424321
SF3B4	8.37373e-08	1.6216e-07	0.845065
PCSK7	8.7684e-08	1.69709e-07	0.298557
DDAH1	8.97235e-08	1.73465e-07	0.455961
GAST	8.97235e-08	1.73465e-07	-1.3623
ZRANB1	9.18083e-08	1.77398e-07	0.816444
AGR3	9.61178e-08	1.85521e-07	-1.18967
VEGFC	9.61178e-08	1.85521e-07	0.48111
S100A11	9.83445e-08	1.89715e-07	0.895236
HEPACAM2	1.0062e-07	1.93998e-07	0.261903
CD27	1.05324e-07	2.02733e-07	-0.2047
FEN1	1.05324e-07	2.02733e-07	1.22262
PALM2	1.05324e-07	2.02733e-07	-0.338701
PQBP1	1.10238e-07	2.11959e-07	0.321136
SPAG1	1.10238e-07	2.11959e-07	0.589575
KLRF1	1.1537e-07	2.21706e-07	0.30668
KLRK1	1.20731e-07	2.3188e-07	-0.170957
EFHD2	1.23499e-07	2.36938e-07	0.671825
MYH7	1.23499e-07	2.36938e-07	1.14193
MICAL3	1.26329e-07	2.42101e-07	0.400849
THOP1	1.26329e-07	2.42101e-07	0.193166
RBP7	1.32174e-07	2.53166e-07	1.05905
C1orf131	1.35193e-07	2.58807e-07	1.06877
LRIG1	1.38278e-07	2.64424e-07	0.299833
SOST	1.38278e-07	2.64424e-07	0.410319
BDH2	1.4143e-07	2.70157e-07	0.428582
STON1	1.4143e-07	2.70157e-07	1.34741
PRRT2	1.44651e-07	2.76158e-07	-0.39727
DSC2	1.47941e-07	2.82287e-07	0.189779
IFIH1	1.51303e-07	2.88545e-07	1.31247
CLEC1A	1.54738e-07	2.94776e-07	-0.125238
YTHDF3	1.54738e-07	2.94776e-07	0.901935
RAB44	1.58248e-07	3.01297e-07	1.54952
CCN4	1.61833e-07	3.07957e-07	-0.198866
CD200R1	1.76966e-07	3.36571e-07	-0.121536
GGA2	1.80955e-07	3.43972e-07	1.19047
CES3	1.8503e-07	3.51528e-07	-0.886069
IL1A	1.89193e-07	3.59242e-07	-0.684083
LTV1	1.93445e-07	3.66919e-07	0.739648
SPECC1	1.93445e-07	3.66919e-07	0.944893
WWOX	1.97788e-07	3.74954e-07	0.182132
HOMER2	2.02225e-07	3.8295e-07	0.719831
MED6	2.02225e-07	3.8295e-07	0.518735
MAMDC2	2.06756e-07	3.9132e-07	-0.175553
SIAE	2.11384e-07	3.99863e-07	0.549369
CRYM	2.16111e-07	4.08365e-07	0.820472
MKRN4P	2.16111e-07	4.08365e-07	0.571987
MENT	2.20939e-07	4.17263e-07	0.0407861
AIF1	2.30905e-07	4.3585e-07	0.518474
CCDC137	2.46663e-07	4.64345e-07	0.707528
CD28	2.46663e-07	4.64345e-07	-0.297378
KLK14	2.46663e-07	4.64345e-07	0.239546
MAD1L1	2.46663e-07	4.64345e-07	0.589415
PRCP	2.46663e-07	4.64345e-07	-0.260953
CPA2	2.5214e-07	4.73893e-07	-0.437379
EMG1	2.5214e-07	4.73893e-07	0.878839
GPATCH11	2.5214e-07	4.73893e-07	0.650116
SERPINE2	2.57733e-07	4.84146e-07	0.53799
LY6D	2.63444e-07	4.94345e-07	0.255194
NTRK2	2.63444e-07	4.94345e-07	-0.172817
PECAM1	2.69276e-07	5.05019e-07	0.144427
AFP	2.75231e-07	5.15911e-07	0.312243
HSDL2	2.81312e-07	5.27028e-07	0.511709
ACE	3.06941e-07	5.7443e-07	-0.150157
ZC3HC1	3.06941e-07	5.7443e-07	1.14293
ENPP7	3.13688e-07	5.86744e-07	0.364997
CD1C	3.34789e-07	6.25879e-07	-0.0877464
STC1	3.72998e-07	6.96938e-07	0.326709
ISM1	3.97883e-07	7.42249e-07	-0.270291
OSM	3.97883e-07	7.42249e-07	0.771587
S100Z	3.97883e-07	7.42249e-07	0.764053
SRRT	4.06524e-07	7.57966e-07	0.917921
CCL17	4.42912e-07	8.25373e-07	0.493095
NCR3LG1	4.6225e-07	8.60954e-07	0.196651
DENND2B	5.03369e-07	9.35552e-07	0.484229
NFIC	5.03369e-07	9.35552e-07	0.520194
NFYA	5.03369e-07	9.35552e-07	0.844539
SMPD3	5.03369e-07	9.35552e-07	-0.547582
CXCL5	5.14181e-07	9.55141e-07	0.669631
FUT3_FUT5	5.25214e-07	9.74603e-07	0.240124
MGLL	5.25214e-07	9.74603e-07	0.73461
ACTA2	5.36472e-07	9.93918e-07	0.300228
C9	5.36472e-07	9.93918e-07	0.437242
TMEM106A	5.36472e-07	9.93918e-07	0.738216
CNTN1	5.4796e-07	1.01467e-06	0.128672
BOC	5.59682e-07	1.03528e-06	-0.119511
MLN	5.59682e-07	1.03528e-06	0.317511
EXOSC3	5.83847e-07	1.07884e-06	0.606722
FBXO22	5.83847e-07	1.07884e-06	0.57328
GPKOW	5.96299e-07	1.10069e-06	0.331114
JTB	5.96299e-07	1.10069e-06	0.229885
RAB27B	6.09004e-07	1.12296e-06	0.253451
TRIM39	6.09004e-07	1.12296e-06	0.502541
NIBAN2	6.21967e-07	1.14626e-06	-0.252518
CBLIF	6.35192e-07	1.17002e-06	-0.113786
TMPRSS15	6.62451e-07	1.21959e-06	-0.575363
CMYA5	6.76494e-07	1.24414e-06	0.65594
NT5C1A	6.76494e-07	1.24414e-06	0.283705
CEND1	7.20346e-07	1.32409e-06	-0.404733
EXOSC10	7.51071e-07	1.37912e-06	0.425149
TNFRSF10A	7.51071e-07	1.37912e-06	-0.168752
CCL13	7.66897e-07	1.40745e-06	0.533636
CECR2	7.83041e-07	1.43633e-06	-0.364686
CA5A	7.99508e-07	1.465e-06	0.342994
SFTPD	7.99508e-07	1.465e-06	-0.105459
GBP1	8.16304e-07	1.49344e-06	0.47653
IFNAR2	8.16304e-07	1.49344e-06	0.175149
SORCS2	8.16304e-07	1.49344e-06	0.512222
TCEA2	8.50909e-07	1.55594e-06	0.469937
CHRDL2	8.86908e-07	1.61923e-06	0.333125
GBP4	8.86908e-07	1.61923e-06	0.537447
HJV	8.86908e-07	1.61923e-06	0.222274
FUCA1	9.05447e-07	1.6505e-06	0.0898686
PLA2G1B	9.05447e-07	1.6505e-06	0.138389
PPP1R7	9.05447e-07	1.6505e-06	0.927521
INSR	9.24354e-07	1.68409e-06	-0.144303
ESAM	9.43637e-07	1.71833e-06	0.373936
TNFRSF12A	9.83356e-07	1.78973e-06	-0.237945
CD101	1.02466e-06	1.86298e-06	-0.2231
NTRK1	1.02466e-06	1.86298e-06	-0.36745
IMMT	1.06762e-06	1.94007e-06	0.316458
TFF2	1.08973e-06	1.97923e-06	-0.283912
CDK17	1.11228e-06	2.01914e-06	0.717376
S100A13	1.13528e-06	2.05982e-06	0.293976
BLNK	1.15872e-06	2.10127e-06	0.252983
CCP110	1.207e-06	2.18769e-06	0.583314
CA14	1.30936e-06	2.37076e-06	0.250535
SIRPB1	1.30936e-06	2.37076e-06	0.177518
CCAR2	1.41993e-06	2.56833e-06	0.60335
SH3PXD2B	1.41993e-06	2.56833e-06	0.365533
HMCN2	1.4785e-06	2.6715e-06	-0.372713
ZBTB49	1.4785e-06	2.6715e-06	1.24837
MME	1.53935e-06	2.78003e-06	-0.256105
CXCL11	1.57067e-06	2.8322e-06	0.594688
EIF2AK1	1.57067e-06	2.8322e-06	0.464523
SSB	1.57067e-06	2.8322e-06	0.575312
RFX5	1.63512e-06	2.9469e-06	0.987538
FCN2	1.73652e-06	3.12646e-06	-0.182066
ITPR1	1.73652e-06	3.12646e-06	0.498833
HPGDS	1.84389e-06	3.31805e-06	-0.372423
ENG	1.88106e-06	3.38147e-06	-0.11475
MMP10	1.88106e-06	3.38147e-06	0.4678
NID2	1.91894e-06	3.4478e-06	0.502692
PPFIA4	1.95754e-06	3.51356e-06	1.04098
PPP3R1	1.95754e-06	3.51356e-06	0.359596
IFT25	2.07782e-06	3.72755e-06	0.248503
ZER1	2.11946e-06	3.80029e-06	0.200263
PPIF	2.29404e-06	4.11122e-06	-0.28967
RARRES2	2.33977e-06	4.19104e-06	0.281793
SPTLC1	2.38637e-06	4.27232e-06	0.31617
CLEC4A	2.48221e-06	4.44166e-06	-0.167594
ARPIN	2.5315e-06	4.52523e-06	0.828762
DGKD	2.5315e-06	4.52523e-06	0.318593
IQSEC1	2.58171e-06	4.61029e-06	0.426682
OLR1	2.58171e-06	4.61029e-06	0.62168
CLEC14A	2.73807e-06	4.88703e-06	-0.13548
KIFC1	2.96058e-06	5.27612e-06	0.48302
MYL4	2.96058e-06	5.27612e-06	0.831018
TPK1	2.96058e-06	5.27612e-06	0.199396
MGAT2	3.13861e-06	5.59054e-06	0.179784
MYOC	3.20017e-06	5.69731e-06	-0.301357
INO80	3.26288e-06	5.80306e-06	0.625883
LEFTY2	3.26288e-06	5.80306e-06	0.316588
ALPI	3.32675e-06	5.91067e-06	-0.434796
ERP27	3.32675e-06	5.91067e-06	0.43703
MPHOSPH9	3.39181e-06	6.02321e-06	0.471361
CD200	3.45807e-06	6.13777e-06	-0.170238
IL17RB	3.52556e-06	6.25123e-06	0.166409
MASP1	3.52556e-06	6.25123e-06	-0.124511
TNFRSF1A	3.5943e-06	6.36989e-06	0.14956
RAET1L_ULBP2	3.6643e-06	6.49068e-06	-0.177403
GIGYF1	3.88215e-06	6.86963e-06	0.402549
STX12	3.88215e-06	6.86963e-06	1.01949
CCL5	4.11224e-06	7.26579e-06	0.594735
FYB2	4.11224e-06	7.26579e-06	0.563578
SCN3B	4.11224e-06	7.26579e-06	-0.358049
CAMSAP2	4.19177e-06	7.39886e-06	0.369055
PI16	4.19177e-06	7.39886e-06	-0.20817
SCPEP1	4.35522e-06	7.68349e-06	0.313588
RFFL	4.52469e-06	7.97847e-06	0.283446
ANGPTL3	4.61175e-06	8.12382e-06	-0.180436
RGL2	4.61175e-06	8.12382e-06	0.948211
IL18R1	4.7004e-06	8.27582e-06	0.113556
THY1	5.07139e-06	8.92452e-06	-0.0967858
CALCB	5.16838e-06	9.07699e-06	-0.440196
CEP85L	5.16838e-06	9.07699e-06	0.479792
CRELD1	5.16838e-06	9.07699e-06	0.146321
RINT1	5.16838e-06	9.07699e-06	0.776231
CHL1	5.26712e-06	9.23654e-06	-0.0781283
[truncated: 1,510 more rows]

## Sheet: Fig2c
Assay	p_value_raw	p_value_fdr	Fold_change_log2
COL9A1	1.26218e-29	4.42898e-26	-3.09086
COL2A1	8.83524e-29	1.55014e-25	-1.98116
ACAN	4.16519e-28	4.87188e-25	-0.797352
MATN3	3.19331e-27	2.80133e-24	-1.01677
SPP1	4.70161e-26	3.29959e-23	-0.809549
CHAD	6.28312e-26	3.67458e-23	-0.698813
KLK4	1.09772e-25	5.50269e-23	-1.95639
CELA2A	1.79609e-24	7.8781e-22	0.809467
COL1A1	3.07849e-24	1.20027e-21	-0.688524
MMP13	4.67389e-24	1.64007e-21	-1.21004
COL5A1	6.34651e-24	2.02454e-21	-0.856082
FGFBP2	2.96228e-23	8.6622e-21	-0.900461
WIF1	1.70822e-22	4.61088e-20	-0.499734
CPA1	3.87251e-22	9.70616e-20	0.728897
DSPP	4.04742e-21	9.46828e-19	-2.28133
CTRB1	4.66933e-21	1.02404e-18	0.386321
CLEC11A	7.13067e-21	1.47185e-18	-0.471277
PNLIPRP1	7.64614e-21	1.49057e-18	0.614026
PRSS2	1.0805e-20	1.99551e-18	0.523554
MMP3	2.27143e-20	3.98523e-18	0.908437
DNPEP	4.10137e-20	6.85319e-18	-0.986606
COL24A1	4.37578e-20	6.97936e-18	-0.463097
GPC1	4.97831e-20	7.2787e-18	-0.361035
PTPRZ1	4.97831e-20	7.2787e-18	-0.610003
LAMA4	8.28431e-20	1.16279e-17	-0.587383
CWC22	1.20552e-19	1.62699e-17	-1.55631
CCN4	2.66666e-19	3.46568e-17	-0.534784
FAP	3.81526e-19	4.61647e-17	-0.497174
MIA	3.81526e-19	4.61647e-17	-0.38887
FCER2	7.69626e-19	9.00206e-17	-0.445146
CR2	1.52421e-18	1.72531e-16	-0.270947
LTA4H	3.49593e-18	3.83351e-16	-0.495314
BGLAP	3.69152e-18	3.92532e-16	-1.18266
RBP7	3.89762e-18	4.02258e-16	-1.33986
NELL2	5.99615e-18	6.01157e-16	-0.354635
DPP4	8.69299e-18	8.47325e-16	-0.272321
SEZ6L2	1.07242e-17	1.01706e-15	-0.248037
CASP1	1.39122e-17	1.28468e-15	-1.56362
POSTN	1.71024e-17	1.53878e-15	-0.655446
EPHA2	1.8004e-17	1.54088e-15	-0.387344
LYN	1.8004e-17	1.54088e-15	-1.19887
NID2	2.57281e-17	2.14952e-15	-0.86823
SCRG1	2.70642e-17	2.20856e-15	-0.48254
HAGH	3.48128e-17	2.77632e-15	-0.826813
MEGF10	4.93391e-17	3.84735e-15	-0.420741
S100P	5.44655e-17	4.15477e-15	-0.646333
MMP7	8.0604e-17	6.01786e-15	0.317962
PTPRN	9.32381e-17	6.81609e-15	-0.267767
CYTL1	1.027e-16	7.3546e-15	-0.436513
CDON	1.07772e-16	7.56347e-15	-0.394833
AMBN	1.24481e-16	8.08898e-15	-1.30214
CAPG	1.24481e-16	8.08898e-15	-1.19926
MSMB	1.24481e-16	8.08898e-15	-0.35389
NCF2	1.24481e-16	8.08898e-15	-2.23437
NCAN	1.58028e-16	1.00822e-14	-0.338984
FGR	1.8218e-16	1.14155e-14	-1.32839
KAZALD1	2.77961e-16	1.71116e-14	-0.310902
NEXN	2.91209e-16	1.76181e-14	-1.22162
MEP1B	3.84462e-16	2.28657e-14	0.368989
ARHGAP27	4.62005e-16	2.65766e-14	-1.01744
TNFRSF19	4.62005e-16	2.65766e-14	-0.305928
TGFA	5.29859e-16	2.99883e-14	-0.482485
OMD	6.35443e-16	3.53932e-14	-0.605868
DKK1	6.64858e-16	3.64529e-14	-0.764871
CPXM1	7.9622e-16	4.29836e-14	-0.922331
APBB1IP	1.29987e-15	6.911e-14	-0.827483
FCHO1	1.35855e-15	7.01054e-14	-1.51453
NPPC	1.35855e-15	7.01054e-14	-0.761054
ANGPT1	1.76817e-15	8.99206e-14	-0.977506
S100A12	2.29589e-15	1.1509e-13	-1.15858
IDUA	2.39749e-15	1.1849e-13	-0.28971
FNDC1	2.72904e-15	1.33003e-13	-0.415013
DAPK2	3.24063e-15	1.53667e-13	-1.31428
DNAJA4	3.24063e-15	1.53667e-13	-0.70581
CPB1	3.38233e-15	1.58248e-13	0.517526
DPEP2	4.01138e-15	1.8521e-13	-0.314444
ADA	4.36689e-15	1.93967e-13	-0.397368
FUT8	4.36689e-15	1.93967e-13	-0.60296
TNFSF11	4.36689e-15	1.93967e-13	-0.662101
NDUFS6	4.55587e-15	1.99832e-13	-1.18584
DEFB1	5.86696e-15	2.54163e-13	0.471637
CD22	6.11827e-15	2.61817e-13	-0.336382
ROBO2	6.65246e-15	2.81247e-13	-0.325457
APEX1	6.93618e-15	2.89751e-13	-1.59441
TALDO1	7.85925e-15	3.24448e-13	-0.764425
DDX1	9.27624e-15	3.78492e-13	-1.36713
S100A11	9.66733e-15	3.89916e-13	-0.905999
CCN3	1.39829e-14	5.5757e-13	-0.607612
TNN	1.51687e-14	5.98056e-13	-0.300879
KIRREL2	1.71313e-14	6.67931e-13	-0.352314
HBQ1	1.85737e-14	7.1621e-13	-0.886281
RP2	1.93382e-14	7.37585e-13	-0.868452
PRAM1	2.36401e-14	8.91968e-13	-1.14862
SPARC	2.5608e-14	9.4588e-13	-0.727365
TNFRSF9	2.5608e-14	9.4588e-13	-0.350936
NID1	2.77338e-14	1.00328e-12	-0.39236
UBAC1	2.77338e-14	1.00328e-12	-0.462153
APP	3.38211e-14	1.211e-12	-0.62274
CLEC10A	4.63317e-14	1.6422e-12	0.219432
ATP6V0D1	5.00985e-14	1.74055e-12	-0.954785
DMP1	5.00985e-14	1.74055e-12	-1.01984
ANXA1	5.20912e-14	1.79204e-12	-1.36977
EFHD2	6.08555e-14	2.05329e-12	-1.01497
TNFSF14	6.08555e-14	2.05329e-12	-0.705002
SEZ6L	6.32599e-14	2.11409e-12	-0.302877
RAB44	6.8347e-14	2.26254e-12	-1.70402
SMNDC1	7.10366e-14	2.3296e-12	-1.6875
WWP2	7.67258e-14	2.49288e-12	-0.845611
TNXB	7.97331e-14	2.56682e-12	-0.220571
PI16	1.00315e-13	3.20006e-12	-0.245921
IGDCC4	1.12445e-13	3.52296e-12	-0.240049
PDGFD	1.12445e-13	3.52296e-12	-0.860041
ANP32E	1.30841e-13	4.06303e-12	-1.93138
PTK7	1.35876e-13	4.18236e-12	-0.274466
MNDA	1.52129e-13	4.64191e-12	-3.13583
RAB37	1.70252e-13	5.15013e-12	-1.1131
HMOX2	1.97687e-13	5.92893e-12	-0.439423
CELA3A	2.38027e-13	7.01879e-12	0.4299
UMOD	2.38027e-13	7.01879e-12	0.113811
BDNF	2.46999e-13	7.10425e-12	-0.892824
ELOA	2.46999e-13	7.10425e-12	-1.4133
TERF2IP	2.46999e-13	7.10425e-12	-1.0692
FEN1	2.56297e-13	7.31175e-12	-1.56228
OLR1	3.69939e-13	1.04687e-11	-0.671039
HPSE	3.97896e-13	1.11697e-11	-0.950971
ANXA3	4.12629e-13	1.14914e-11	-0.843039
ADAMTS8	4.27889e-13	1.17302e-11	-0.301167
PSME2	4.27889e-13	1.17302e-11	-0.493061
STX4	4.43693e-13	1.20691e-11	-0.944155
NCF1C_NCF1	4.60061e-13	1.24181e-11	-2.34855
PSMG3	5.12738e-13	1.37343e-11	-0.64196
NPM1	5.51044e-13	1.46486e-11	-1.98458
ADA2	5.92107e-13	1.56218e-11	-0.403498
COL6A3	6.13732e-13	1.60715e-11	-0.375055
CTSH	6.59292e-13	1.70107e-11	0.295589
SCARA5	6.59292e-13	1.70107e-11	-0.249534
VEGFC	8.16438e-13	2.09115e-11	-0.702406
TOR1AIP1	8.45925e-13	2.15098e-11	-1.08011
GFRAL	9.08015e-13	2.29225e-11	0.42811
CPZ	1.08311e-12	2.71473e-11	-0.630776
GRSF1	1.24624e-12	3.10147e-11	-1.21538
CD109	1.2906e-12	3.18923e-11	-0.288662
ABLIM1	1.38392e-12	3.39592e-11	-1.66653
CDH15	1.43299e-12	3.46784e-11	-0.416406
FCRL1	1.43299e-12	3.46784e-11	-0.456238
DPP7	1.64662e-12	3.93061e-11	-0.583064
LUZP2	1.64662e-12	3.93061e-11	-0.246526
PSPN	1.82671e-12	4.33103e-11	0.681196
GP2	1.89086e-12	4.45303e-11	0.303563
PDGFA	1.95718e-12	4.57849e-11	-0.708986
LAT2	2.02574e-12	4.7075e-11	-1.86932
PDLIM1	2.09662e-12	4.84017e-11	-1.6034
ENTPD3	2.1699e-12	4.97658e-11	-0.522349
AP2B1	2.24564e-12	5.11685e-11	-1.73341
FNBP1	2.32393e-12	5.26108e-11	-0.723703
MS4A1	2.4885e-12	5.59753e-11	-0.466269
CNTN3	2.57495e-12	5.71867e-11	0.217143
PARK7	2.57495e-12	5.71867e-11	-0.742052
PTPRS	2.75663e-12	6.08365e-11	-0.212583
ARG1	2.95065e-12	6.43095e-11	-0.704183
STXBP3	2.95065e-12	6.43095e-11	-0.95362
CNTN5	3.15783e-12	6.84002e-11	-0.269654
SDC4	3.26662e-12	7.03225e-11	-0.433738
ADGRG2	3.37902e-12	7.18605e-11	-0.216137
CEP120	3.37902e-12	7.18605e-11	-1.28997
BCL2L15	3.86713e-12	8.12561e-11	-1.35039
BSG	3.86713e-12	8.12561e-11	-0.130903
EPHA4	3.99941e-12	8.35353e-11	-0.223264
CLC	4.42298e-12	9.07617e-11	-0.727429
PDGFB	4.42298e-12	9.07617e-11	-0.843139
SNRPB2	4.42298e-12	9.07617e-11	-1.48271
LGALS7	4.57356e-12	9.3306e-11	0.361043
SLITRK5	5.05558e-12	1.02544e-10	-0.37315
MMP8	5.58647e-12	1.1266e-10	-0.864208
NAMPT	5.7751e-12	1.15141e-10	-0.886385
TCERG1	5.7751e-12	1.15141e-10	-1.64367
DPY30	5.96987e-12	1.17687e-10	-0.730613
FMNL1	5.96987e-12	1.17687e-10	-1.02599
BPI	6.17097e-12	1.20972e-10	-1.32785
TCL1A	6.37861e-12	1.24347e-10	-1.10772
CCL5	6.59298e-12	1.27816e-10	-0.894768
C1QTNF6	6.8143e-12	1.31381e-10	-0.435154
PNLIP	7.04278e-12	1.35044e-10	0.397278
NMNAT1	7.27864e-12	1.38058e-10	-1.56375
TNC	7.27864e-12	1.38058e-10	-0.346977
SEPTIN9	7.52212e-12	1.41909e-10	-0.941557
DNAJA2	8.03288e-12	1.50735e-10	-0.810652
MEPE	8.57703e-12	1.59242e-10	-0.341657
METAP1D	8.57703e-12	1.59242e-10	-0.913225
MATN2	9.15668e-12	1.67348e-10	-0.244298
SNU13	9.15668e-12	1.67348e-10	-1.2403
TMEM106A	9.15668e-12	1.67348e-10	-0.788093
DDX19B	1.00976e-11	1.83588e-10	-1.30791
EREG	1.11315e-11	2.01342e-10	-1.15519
CNTRL	1.14983e-11	2.0691e-10	-1.02957
HCLS1	1.18767e-11	2.1263e-10	-0.745194
EPDR1	1.22672e-11	2.18505e-10	-0.861929
PSAP	1.35143e-11	2.39503e-10	-0.273238
SELP	1.44127e-11	2.54142e-10	-0.74554
NFU1	1.48833e-11	2.61128e-10	-1.37479
ACY1	1.53687e-11	2.68302e-10	0.457854
TDP1	1.63857e-11	2.8464e-10	-1.19879
ARSB	1.69182e-11	2.92443e-10	-0.786292
BAP18	1.74674e-11	3.00457e-10	-1.37802
PTPRR	2.04818e-11	3.50589e-10	-0.280959
ADH1B	2.18231e-11	3.71734e-10	0.822659
EFEMP1	2.25251e-11	3.81839e-10	0.250793
IL16	2.32489e-11	3.90337e-10	-0.744296
NEDD4L	2.32489e-11	3.90337e-10	-0.791442
CCDC88B	2.39951e-11	4.00947e-10	-1.21364
SIPA1	2.47644e-11	4.1184e-10	-1.0201
STX5	2.80863e-11	4.64881e-10	-0.710669
RASSF2	2.89816e-11	4.77448e-10	-0.948784
PODXL2	3.1836e-11	5.19593e-10	-0.202029
STIP1	3.1836e-11	5.19593e-10	-0.884495
FMR1	3.28463e-11	5.336e-10	-0.714711
KLK13	3.38875e-11	5.47978e-10	0.269563
FKBP10	3.49605e-11	5.60166e-10	-0.466193
TGM2	3.49605e-11	5.60166e-10	-0.690337
PTGES2	3.60663e-11	5.72654e-10	-0.923637
RAB10	3.60663e-11	5.72654e-10	-0.983877
DECR1	3.83798e-11	6.01227e-10	-0.987361
GOLGA1	3.83798e-11	6.01227e-10	-1.00352
PSTPIP1	3.83798e-11	6.01227e-10	-0.991604
MASP1	4.08362e-11	6.34045e-10	-0.233899
RPH3A	4.08362e-11	6.34045e-10	-0.394403
PGLYRP3	4.21205e-11	6.51105e-10	0.258752
ESAM	4.48071e-11	6.89597e-10	-0.32667
CTRC	4.76586e-11	7.27104e-10	0.31977
SOST	4.76586e-11	7.27104e-10	-0.361214
RPL14	5.06846e-11	7.69923e-10	-0.685058
ACY3	5.55737e-11	8.36944e-10	0.434161
CPXM2	5.55737e-11	8.36944e-10	-0.307998
MRRF	5.90824e-11	8.85983e-10	-0.667752
PARP1	6.09159e-11	9.09591e-10	-1.16624
OSTN	6.28042e-11	9.33813e-10	-0.614766
ADAMTSL4	6.67515e-11	9.84165e-10	0.215264
EBAG9	6.67515e-11	9.84165e-10	-1.10887
CCT5	6.88139e-11	1.00612e-09	-0.469979
CWC15	6.88139e-11	1.00612e-09	-0.918544
CNP	7.31244e-11	1.0647e-09	-0.842032
HGS	8.00818e-11	1.16119e-09	-1.13093
CAT	8.25396e-11	1.1919e-09	-0.452964
MAD1L1	8.507e-11	1.21841e-09	-0.792174
PSME1	8.507e-11	1.21841e-09	-0.415361
PSMG4	8.76751e-11	1.25062e-09	-0.590582
FYB1	9.3118e-11	1.32288e-09	-1.28543
HOMER2	9.59602e-11	1.35231e-09	-0.879858
LBR	9.59602e-11	1.35231e-09	-1.22
BAMBI	9.88859e-11	1.38796e-09	-0.516374
CCAR1	1.01897e-10	1.42453e-09	-0.666806
SEZ6	1.08188e-10	1.50648e-09	-0.224271
CA2	1.11472e-10	1.53998e-09	-0.709579
NUCB2	1.11472e-10	1.53998e-09	-0.581329
LPCAT2	1.18331e-10	1.62832e-09	-0.855811
RNASE3	1.25595e-10	1.71484e-09	-1.63729
SASS6	1.25595e-10	1.71484e-09	-0.459379
MINK1	1.29387e-10	1.75976e-09	-1.17303
NEDD9	1.37304e-10	1.86022e-09	-0.921348
CUTC	1.41435e-10	1.90883e-09	-1.17183
CD79B	1.5006e-10	2.00978e-09	-0.177439
SERPINH1	1.5006e-10	2.00978e-09	-1.60455
HNRNPUL1	1.59191e-10	2.11592e-09	-1.08934
PTH1R	1.59191e-10	2.11592e-09	-0.270276
TGFB1	1.63955e-10	2.17101e-09	-0.37651
CDHR2	1.84422e-10	2.41468e-09	0.463358
LGMN	1.84422e-10	2.41468e-09	-0.286901
SF3B4	1.84422e-10	2.41468e-09	-0.987085
EZR	1.89911e-10	2.46814e-09	-0.327034
SKAP1	1.89911e-10	2.46814e-09	-1.72481
COX6B1	1.95557e-10	2.52283e-09	-0.89577
SELENOH	1.95557e-10	2.52283e-09	-1.32142
CD6	2.13483e-10	2.744e-09	-0.414492
SERPINE1	2.19803e-10	2.81492e-09	-0.638956
CLNS1A	2.26302e-10	2.85645e-09	-0.784054
LGALS8	2.26302e-10	2.85645e-09	-0.757082
LRCH4	2.26302e-10	2.85645e-09	-0.653762
SAMD9L	2.26302e-10	2.85645e-09	-0.833384
VEGFD	2.32987e-10	2.93029e-09	0.233743
SRP14	2.46931e-10	3.09457e-09	-0.949675
CCN2	2.54201e-10	3.16309e-09	-0.438253
HSPA1A	2.54201e-10	3.16309e-09	-1.07437
CD164	2.61677e-10	3.23319e-09	-0.329853
SERPINB8	2.61677e-10	3.23319e-09	-0.623368
APOM	2.69365e-10	3.29339e-09	0.15657
PADI4	2.69365e-10	3.29339e-09	-1.30872
ROR1	2.69365e-10	3.29339e-09	-0.243321
DLK1	2.7727e-10	3.36658e-09	-0.332844
PYHIN1	2.7727e-10	3.36658e-09	-1.73856
PON1	2.85399e-10	3.45332e-09	0.191427
LMNB1	2.93756e-10	3.54223e-09	-1.00389
CEACAM16	3.02349e-10	3.63337e-09	-0.743998
TAFA1	3.11184e-10	3.72677e-09	-0.37013
ATF1	3.29605e-10	3.90738e-09	-0.665476
BARGIN	3.29605e-10	3.90738e-09	-0.81927
TRMT10C	3.29605e-10	3.90738e-09	-0.903302
NAP1L4	3.49075e-10	4.12425e-09	-0.265992
IGFBP3	3.5922e-10	4.22988e-09	-0.153062
CCL28	3.69649e-10	4.32367e-09	-0.47395
COLEC12	3.69649e-10	4.32367e-09	-0.215885
NBN	3.8037e-10	4.43428e-09	-1.17876
TG	3.91389e-10	4.54763e-09	0.420863
C2orf88	4.14357e-10	4.79861e-09	-1.01973
HBZ	4.26323e-10	4.92094e-09	-0.509238
DNPH1	4.64249e-10	5.32369e-09	-0.447966
FXN	4.64249e-10	5.32369e-09	-0.630218
CD276	4.77597e-10	5.45892e-09	-0.363202
CCL22	4.91315e-10	5.59749e-09	-0.327223
GPC5	5.19898e-10	5.90396e-09	-0.319349
CEP135	5.50078e-10	6.22653e-09	-0.803337
CSPG4	5.65794e-10	6.36337e-09	-0.225022
SMPD3	5.65794e-10	6.36337e-09	-0.92006
ITPR1	5.98532e-10	6.71006e-09	-0.55716
ATXN3	6.15577e-10	6.83563e-09	-0.805601
TPR	6.15577e-10	6.83563e-09	-1.07854
VASN	6.15577e-10	6.83563e-09	-0.182177
ATP6V1G1	6.33089e-10	6.98588e-09	-1.11521
SERPINE2	6.33089e-10	6.98588e-09	-0.819461
VASP	6.5108e-10	7.16188e-09	-1.21176
TREML2	6.8855e-10	7.55038e-09	-0.230866
NUB1	7.28091e-10	7.93438e-09	-0.914989
TSPAN8	7.28091e-10	7.93438e-09	0.633789
MPP7	7.48672e-10	8.1083e-09	-0.901299
THPO	7.48672e-10	8.1083e-09	-0.328214
ARFIP1	7.69812e-10	8.3116e-09	-1.2083
BPIFA2	8.13829e-10	8.7599e-09	-0.3892
CLTB	9.09241e-10	9.75696e-09	-1.10195
AMBP	9.34725e-10	9.99985e-09	0.0821693
DNAJC6	9.87771e-10	1.05033e-08	-1.03333
MTIF3	9.87771e-10	1.05033e-08	-1.19197
BLNK	1.01537e-09	1.07317e-08	-0.391535
ERBIN	1.01537e-09	1.07317e-08	-1.09099
IGSF3	1.04371e-09	1.09981e-08	-0.184319
PRRT3	1.07281e-09	1.12709e-08	-0.19346
PRDX6	1.10269e-09	1.15158e-08	-0.668638
SSNA1	1.10269e-09	1.15158e-08	-0.699315
ATP5IF1	1.13336e-09	1.17315e-08	-1.02792
PPP1R12A	1.13336e-09	1.17315e-08	-1.04556
SART1	1.13336e-09	1.17315e-08	-1.22804
FKBPL	1.16486e-09	1.20221e-08	-0.916724
HMOX1	1.1972e-09	1.22836e-08	0.254322
TXNDC5	1.1972e-09	1.22836e-08	-0.835391
DAB2	1.2304e-09	1.25874e-08	-1.26518
RNF5	1.26449e-09	1.28986e-08	-0.487435
ITGB2	1.29949e-09	1.32171e-08	-0.184322
TNFRSF8	1.37229e-09	1.39173e-08	-0.391207
EIF2D	1.41015e-09	1.40975e-08	-0.979597
FARSA	1.41015e-09	1.40975e-08	-1.01984
GPI	1.41015e-09	1.40975e-08	-0.629475
TIMP3	1.41015e-09	1.40975e-08	-0.850598
ZHX2	1.41015e-09	1.40975e-08	-0.844244
CENATAC	1.4889e-09	1.48005e-08	-0.650149
COX5B	1.4889e-09	1.48005e-08	-0.719079
ITGAL	1.52985e-09	1.51218e-08	-0.428683
LATS1	1.52985e-09	1.51218e-08	-1.02871
HDGFL2	1.57188e-09	1.54936e-08	-0.846784
RRAS	1.61501e-09	1.58742e-08	-1.57732
POLR2F	1.70473e-09	1.67092e-08	-0.557814
ALPG	1.75137e-09	1.71185e-08	0.377126
FLYWCH2	1.79923e-09	1.75375e-08	-0.894425
PAG1	1.89875e-09	1.84053e-08	-0.514743
STXBP1	1.89875e-09	1.84053e-08	-0.607701
CCDC50	1.95048e-09	1.88028e-08	-0.540291
PSMD9	1.95048e-09	1.88028e-08	-0.45438
CD5	2.05802e-09	1.96239e-08	-0.194548
EGLN1	2.05802e-09	1.96239e-08	-0.798515
NRCAM	2.05802e-09	1.96239e-08	-0.200974
S100Z	2.05802e-09	1.96239e-08	-0.856227
AZU1	2.11391e-09	2.01022e-08	-1.09689
DRAXIN	2.17126e-09	2.0481e-08	-0.499735
TFEB	2.17126e-09	2.0481e-08	-0.756942
VRK1	2.17126e-09	2.0481e-08	-1.60674
PPP1R9B	2.41596e-09	2.27282e-08	-0.979643
GALNT3	2.48116e-09	2.32792e-08	-0.187393
NECAB2	2.54805e-09	2.3843e-08	-0.249601
ARID4B	2.61667e-09	2.43552e-08	-0.683347
KIAA1143	2.61667e-09	2.43552e-08	-0.836037
CC2D1A	2.75928e-09	2.5547e-08	-0.71993
STAMBP	2.75928e-09	2.5547e-08	-0.942051
PIBF1	2.83336e-09	2.60951e-08	-0.809076
SATB1	2.83336e-09	2.60951e-08	-0.583183
PPP1R12B	2.90934e-09	2.67248e-08	-0.760283
ERI1	2.98729e-09	2.73692e-08	-0.652402
GNPDA2	3.06723e-09	2.80284e-08	-0.440591
CRTAP	3.3196e-09	3.00995e-08	-0.520561
ST13	3.3196e-09	3.00995e-08	-0.584372
YTHDF3	3.3196e-09	3.00995e-08	-0.917279
DNAJB2	3.40808e-09	3.0822e-08	-0.682992
PXN	3.49881e-09	3.15612e-08	-0.702122
RILPL1	3.59186e-09	3.23176e-08	-0.713907
NBL1	3.68729e-09	3.30913e-08	-0.1561
SGTA	3.88551e-09	3.47813e-08	-0.741973
SPRY2	3.98842e-09	3.56116e-08	-1.09824
TP53I3	4.09395e-09	3.64611e-08	-0.499803
MTRES1	4.54351e-09	4.02605e-08	-1.27885
NSFL1C	4.54351e-09	4.02605e-08	-0.766868
BRK1	4.6631e-09	4.11126e-08	-0.396367
GMPR	4.6631e-09	4.11126e-08	-0.633032
BAG4	4.78571e-09	4.17738e-08	-0.716156
MELTF	4.78571e-09	4.17738e-08	-0.230991
NIT2	4.78571e-09	4.17738e-08	-0.777254
ROBO1	4.78571e-09	4.17738e-08	-0.265363
CD40LG	4.91141e-09	4.25535e-08	-0.708423
DGKA	4.91141e-09	4.25535e-08	-0.561602
HNRNPA0	4.91141e-09	4.25535e-08	-0.865323
BICD2	5.04029e-09	4.34554e-08	-0.753878
C1QTNF9	5.04029e-09	4.34554e-08	0.15498
ADM	5.30785e-09	4.56501e-08	0.20821
GLRX	5.44669e-09	4.66157e-08	-0.470916
HBG2	5.44669e-09	4.66157e-08	-1.05932
CCL25	5.58902e-09	4.76016e-08	0.274126
SH3BP5L	5.58902e-09	4.76016e-08	-0.750355
NCAM1	5.88446e-09	4.97556e-08	-0.189584
RASSF5	5.88446e-09	4.97556e-08	-0.901101
VPS4B	5.88446e-09	4.97556e-08	-0.962744
ALPP	6.03775e-09	5.05644e-08	0.479547
CLEC12A	6.03775e-09	5.05644e-08	-0.387854
GLRX5	6.03775e-09	5.05644e-08	-0.970465
SIAE	6.03775e-09	5.05644e-08	-0.680984
ZBTB17	6.19488e-09	5.17567e-08	-0.325968
CD63	6.35592e-09	5.27256e-08	-0.43896
GALNT5	6.35592e-09	5.27256e-08	-0.339877
UBXN1	6.35592e-09	5.27256e-08	-0.673201
CHCHD3	6.52098e-09	5.37139e-08	-0.85431
NANS	6.52098e-09	5.37139e-08	-0.704785
PF4	6.52098e-09	5.37139e-08	-0.667387
FBP1	6.69015e-09	5.48499e-08	0.864631
ZBP1	6.69015e-09	5.48499e-08	-0.891301
MRPL46	6.86353e-09	5.60096e-08	-0.362447
SNX9	6.86353e-09	5.60096e-08	-0.931516
CCL17	7.40995e-09	6.00497e-08	-0.461857
FKBP5	7.40995e-09	6.00497e-08	-0.66783
SIT1	7.40995e-09	6.00497e-08	-0.753995
COL15A1	7.60119e-09	6.14576e-08	-0.162821
PPP3R1	7.79717e-09	6.28972e-08	-0.414044
VAT1	8.20378e-09	6.60254e-08	-0.188354
PPM1A	8.41465e-09	6.75675e-08	-0.437298
DDT	8.63071e-09	6.89867e-08	-0.305521
PLSCR3	8.63071e-09	6.89867e-08	-0.717542
PDIA4	9.07891e-09	7.24043e-08	-0.72603
ARHGAP17	9.31131e-09	7.40893e-08	-0.822011
CCDC80	9.79334e-09	7.7573e-08	-0.234101
RELT	9.79334e-09	7.7573e-08	-0.172637
SASH3	1.00433e-08	7.93734e-08	-0.55327
MPO	1.02993e-08	8.12139e-08	-0.492897
ASAH1	1.05616e-08	8.29095e-08	-0.463365
PNP	1.05616e-08	8.29095e-08	-1.57018
RCC1	1.11055e-08	8.69848e-08	-0.917456
CEP20	1.19721e-08	9.33556e-08	-0.457076
HIP1	1.19721e-08	9.33556e-08	-0.512072
ALYREF	1.25854e-08	9.77042e-08	-1.74364
NDUFAF2	1.25854e-08	9.77042e-08	-0.68401
LMOD1	1.29033e-08	9.97308e-08	0.232801
TNFAIP8	1.29033e-08	9.97308e-08	-0.64448
SPRED2	1.32289e-08	1.02022e-07	-0.918757
TNFRSF4	1.35624e-08	1.04365e-07	-0.268304
ASAP2	1.39039e-08	1.06293e-07	-0.780703
IGFL3	1.39039e-08	1.06293e-07	0.3219
SMOC2	1.39039e-08	1.06293e-07	-0.256163
VIL1	1.46118e-08	1.11462e-07	-0.747831
IL32	1.53542e-08	1.16872e-07	0.299891
FUS	1.57389e-08	1.18769e-07	-0.60668
GMPR2	1.57389e-08	1.18769e-07	-0.835663
GNE	1.57389e-08	1.18769e-07	-0.683781
PACSIN3	1.57389e-08	1.18769e-07	-0.576773
SYK	1.61327e-08	1.2148e-07	-0.893572
ABL1	1.69491e-08	1.27082e-07	-0.658578
SLITRK1	1.69491e-08	1.27082e-07	-0.193318
ABCF2	1.73719e-08	1.29975e-07	-0.596692
DNAJC17	1.87021e-08	1.39037e-07	-0.857389
PGD	1.87021e-08	1.39037e-07	-0.53871
RPAP3	1.87021e-08	1.39037e-07	-0.711132
RWDD1	1.91668e-08	1.42191e-07	-0.703291
LHPP	2.06283e-08	1.52069e-07	-0.347101
SIRT2	2.06283e-08	1.52069e-07	-1.08972
TES	2.06283e-08	1.52069e-07	-0.648652
ENPP7	2.11388e-08	1.55505e-07	0.482427
CEACAM8	2.16613e-08	1.58024e-07	-0.376253
HBS1L	2.16613e-08	1.58024e-07	-1.06668
HOMER3	2.16613e-08	1.58024e-07	-0.68059
STK4	2.16613e-08	1.58024e-07	-0.980803
CNDP1	2.27439e-08	1.65234e-07	0.410734
TWF2	2.27439e-08	1.65234e-07	-1.07449
KYAT1	2.33044e-08	1.68609e-07	-0.703334
MCEE	2.33044e-08	1.68609e-07	-0.696504
STX6	2.38782e-08	1.72404e-07	-0.790536
BLTP3B	2.50666e-08	1.80243e-07	-0.44647
SEPTIN8	2.50666e-08	1.80243e-07	-0.491424
PPP1R14A	2.56818e-08	1.84289e-07	0.541471
BLMH	2.63116e-08	1.88039e-07	-0.286586
GPKOW	2.63116e-08	1.88039e-07	-0.371084
GGA3	2.69561e-08	1.91089e-07	-0.659457
PENK	2.69561e-08	1.91089e-07	-0.231604
TOP2B	2.69561e-08	1.91089e-07	-0.634892
XPNPEP2	2.69561e-08	1.91089e-07	0.503678
CXCL6	2.82908e-08	1.99342e-07	-0.60742
GGCT	2.82908e-08	1.99342e-07	-0.679508
MTHFD2	2.82908e-08	1.99342e-07	-0.575755
SERPINA9	2.89816e-08	2.03801e-07	-0.372984
LAMTOR5	2.96886e-08	2.07939e-07	-0.565338
TBL1X	2.96886e-08	2.07939e-07	-0.800202
GAS7	3.04122e-08	2.11739e-07	-1.03869
LZTFL1	3.04122e-08	2.11739e-07	-0.744853
TOX	3.04122e-08	2.11739e-07	-0.65105
CASP8	3.26856e-08	2.27116e-07	-0.647806
EGF	3.42907e-08	2.36862e-07	-0.733025
ITCH	3.42907e-08	2.36862e-07	-0.4988
STK24	3.42907e-08	2.36862e-07	-0.755837
SDK2	3.59711e-08	2.47982e-07	-0.337264
AP1AR	3.77303e-08	2.58585e-07	-0.515372
ARHGEF1	3.77303e-08	2.58585e-07	-1.12179
SLC27A4	3.77303e-08	2.58585e-07	-0.74175
GATD3	3.86405e-08	2.64307e-07	-0.785155
ATG4A	3.95717e-08	2.69626e-07	-0.661164
LONP1	3.95717e-08	2.69626e-07	-0.748327
CYB5R2	4.05244e-08	2.73462e-07	-0.494853
IL5RA	4.05244e-08	2.73462e-07	0.192852
LCP2	4.05244e-08	2.73462e-07	-1.17034
PTX3	4.05244e-08	2.73462e-07	-0.24186
RAET1L_ULBP2	4.05244e-08	2.73462e-07	-0.147077
MTDH	4.14991e-08	2.79501e-07	-0.83345
CASP10	4.45595e-08	2.98966e-07	-0.485
PPME1	4.45595e-08	2.98966e-07	-0.549631
GYS1	4.56269e-08	3.04381e-07	-0.776984
SCARF2	4.56269e-08	3.04381e-07	-0.221944
SEPTIN3	4.56269e-08	3.04381e-07	0.411654
DUT	4.67187e-08	3.11074e-07	-0.76479
CLTA	4.78355e-08	3.17305e-07	-0.636553
GORASP2	4.78355e-08	3.17305e-07	-0.684387
SSB	4.89778e-08	3.2427e-07	-0.681069
VIT	5.01462e-08	3.3138e-07	-0.135526
CA1	5.25636e-08	3.44758e-07	-0.72317
CKAP4	5.25636e-08	3.44758e-07	-0.221538
PDCD1	5.25636e-08	3.44758e-07	-0.238089
PLIN3	5.25636e-08	3.44758e-07	-0.435917
EIF2S2	5.38138e-08	3.51643e-07	-0.516892
LILRB4	5.38138e-08	3.51643e-07	0.274841
DCTN4	5.64e-08	3.67858e-07	-0.613677
LSP1	5.77373e-08	3.75186e-07	-0.734516
PELO	5.77373e-08	3.75186e-07	-0.773192
MRC1	5.91049e-08	3.83363e-07	0.183629
SCPEP1	6.19338e-08	4.0097e-07	-0.330392
MECR	6.64214e-08	4.29232e-07	-0.785731
ADH4	6.79852e-08	4.36125e-07	0.759168
HPD	6.79852e-08	4.36125e-07	0.369359
PSMG1	6.79852e-08	4.36125e-07	-0.789623
USO1	6.79852e-08	4.36125e-07	-0.5777
PROK1	7.12192e-08	4.56037e-07	0.464731
CCDC170	7.28909e-08	4.65044e-07	-0.626701
FNTA	7.28909e-08	4.65044e-07	-0.483042
EVL	7.46001e-08	4.73366e-07	-0.770273
PNLIPRP2	7.46001e-08	4.73366e-07	0.308957
SH3GLB2	7.46001e-08	4.73366e-07	-0.47525
HSBP1	7.63476e-08	4.81841e-07	-0.598951
PPP2R5A	7.63476e-08	4.81841e-07	-1.21868
YES1	7.63476e-08	4.81841e-07	-0.962371
C1QTNF1	7.81342e-08	4.91349e-07	-0.202892
C7orf50	7.81342e-08	4.91349e-07	-0.752785
HIP1R	7.99608e-08	5.00147e-07	-0.591816
MFAP4	7.99608e-08	5.00147e-07	0.188998
TMPRSS15	7.99608e-08	5.00147e-07	0.725568
TNFSF12	8.18282e-08	5.10009e-07	-0.218843
VTA1	8.18282e-08	5.10009e-07	-0.851969
CTSV	8.37373e-08	5.19141e-07	-0.214126
GCC1	8.37373e-08	5.19141e-07	-0.769393
NHP2	8.37373e-08	5.19141e-07	-0.770173
CTSA	8.7684e-08	5.41696e-07	-0.379158
OLFM4	8.7684e-08	5.41696e-07	-0.673413
HBEGF	8.97235e-08	5.5235e-07	-0.518463
RNF41	8.97235e-08	5.5235e-07	-0.682632
MITD1	9.18083e-08	5.63209e-07	-0.808943
SLAMF7	9.18083e-08	5.63209e-07	0.2951
ACE	9.39394e-08	5.73276e-07	-0.117579
DHPS	9.39394e-08	5.73276e-07	-0.383408
TIGAR	9.39394e-08	5.73276e-07	-0.497414
PNPT1	9.83445e-08	5.99116e-07	-0.734027
CALCOCO2	1.02947e-07	6.23903e-07	-0.60979
KLHDC4	1.02947e-07	6.23903e-07	-0.561212
PSG1	1.02947e-07	6.23903e-07	0.477665
SNX18	1.05324e-07	6.37212e-07	-0.83998
DXO	1.07754e-07	6.49673e-07	-0.649372
SMTN	1.07754e-07	6.49673e-07	1.24581
CORO1A	1.10238e-07	6.63507e-07	-0.491099
ANXA11	1.12776e-07	6.71871e-07	-0.194369
COL28A1	1.12776e-07	6.71871e-07	-0.161368
CPPED1	1.12776e-07	6.71871e-07	-0.436154
NTPCR	1.12776e-07	6.71871e-07	-0.60576
SERPINI2	1.12776e-07	6.71871e-07	0.254406
TIMM8A	1.12776e-07	6.71871e-07	-0.645083
ANXA4	1.18021e-07	7.0074e-07	-0.825072
PKLR	1.18021e-07	7.0074e-07	-0.559128
FUT3_FUT5	1.20731e-07	7.14409e-07	0.195881
PIK3AP1	1.20731e-07	7.14409e-07	-0.531988
DDX23	1.23499e-07	7.29562e-07	-0.810373
DDI2	1.26329e-07	7.42526e-07	-0.380655
ODAM	1.26329e-07	7.42526e-07	-0.2845
RALY	1.26329e-07	7.42526e-07	-1.13484
GDAP2	1.2922e-07	7.56984e-07	-0.685873
RPE	1.2922e-07	7.56984e-07	-0.65541
HSD11B1	1.32174e-07	7.71714e-07	0.154954
SUCLA2	1.32174e-07	7.71714e-07	-0.635895
SNAP23	1.35193e-07	7.88029e-07	-0.499075
AGT	1.44651e-07	8.38974e-07	0.613792
EGFL6	1.44651e-07	8.38974e-07	-0.567305
GAS2L1	1.44651e-07	8.38974e-07	-0.871258
MARS1	1.54738e-07	8.96001e-07	-0.840432
BAG5	1.58248e-07	9.11808e-07	-0.811377
FNBP4	1.58248e-07	9.11808e-07	-0.250392
RTN4IP1	1.58248e-07	9.11808e-07	-0.774393
MAMDC4	1.65496e-07	9.50451e-07	0.766024
PSIP1	1.65496e-07	9.50451e-07	-1.00936
C9orf40	1.69238e-07	9.67192e-07	-0.640837
COCH	1.69238e-07	9.67192e-07	-0.285451
CXCL3	1.69238e-07	9.67192e-07	-0.591631
STAU1	1.80955e-07	1.03248e-06	-0.697814
PFKFB2	1.89193e-07	1.07773e-06	-0.775584
PTPRN2	2.02225e-07	1.14453e-06	-0.187395
RILPL2	2.02225e-07	1.14453e-06	-0.812319
SH3BP1	2.02225e-07	1.14453e-06	-1.0668
TNFAIP2	2.02225e-07	1.14453e-06	-0.40308
EVI5	2.06756e-07	1.16829e-06	-0.791348
C16orf89	2.11384e-07	1.19252e-06	-0.0675068
CHCHD10	2.16111e-07	1.21528e-06	-0.257686
CLPP	2.16111e-07	1.21528e-06	-0.876235
EHD3	2.20939e-07	1.23255e-06	-1.11578
GLB1	2.20939e-07	1.23255e-06	-0.277838
H1-1	2.20939e-07	1.23255e-06	-0.829884
LCK	2.20939e-07	1.23255e-06	-0.746476
PLA2G4A	2.20939e-07	1.23255e-06	-0.888198
AMPD3	2.25869e-07	1.25012e-06	-0.476029
ITGAM	2.25869e-07	1.25012e-06	-0.17537
PRAP1	2.25869e-07	1.25012e-06	0.239571
QPCT	2.25869e-07	1.25012e-06	-0.185669
SPA17	2.25869e-07	1.25012e-06	-0.763447
LUC7L	2.30905e-07	1.27197e-06	-0.562095
RFC4	2.30905e-07	1.27197e-06	-0.653559
SWAP70	2.30905e-07	1.27197e-06	-0.356871
UNG	2.36047e-07	1.29826e-06	-0.399086
GLYR1	2.41299e-07	1.32507e-06	-0.655228
CNTN1	2.5214e-07	1.38243e-06	-0.112648
CXCL5	2.57733e-07	1.4109e-06	-0.502908
GCLM	2.63444e-07	1.43768e-06	-0.684902
SCRN1	2.63444e-07	1.43768e-06	-0.799918
EMG1	2.69276e-07	1.46042e-06	-1.23503
PEBP1	2.69276e-07	1.46042e-06	-0.526296
RAD23B	2.69276e-07	1.46042e-06	-0.511028
SSC5D	2.69276e-07	1.46042e-06	0.212669
DFFA	2.81312e-07	1.52099e-06	-0.862218
FGFBP1	2.81312e-07	1.52099e-06	0.167311
SYTL1	2.87521e-07	1.55217e-06	-1.35363
AARSD1	2.9386e-07	1.58395e-06	-0.4162
AHSA1	3.00333e-07	1.61636e-06	-0.448091
AKAP8	3.06941e-07	1.64688e-06	-0.78803
OPLAH	3.06941e-07	1.64688e-06	-0.730833
EIF4E	3.13688e-07	1.68051e-06	-0.922893
EIF5	3.20577e-07	1.71218e-06	-0.88984
NUDT16	3.20577e-07	1.71218e-06	-0.903496
ING1	3.2761e-07	1.74708e-06	-0.649326
BLVRB	3.34789e-07	1.78266e-06	-0.51532
MSRA	3.42119e-07	1.81893e-06	-0.636832
DAAM1	3.49602e-07	1.8559e-06	-0.499606
PRKG1	3.65038e-07	1.93492e-06	-0.814885
RAB33A	3.72998e-07	1.97413e-06	-0.881048
GNPDA1	3.81123e-07	2.01107e-06	-0.279273
OSM	3.81123e-07	2.01107e-06	-0.560073
PARP10	3.89417e-07	2.05175e-06	-0.413242
NUDCD3	4.06524e-07	2.13547e-06	-0.600355
PRDX2	4.06524e-07	2.13547e-06	-0.448869
MPHOSPH8	4.15344e-07	2.17529e-06	-0.809891
SMPDL3A	4.15344e-07	2.17529e-06	0.345644
L3HYPDH	4.24346e-07	2.21253e-06	-0.546046
NHLRC3	4.24346e-07	2.21253e-06	0.230565
NTF3	4.24346e-07	2.21253e-06	-0.236367
CARHSP1	4.52483e-07	2.35224e-06	-0.371385
ECHS1	4.52483e-07	2.35224e-06	-0.700844
HARS1	4.6225e-07	2.39592e-06	-0.675407
HMBS	4.6225e-07	2.39592e-06	-0.451955
GADD45GIP1	4.82392e-07	2.49295e-06	-0.451968
IST1	4.82392e-07	2.49295e-06	-0.562216
FAM172A	5.03369e-07	2.58992e-06	-0.40902
SERPINB1	5.03369e-07	2.58992e-06	-0.495823
SSC4D	5.03369e-07	2.58992e-06	-0.495264
BRD3	5.14181e-07	2.63396e-06	-1.68438
MNT	5.14181e-07	2.63396e-06	-0.443725
VAMP8	5.14181e-07	2.63396e-06	-0.833087
ENY2	5.36472e-07	2.74015e-06	-0.63048
MTHFD1	5.36472e-07	2.74015e-06	-0.425034
SNX5	5.4796e-07	2.7907e-06	-0.712698
SPAG1	5.4796e-07	2.7907e-06	-0.346743
CTHRC1	5.59682e-07	2.84215e-06	-0.170481
EXTL1	5.59682e-07	2.84215e-06	-0.326622
ACVRL1	5.71643e-07	2.89869e-06	0.0727257
BAIAP2	5.83847e-07	2.95631e-06	-0.461403
FGD3	6.09004e-07	3.07481e-06	-0.895857
SMAP1	6.09004e-07	3.07481e-06	-0.681451
CLEC1B	6.21967e-07	3.13125e-06	-0.724875
UGGT1	6.21967e-07	3.13125e-06	-0.199775
SPECC1	6.48685e-07	3.26108e-06	-0.861784
YWHAQ	6.62451e-07	3.32552e-06	-0.663331
FCHSD2	6.76494e-07	3.38151e-06	-0.308794
NOSIP	6.76494e-07	3.38151e-06	-0.793737
TPD52L2	6.76494e-07	3.38151e-06	-0.870003
CETN2	7.20346e-07	3.59048e-06	-0.682779
PCBD1	7.20346e-07	3.59048e-06	0.234461
DNAJC7	7.35556e-07	3.66109e-06	-0.762709
HEPH	7.51071e-07	3.72773e-06	-0.199419
TNFRSF11B	7.51071e-07	3.72773e-06	0.182344
ADGRF5	7.66897e-07	3.79555e-06	-0.215146
CDH5	7.66897e-07	3.79555e-06	-0.184312
LTF	7.99508e-07	3.94581e-06	-0.379907
TXNDC9	7.99508e-07	3.94581e-06	-0.894116
NAGK	8.16304e-07	4.00617e-06	-0.468199
NFYA	8.16304e-07	4.00617e-06	-0.847816
NRP2	8.16304e-07	4.00617e-06	-0.0999921
VIM	8.16304e-07	4.00617e-06	-0.875766
ARHGAP12	8.33436e-07	4.07316e-06	-0.807334
CDH6	8.33436e-07	4.07316e-06	-0.138292
SFRP4	8.33436e-07	4.07316e-06	-0.276859
HMGCL	8.50909e-07	4.147e-06	-0.541382
PLAUR	8.50909e-07	4.147e-06	-0.207209
DPEP1	8.68731e-07	4.21629e-06	0.122506
EXOC7	8.68731e-07	4.21629e-06	-0.536987
TNFRSF11A	8.68731e-07	4.21629e-06	-0.168705
SPAG9	8.86908e-07	4.29264e-06	-0.564368
TP53	8.86908e-07	4.29264e-06	-0.582015
CCSAP	9.05447e-07	4.37031e-06	-0.542567
MIF	9.05447e-07	4.37031e-06	-0.648089
CTSL	9.24354e-07	4.44323e-06	0.189082
CX3CL1	9.24354e-07	4.44323e-06	0.190975
TDRKH	9.24354e-07	4.44323e-06	-0.593119
PDCD5	9.43637e-07	4.52972e-06	-0.596092
CEP89	9.63302e-07	4.6178e-06	-0.726205
SCG3	1.02466e-06	4.90525e-06	-0.22269
ACADSB	1.06762e-06	5.10392e-06	-0.454771
SEC31A	1.08973e-06	5.19548e-06	-0.78623
STX3	1.08973e-06	5.19548e-06	-0.22238
CNTN4	1.13528e-06	5.40527e-06	-0.105484
TNFAIP8L2	1.15872e-06	5.50942e-06	-0.668971
BOLA2	1.18263e-06	5.61548e-06	-0.344218
VAV3	1.207e-06	5.72347e-06	-0.935538
ALDH5A1	1.23185e-06	5.81772e-06	-0.496696
CSNK2A1	1.23185e-06	5.81772e-06	-0.598706
LXN	1.23185e-06	5.81772e-06	-0.376189
SKAP2	1.25719e-06	5.9294e-06	-0.793573
KRR1	1.30936e-06	6.16716e-06	-1.04785
ECI1	1.33621e-06	6.27678e-06	0.190286
VSIR	1.33621e-06	6.27678e-06	-0.369826
NUDC	1.36358e-06	6.38826e-06	-0.407237
PCSK9	1.36358e-06	6.38826e-06	0.35606
CST7	1.39149e-06	6.49299e-06	-0.331642
TOM1L2	1.39149e-06	6.49299e-06	-0.905532
UNC5D	1.39149e-06	6.49299e-06	-0.265746
UMAD1	1.41993e-06	6.61693e-06	-0.689783
KIFC3	1.50863e-06	7.00238e-06	1.02038
RAB11FIP3	1.50863e-06	7.00238e-06	-0.538922
RTBDN	1.50863e-06	7.00238e-06	-0.271169
APIP	1.53935e-06	7.11672e-06	-0.277096
CD4	1.53935e-06	7.11672e-06	-0.154579
SELL	1.53935e-06	7.11672e-06	-0.0802219
GSTT2B	1.57067e-06	7.2424e-06	-0.643389
STAT5B	1.57067e-06	7.2424e-06	-1.40516
SHMT2	1.60258e-06	7.37987e-06	-0.595416
DNAJB1	1.66828e-06	7.66228e-06	-0.829836
NT5C3A	1.66828e-06	7.66228e-06	-0.685822
MORC3	1.70208e-06	7.8073e-06	-0.666507
BIRC2	1.73652e-06	7.9342e-06	-0.507977
DDAH1	1.73652e-06	7.9342e-06	-0.405005
UROD	1.73652e-06	7.9342e-06	-0.493304
CTSE	1.77163e-06	8.07359e-06	0.31487
SUGT1	1.77163e-06	8.07359e-06	-0.833934
IL31RA	1.80742e-06	8.1941e-06	-0.278256
TFRC	1.80742e-06	8.1941e-06	-0.172261
TOX3	1.80742e-06	8.1941e-06	-0.321972
TREML1	1.80742e-06	8.1941e-06	-0.669037
FASLG	1.84389e-06	8.34865e-06	-0.0971585
GPNMB	1.88106e-06	8.47321e-06	-0.175682
PRELP	1.88106e-06	8.47321e-06	0.118646
PRTG	1.88106e-06	8.47321e-06	-0.148925
SOD1	1.88106e-06	8.47321e-06	-0.469303
AMDHD1	1.95754e-06	8.7839e-06	0.319698
CLEC4G	1.95754e-06	8.7839e-06	0.145021
GHR	1.95754e-06	8.7839e-06	0.209206
MMAB	2.07782e-06	9.29986e-06	-0.415551
SNX2	2.07782e-06	9.29986e-06	-1.00522
ECHDC3	2.11946e-06	9.46205e-06	0.328916
LUC7L3	2.11946e-06	9.46205e-06	-0.589762
FAM114A2	2.20511e-06	9.807e-06	-0.693011
RIGI	2.20511e-06	9.807e-06	-0.73764
SORT1	2.20511e-06	9.807e-06	-0.276629
HS6ST2	2.24915e-06	9.99023e-06	-0.287724
TBCB	2.33977e-06	1.03534e-05	-0.666641
TXNRD1	2.33977e-06	1.03534e-05	-0.438666
USP25	2.33977e-06	1.03534e-05	-0.570748
ELOB	2.38637e-06	1.05463e-05	-0.684016
MICAL1	2.43384e-06	1.07426e-05	-0.767346
LAT	2.48221e-06	1.09149e-05	-0.490433
RFX5	2.48221e-06	1.09149e-05	-0.911057
SPINK1	2.48221e-06	1.09149e-05	0.130683
AIF1	2.5315e-06	1.11177e-05	-0.434835
CNRIP1	2.58171e-06	1.12958e-05	-0.315653
CSDE1	2.58171e-06	1.12958e-05	-0.755445
WDR46	2.58171e-06	1.12958e-05	-0.745875
AP1G2	2.63286e-06	1.14909e-05	-0.675586
MAPK9	2.63286e-06	1.14909e-05	-0.384643
DAPP1	2.68498e-06	1.16748e-05	-0.552566
RASGRP2	2.68498e-06	1.16748e-05	-0.787247
XIAP	2.68498e-06	1.16748e-05	-0.454431
ASS1	2.73807e-06	1.18763e-05	0.612713
VEGFA	2.73807e-06	1.18763e-05	-0.191677
TRIAP1	2.79216e-06	1.20959e-05	-0.494818
CDK17	2.84727e-06	1.22891e-05	-0.674864
PHACTR2	2.84727e-06	1.22891e-05	-0.849271
PTGR1	2.84727e-06	1.22891e-05	0.347236
RBKS	2.9034e-06	1.2516e-05	-0.349675
EDF1	2.96058e-06	1.27468e-05	-0.855789
HTRA2	3.07817e-06	1.32207e-05	-0.402198
LPO	3.07817e-06	1.32207e-05	-0.267687
NMI	3.26288e-06	1.39969e-05	-0.516016
LRRTM4	3.32675e-06	1.42187e-05	-0.252463
THBS4	3.32675e-06	1.42187e-05	-0.280994
UBXN11	3.32675e-06	1.42187e-05	-0.908081
ST6GAL1	3.39181e-06	1.44615e-05	-0.129599
TOP1	3.39181e-06	1.44615e-05	0.237804
CD226	3.45807e-06	1.46728e-05	-0.212024
GALM	3.45807e-06	1.46728e-05	-0.380586
HGF	3.45807e-06	1.46728e-05	-0.173616
KLF4	3.45807e-06	1.46728e-05	-0.572558
PCYT2	3.52556e-06	1.4941e-05	-0.525097
SUMO1	3.5943e-06	1.5214e-05	-0.406608
FBLN2	3.6643e-06	1.54544e-05	-0.133906
HMCN2	3.6643e-06	1.54544e-05	-0.273586
TERF1	3.6643e-06	1.54544e-05	-0.894982
TPMT	3.80821e-06	1.6042e-05	-0.669052
S100A13	3.88215e-06	1.63339e-05	-0.207338
CHRDL1	3.95746e-06	1.66109e-05	-0.173641
PM20D1	3.95746e-06	1.66109e-05	0.106688
MMP9	4.03415e-06	1.68924e-05	-0.490355
TBC1D2	4.03415e-06	1.68924e-05	-0.690511
ACOT13	4.19177e-06	1.75315e-05	-0.814383
BCAN	4.27276e-06	1.78489e-05	-0.156786
DRG2	4.35522e-06	1.81718e-05	-0.587813
CTH	4.43919e-06	1.85001e-05	-0.275723
FABP4	4.52469e-06	1.88118e-05	0.24759
PTPN1	4.52469e-06	1.88118e-05	-0.77468
AEBP1	4.61175e-06	1.91284e-05	-0.159364
TAFA5	4.61175e-06	1.91284e-05	-0.225347
DNAJB8	4.7004e-06	1.94731e-05	-0.205877
SFRP1	4.79066e-06	1.98003e-05	-0.103647
TIA1	4.79066e-06	1.98003e-05	-1.49984
CRELD2	4.88256e-06	2.01327e-05	-0.361834
ITGB1BP2	4.88256e-06	2.01327e-05	-0.585708
IRF3	4.97613e-06	2.04464e-05	-0.639689
KIAA0513	4.97613e-06	2.04464e-05	-0.738044
MCAM	4.97613e-06	2.04464e-05	0.153498
F10	5.07139e-06	2.08135e-05	0.185507
BMERB1	5.36765e-06	2.19523e-05	-0.305706
PVR	5.36765e-06	2.19523e-05	0.150763
VSNL1	5.36765e-06	2.19523e-05	0.174023
ATP6V1F	5.46999e-06	2.23188e-05	-0.878418
DOHH	5.46999e-06	2.23188e-05	-0.486797
RANBP1	5.57418e-06	2.26912e-05	-0.461753
SERPINB6	5.57418e-06	2.26912e-05	-0.290489
TREM2	5.68024e-06	2.30961e-05	0.22277
PPP1R18	5.78821e-06	2.34807e-05	-0.290654
YJU2	5.78821e-06	2.34807e-05	-0.742571
NADK	5.89813e-06	2.38714e-05	-0.550946
PGF	5.89813e-06	2.38714e-05	-0.0984341
AGER	6.01001e-06	2.42404e-05	-0.151434
FKBP4	6.01001e-06	2.42404e-05	-0.379304
SNAP29	6.01001e-06	2.42404e-05	-0.530591
VPS53	6.12391e-06	2.46714e-05	-0.765501
PPIB	6.23984e-06	2.51096e-05	-0.415698
DIABLO	6.35785e-06	2.55552e-05	-0.694615
QDPR	6.47797e-06	2.59785e-05	-0.350573
WASHC3	6.47797e-06	2.59785e-05	-0.537869
CCK	6.85134e-06	2.74132e-05	0.614712
CDC26	6.85134e-06	2.74132e-05	-0.680919
ANPEP	6.98025e-06	2.78972e-05	-0.14513
CST3	7.11146e-06	2.8357e-05	-0.11383
RENBP	7.11146e-06	2.8357e-05	-0.612696
ASCC1	7.38091e-06	2.93314e-05	-0.63506
CACNB3	7.38091e-06	2.93314e-05	-0.59737
GRHPR	7.38091e-06	2.93314e-05	-0.463647
CIRBP	7.51923e-06	2.97128e-05	-0.68014
CR1	7.51923e-06	2.97128e-05	-0.133849
LEPR	7.51923e-06	2.97128e-05	0.116001
PLCG1	7.51923e-06	2.97128e-05	-0.520179
PRKCI	7.51923e-06	2.97128e-05	-0.234186
RAPGEF2	7.65999e-06	3.0235e-05	-0.791431
LPXN	8.09739e-06	3.18897e-05	-0.279418
SDHB	8.09739e-06	3.18897e-05	-0.366092
FHIT	8.24836e-06	3.24115e-05	-0.405851
ZFYVE19	8.24836e-06	3.24115e-05	-0.846056
ARFRP1	8.55833e-06	3.35544e-05	-0.446032
KATNB1	8.55833e-06	3.35544e-05	-0.832488
NOTCH2	8.71741e-06	3.41019e-05	-0.107945
RELCH	8.71741e-06	3.41019e-05	-0.617832
CACYBP	8.87928e-06	3.45809e-05	-0.669195
HRC	8.87928e-06	3.45809e-05	-0.178035
TIMD4	8.87928e-06	3.45809e-05	-0.126716
TPD52	8.87928e-06	3.45809e-05	-0.830917
PPP1R2B	9.3821e-06	3.64583e-05	-0.649342
RGCC	9.3821e-06	3.64583e-05	-0.419099
LRRN1	9.55561e-06	3.70914e-05	-0.128688
CASC3	9.73214e-06	3.76517e-05	-0.643727
ELANE	9.73214e-06	3.76517e-05	-0.434742
ZNF746	9.73214e-06	3.76517e-05	-0.837845
CCDC134	9.91175e-06	3.82202e-05	-0.729992
ILKAP	9.91175e-06	3.82202e-05	-0.784287
JAKMIP1	9.91175e-06	3.82202e-05	-0.827057
PI3	1.00945e-05	3.88821e-05	0.261715
PRCP	1.02804e-05	3.95548e-05	-0.148438
FLT3LG	1.04696e-05	4.01066e-05	0.121591
GBP2	1.04696e-05	4.01066e-05	-0.534669
UBE2B	1.04696e-05	4.01066e-05	-0.376488
XRCC4	1.04696e-05	4.01066e-05	-0.419871
TBCA	1.08578e-05	4.15484e-05	-0.813862
EDA2R	1.10569e-05	4.21726e-05	-0.219552
PDLIM7	1.10569e-05	4.21726e-05	-0.448786
SUMF2	1.10569e-05	4.21726e-05	-0.392046
DHRS4L2	1.12595e-05	4.28057e-05	-0.597552
FDX2	1.12595e-05	4.28057e-05	-0.908889
FTO	1.12595e-05	4.28057e-05	-0.245347
REG3A	1.14656e-05	4.35421e-05	0.246644
NUMB	1.18886e-05	4.50508e-05	-0.748517
RIMOC1	1.18886e-05	4.50508e-05	-0.600116
AKT1S1	1.21055e-05	4.57248e-05	-0.575074
CLASP1	1.21055e-05	4.57248e-05	-0.472617
CRYBB2	1.21055e-05	4.57248e-05	0.139375
SUGP1	1.23262e-05	4.64584e-05	-0.672384
UBTD2	1.23262e-05	4.64584e-05	-0.288223
FES	1.25507e-05	4.72031e-05	-0.554011
ITGA11	1.25507e-05	4.72031e-05	-0.107771
CD69	1.27791e-05	4.80104e-05	0.457997
CAMK4	1.30113e-05	4.87785e-05	-0.497096
FIS1	1.30113e-05	4.87785e-05	-0.509752
C1orf131	1.32476e-05	4.95055e-05	-1.48736
PFDN2	1.32476e-05	4.95055e-05	-0.518045
SORCS1	1.32476e-05	4.95055e-05	-0.243754
ADD2	1.39808e-05	5.21345e-05	-0.44087
CRKL	1.39808e-05	5.21345e-05	-0.674244
FKBP14	1.42336e-05	5.29646e-05	-0.598835
PRDX3	1.42336e-05	5.29646e-05	-0.53988
DCTN2	1.47522e-05	5.48362e-05	-0.677405
CCDC66	1.50181e-05	5.57066e-05	-0.735898
DKK3	1.50181e-05	5.57066e-05	-0.135715
CCL4	1.52885e-05	5.66499e-05	-0.278808
CD7	1.55636e-05	5.76082e-05	-0.175522
CFAP36	1.58433e-05	5.852e-05	-0.644851
CTSC	1.58433e-05	5.852e-05	0.184226
FGF21	1.61277e-05	5.9508e-05	1.03936
AHSP	1.64169e-05	6.03847e-05	-0.502977
ENO1	1.64169e-05	6.03847e-05	-0.502275
SPINT2	1.64169e-05	6.03847e-05	-0.395619
MRPL24	1.6711e-05	6.12738e-05	-0.21717
TINAGL1	1.6711e-05	6.12738e-05	0.0759732
USH1G	1.6711e-05	6.12738e-05	-0.804995
AK1	1.70101e-05	6.21109e-05	-0.411325
CCDC43	1.70101e-05	6.21109e-05	-1.06953
REPS1	1.70101e-05	6.21109e-05	-0.533009
S100A4	1.70101e-05	6.21109e-05	-0.398225
GPX1	1.73143e-05	6.28941e-05	-0.47506
HNRNPK	1.73143e-05	6.28941e-05	-0.975953
IL1RN	1.73143e-05	6.28941e-05	-0.335768
MAX	1.73143e-05	6.28941e-05	-0.756565
SRPK2	1.73143e-05	6.28941e-05	-0.606133
BLZF1	1.79379e-05	6.49579e-05	-0.626287
FOXJ3	1.79379e-05	6.49579e-05	-0.471834
PDP1	1.79379e-05	6.49579e-05	-0.884139
AP3B1	1.85828e-05	6.71544e-05	-0.494829
PON3	1.85828e-05	6.71544e-05	0.0796499
ERP29	1.89133e-05	6.82786e-05	-0.570916
ERP44	1.92494e-05	6.93491e-05	-0.182534
SUSD5	1.92494e-05	6.93491e-05	-0.172666
PAGR1	1.99385e-05	7.1758e-05	-0.6021
TACSTD2	2.02917e-05	7.29544e-05	0.163454
EEIG1	2.06507e-05	7.41694e-05	-0.562233
AFP	2.10158e-05	7.54034e-05	0.0776307
ARL2BP	2.13869e-05	7.65784e-05	-0.71581
EIF2AK2	2.13869e-05	7.65784e-05	-0.57342
SCAMP2	2.17642e-05	7.78499e-05	-0.584664
CTSO	2.21478e-05	7.89803e-05	-0.119838
GRIPAP1	2.21478e-05	7.89803e-05	-0.439984
LETM1	2.21478e-05	7.89803e-05	-0.373342
EPB41L3	2.25377e-05	8.02078e-05	-0.644339
FLI1	2.25377e-05	8.02078e-05	-1.23758
KIFC1	2.29341e-05	8.14532e-05	-0.368522
PRKAR2A	2.29341e-05	8.14532e-05	-0.249993
NDUFA5	2.3337e-05	8.27168e-05	-0.233183
TMSB10	2.3337e-05	8.27168e-05	-0.592157
TMA16	2.37466e-05	8.40836e-05	-0.492498
CCDC117	2.4163e-05	8.54716e-05	-0.280899
CGREF1	2.45862e-05	8.6881e-05	-0.0980312
NCAPG	2.50163e-05	8.80465e-05	-0.462951
SIRT1	2.50163e-05	8.80465e-05	-0.355802
SPON1	2.50163e-05	8.80465e-05	-0.149818
TIMP1	2.50163e-05	8.80465e-05	-0.139584
CNTNAP2	2.5898e-05	9.09672e-05	-0.163433
LZTS1	2.5898e-05	9.09672e-05	-0.212756
BACH1	2.63498e-05	9.24613e-05	0.671079
LGALS4	2.72756e-05	9.56143e-05	0.237967
MLN	2.77498e-05	9.70829e-05	0.238206
TRIP13	2.77498e-05	9.70829e-05	-0.905625
DBNL	2.82319e-05	9.84748e-05	-0.568398
NDUFB7	2.82319e-05	9.84748e-05	-0.419301
PDCD6	2.82319e-05	9.84748e-05	-0.159305
CCL21	2.87218e-05	9.96881e-05	-0.348433
OXT	2.87218e-05	9.96881e-05	0.487309
PNMA1	2.87218e-05	9.96881e-05	-0.912222
SLA2	2.87218e-05	9.96881e-05	-1.02027
ZFAND2B	2.87218e-05	9.96881e-05	-0.670298
FUOM	2.97256e-05	0.00010307	0.2722
FABP1	3.02399e-05	0.000104544	0.749455
GCHFR	3.02399e-05	0.000104544	-0.279545
PRDX1	3.02399e-05	0.000104544	-0.618732
NHERF1	3.07624e-05	0.000106246	-0.669803
KIF4B	3.12935e-05	0.000107867	-0.367408
NUDT5	3.12935e-05	0.000107867	-0.440651
EIF3G	3.18332e-05	0.000109512	-1.03529
PIKFYVE	3.18332e-05	0.000109512	-0.504854
TCOF1	3.23816e-05	0.00011129	-0.212604
CDC37	3.29389e-05	0.000112653	-0.693637
EHD4	3.29389e-05	0.000112653	-0.579583
RECQL5	3.29389e-05	0.000112653	-1.29306
RGMA	3.29389e-05	0.000112653	-0.0887816
THY1	3.29389e-05	0.000112653	-0.165702
ABI3BP	3.40806e-05	0.000116331	0.203676
DTD1	3.40806e-05	0.000116331	-0.663948
KCTD5	3.46652e-05	0.000117983	-0.308828
SIRPA	3.46652e-05	0.000117983	-0.0829901
ZMYND11	3.46652e-05	0.000117983	-0.748361
FKBP7	3.52594e-05	0.000119773	-0.42885
GLOD4	3.52594e-05	0.000119773	-0.300078
EPHB4	3.5863e-05	0.000121588	-0.0943016
MMP10	3.5863e-05	0.000121588	0.260786
ACYP1	3.64764e-05	0.000123191	-0.352405
ENO2	3.64764e-05	0.000123191	-0.530253
MIF4GD	3.64764e-05	0.000123191	-0.610052
SYF2	3.64764e-05	0.000123191	-0.36287
AK2	3.70996e-05	0.000124935	-0.490431
HSPG2	3.70996e-05	0.000124935	-0.112406
RPEL1	3.70996e-05	0.000124935	-0.572327
COPZ1	3.90297e-05	0.000131309	-0.666926
CDV3	3.96938e-05	0.000133288	-0.861783
DCXR	3.96938e-05	0.000133288	0.391217
PTPRC	4.03685e-05	0.000135424	-0.139589
EHBP1	4.10539e-05	0.00013746	-0.511993
TNFSF13	4.10539e-05	0.00013746	-0.186454
AMIGO2	4.17502e-05	0.000139128	-0.0794589
DLG4	4.17502e-05	0.000139128	-0.464147
MDH1	4.17502e-05	0.000139128	-0.111714
PSTPIP2	4.17502e-05	0.000139128	-0.553739
SH2D1A	4.17502e-05	0.000139128	-0.555137
TYW5	4.24576e-05	0.000141351	-0.298734
AGXT	4.31763e-05	0.000143607	0.432165
COL3A1	4.4648e-05	0.000148361	-0.117587
ACRBP	4.54013e-05	0.000150437	-0.254363
CCL2	4.54013e-05	0.000150437	0.247706
STK32C	4.54013e-05	0.000150437	-0.341024
FABP2	4.61666e-05	0.000152398	0.348474
FGFBP3	4.61666e-05	0.000152398	-0.203873
GFAP	4.61666e-05	0.000152398	-0.250265
NCAM2	4.61666e-05	0.000152398	-0.095332
DOC2B	4.6944e-05	0.000154528	-0.698917
PAK4	4.6944e-05	0.000154528	-0.668488
SEC13	4.6944e-05	0.000154528	-0.307691
CCHCR1	4.77336e-05	0.00015698	-0.487542
SPTLC1	4.85357e-05	0.000159468	-0.215201
METAP2	4.93504e-05	0.000161993	-0.468906
MAP2K6	5.01779e-05	0.000164555	-0.418712
EEF1D	5.10184e-05	0.000167	-0.543197
MESD	5.10184e-05	0.000167	-0.870879
SEMA3F	5.18721e-05	0.000169478	0.148028
SRRT	5.18721e-05	0.000169478	-0.689351
NAGA	5.27392e-05	0.000172151	-0.311947
GTF3C2	5.36199e-05	0.000174863	-0.498951
IGSF9	5.45143e-05	0.00017745	0.306843
RNF25	5.45143e-05	0.00017745	-0.470723
DDC	5.72822e-05	0.000186114	0.216867
EPPK1	5.72822e-05	0.000186114	-0.283036
ESM1	5.82337e-05	0.000188856	-0.150236
SRPRA	5.82337e-05	0.000188856	-0.671676
VNN1	5.92001e-05	0.000191813	0.162196
ITGBL1	6.01814e-05	0.000194633	-0.119253
RNASET2	6.01814e-05	0.000194633	-0.0854813
CEACAM19	6.1178e-05	0.000197129	0.120581
NFE2	6.1178e-05	0.000197129	-0.546461
TOMM34	6.1178e-05	0.000197129	-0.3157
TSC22D1	6.1178e-05	0.000197129	-0.426178
MINDY2	6.32177e-05	0.000203328	-0.203245
PRKAR1B	6.32177e-05	0.000203328	-0.243438
MNAT1	6.53209e-05	0.000209708	-0.221712
USP28	6.53209e-05	0.000209708	-0.207802
SMAD3	6.63969e-05	0.000212968	-0.764301
IFIT3	6.74895e-05	0.000216275	-0.700013
LY96	6.97254e-05	0.000223236	0.164033
CRYGD	7.08691e-05	0.000226691	-0.246502
CDK11A	7.20304e-05	0.000229152	-0.634047
CDK5RAP3	7.20304e-05	0.000229152	-0.547335
CPM	7.20304e-05	0.000229152	0.132664
PRND	7.20304e-05	0.000229152	-0.375975
RPRD1B	7.20304e-05	0.000229152	-0.263199
YOD1	7.20304e-05	0.000229152	-0.22072
ACOX1	7.32095e-05	0.000232482	-0.5797
MGMT	7.32095e-05	0.000232482	-0.468826
CCL13	7.44067e-05	0.000235856	-0.366811
UBXN2B	7.44067e-05	0.000235856	-0.370603
CMC1	7.56221e-05	0.000239277	-0.640701
SCN4B	7.56221e-05	0.000239277	-0.171102
ANKZF1	7.68561e-05	0.000242525	-0.497529
ERC2	7.68561e-05	0.000242525	-0.571107
NMT1	7.68561e-05	0.000242525	-0.875654
CIAPIN1	7.81089e-05	0.000246257	-0.476813
CXCL1	7.93808e-05	0.000250042	-0.676722
GRPEL1	8.06721e-05	0.000253882	-0.318206
BTN2A1	8.19829e-05	0.000257545	-0.147445
PAXX	8.19829e-05	0.000257545	-0.306613
DCTPP1	8.46647e-05	0.000265494	0.181039
SERPINA11	8.46647e-05	0.000265494	-0.150952
EIF4G1	8.60361e-05	0.000269314	-0.481182
TCN2	8.60361e-05	0.000269314	-0.136945
EIF4B	8.74282e-05	0.000273184	-0.350415
SOX6	8.74282e-05	0.000273184	-0.522085
ARHGAP25	8.88414e-05	0.00027686	-0.473068
DSG2	8.88414e-05	0.00027686	0.079305
SHMT1	8.88414e-05	0.00027686	-0.459702
BOC	9.02759e-05	0.000279592	-0.157174
FGL1	9.02759e-05	0.000279592	-0.327471
GPX4	9.02759e-05	0.000279592	-0.442262
IQSEC1	9.02759e-05	0.000279592	-0.275218
PYM1	9.02759e-05	0.000279592	-0.941309
SCLT1	9.02759e-05	0.000279592	-0.367138
UNC45A	9.02759e-05	0.000279592	-0.592855
DTYMK	9.17321e-05	0.000283602	-0.444193
IRAK1	9.17321e-05	0.000283602	-0.504539
CTDSPL	9.32102e-05	0.000287918	-0.541511
MMUT	9.47105e-05	0.000292295	-0.789526
LMNB2	9.62333e-05	0.000295953	-0.138922
LYAR	9.62333e-05	0.000295953	-0.878064
SSH3	9.62333e-05	0.000295953	-0.228359
USP8	9.62333e-05	0.000295953	-0.908942
AIFM1	9.7779e-05	0.000299134	-0.34171
CXCL13	9.7779e-05	0.000299134	-0.25793
IGBP1	9.7779e-05	0.000299134	-0.510384
PHF20L1	9.7779e-05	0.000299134	-0.591813
PSMD1	9.7779e-05	0.000299134	-0.477147
SLMAP	9.7779e-05	0.000299134	0.333856
RAB27B	9.93479e-05	0.000303669	-0.0624013
HSPA2	0.00010094	0.000307999	-0.335732
VCPKMT	0.00010094	0.000307999	-0.258206
KIF4A	0.000102556	0.000312659	-0.46932
CLEC4C	0.000104197	0.000317109	-0.11664
DNAJB14	0.000104197	0.000317109	-0.224038
HDAC6	0.000105862	0.000321896	-0.649123
DBI	0.000109266	0.0003311	-0.510836
IPCEF1	0.000109266	0.0003311	-0.610414
KLRK1	0.000109266	0.0003311	-0.115968
MTPN	0.000109266	0.0003311	-0.559256
DOK2	0.000116383	0.000351756	-0.847674
IGFBP7	0.000116383	0.000351756	-0.114313
SFTPD	0.000116383	0.000351756	-0.254244
CRYBB1	0.000118229	0.000356414	-0.343519
NCS1	0.000118229	0.000356414	-0.0934234
NOTCH1	0.000118229	0.000356414	-0.090604
ABRAXAS2	0.000120102	0.000360821	-0.547437
FTCD	0.000120102	0.000360821	0.51351
MAP4K5	0.000120102	0.000360821	-0.601917
PALM	0.000120102	0.000360821	-0.0794086
CAPRIN1	0.000122003	0.000364968	-0.485802
GZMB	0.000122003	0.000364968	-0.322493
INPP1	0.000122003	0.000364968	-0.423776
RILP	0.000122003	0.000364968	-0.392939
RSPO1	0.000122003	0.000364968	-0.188573
ADGRB1	0.000123932	0.000369165	-0.219906
CBLN4	0.000123932	0.000369165	-0.118436
CRADD	0.000123932	0.000369165	-0.506314
HPCAL1	0.000123932	0.000369165	-0.391189
PTRHD1	0.000123932	0.000369165	-0.499353
ARHGAP30	0.000125889	0.000374359	-0.353419
THBS2	0.000125889	0.000374359	-0.154724
GUSB	0.000127875	0.000379621	-0.193353
PPCDC	0.000127875	0.000379621	-0.418685
CDC27	0.00012989	0.000384303	-0.398565
FADD	0.00012989	0.000384303	-0.607638
GTPBP2	0.00012989	0.000384303	-0.620974
HAO1	0.00012989	0.000384303	0.790122
YARS1	0.000131934	0.000390024	-0.661215
BST2	0.000134009	0.000395823	0.210505
CLIC1	0.000136114	0.000401028	-0.528915
MOCS3	0.000136114	0.000401028	-0.329681
RCOR1	0.000136114	0.000401028	-0.338076
CENPF	0.00013825	0.000405958	-0.40755
NCK2	0.00013825	0.000405958	-0.801902
PPM1F	0.00013825	0.000405958	-0.454223
ZRSR2	0.00013825	0.000405958	-1.0756
PIGR	0.000140417	0.000411977	0.14035
CETN3	0.000142616	0.00041738	-0.576694
CTSW	0.000142616	0.00041738	-0.364149
TBCC	0.000142616	0.00041738	-0.686406
PCDHB15	0.000144847	0.000423203	0.120388
R3HCC1	0.000144847	0.000423203	-0.364391
MUC2	0.00014711	0.000429101	0.260074
PTN	0.00014711	0.000429101	-0.52541
P4HB	0.000149406	0.000434714	-0.290238
PPP1R2P1	0.000149406	0.000434714	-0.379442
RNF169	0.000149406	0.000434714	-0.729843
RGS6	0.000151736	0.000441127	-0.752084
MGLL	0.000154099	0.000447626	-0.559393
PRSS22	0.000161396	0.000468048	0.126621
RABL2B	0.000161396	0.000468048	-0.602227
FBXO28	0.000163899	0.000474523	-0.31131
GCNT1	0.000163899	0.000474523	-0.172707
CXADR	0.000166438	0.00048108	0.234566
DNAJB4	0.000166438	0.00048108	-0.140026
DNM1	0.000169014	0.000487722	-0.631275
RNF135	0.000169014	0.000487722	-0.377068
LTBR	0.000174277	0.000502496	-0.162477
CNPY4	0.000176965	0.000509411	-0.42678
TCTN3	0.000176965	0.000509411	0.120923
DNAJC9	0.000182458	0.000523933	-0.482584
HYOU1	0.000182458	0.000523933	-0.0636166
PROC	0.000182458	0.000523933	0.145446
HAVCR1	0.00018811	0.000539278	0.121311
MAN2B2	0.00018811	0.000539278	0.130493
GPR37	0.000190996	0.00054666	0.16372
OGN	0.000190996	0.00054666	-0.151021
RANBP2	0.000193923	0.000554586	-0.472193
FOXK2	0.000196892	0.000562161	-0.43206
PHF20	0.000196892	0.000562161	-0.359488
CERT1	0.000199904	0.000568907	-0.494381
DDX60	0.000199904	0.000568907	0.658779
RIPK3	0.000199904	0.000568907	-0.500378
STK39	0.000199904	0.000568907	-0.771269
WNT9A	0.000202958	0.000577131	0.248074
CLSTN3	0.000206055	0.000585464	-0.116149
CASP3	0.000209197	0.000593909	-0.577391
FCHO2	0.000212382	0.000601008	-0.514194
PLCB2	0.000212382	0.000601008	-0.594352
PLPBP	0.000212382	0.000601008	-0.496872
TGFBI	0.000212382	0.000601008	0.0951484
HLA-DRA	0.000215613	0.0006077	0.325866
LENG1	0.000215613	0.0006077	-0.368588
NTHL1	0.000215613	0.0006077	-0.477795
SETMAR	0.000215613	0.0006077	-0.165512
SNCG	0.000215613	0.0006077	0.202755
CALCA	0.000222212	0.000625295	0.246909
ZC3HC1	0.000222212	0.000625295	-0.912606
CES1	0.000225582	0.00063376	0.380378
RSPO3	0.000225582	0.00063376	-0.263465
TNFRSF10A	0.000228999	0.000642845	0.159058
GUF1	0.00023954	0.000671362	-0.362025
TTF2	0.00023954	0.000671362	-0.469638
SLC4A1	0.000246816	0.000691202	-1.36554
ENAH	0.00025053	0.000701045	-0.250277
ARHGEF5	0.000254296	0.000709885	-0.340132
CD99	0.000254296	0.000709885	-0.0336251
ZNF207	0.000254296	0.000709885	-0.337669
DPP10	0.000258115	0.000719401	-0.114762
JAM3	0.000258115	0.000719401	-0.226244
EIF4EBP1	0.000261987	0.000729613	-0.699601
COMMD9	0.000265913	0.000739958	-0.370999
GBP1	0.000269893	0.000749845	-0.436777
RC3H1	0.000269893	0.000749845	-0.309887
GP1BA	0.00027802	0.000771202	-0.0999848
UBTF	0.00027802	0.000771202	-0.552427
FGF5	0.000282167	0.000780856	0.0622645
GPR15LG	0.000282167	0.000780856	0.289417
PCDH9	0.000282167	0.000780856	-0.177149
HSD17B14	0.000286373	0.000791869	0.193238
CEP104	0.000294958	0.000814326	-0.589146
MDK	0.000294958	0.000814326	-0.263281
MRPL58	0.00029934	0.000825124	-0.454553
TADA3	0.00029934	0.000825124	-0.557522
CLYBL	0.000303781	0.000836054	-0.411056
VPS28	0.000303781	0.000836054	-0.537135
AP1G1	0.000312849	0.000858988	-0.205428
COMMD2	0.000312849	0.000858988	-0.362926
UFD1	0.000312849	0.000858988	-1.12157
IL17RA	0.000317476	0.000870331	-0.125832
KRT19	0.000317476	0.000870331	-0.169317
ATOX1	0.000336626	0.000919239	-0.294979
EPCAM	0.000336626	0.000919239	0.0906066
HDGF	0.000336626	0.000919239	-0.154193
SELE	0.000336626	0.000919239	-0.120867
THTPA	0.000336626	0.000919239	-0.53212
DNM3	0.000341578	0.000932036	-0.437199
AFAP1L2	0.000351685	0.000958123	0.482045
ZC3H6	0.000351685	0.000958123	-0.446508
MAP3K5	0.000356841	0.000971417	0.830895
ABCF3	0.000367365	0.000998516	-0.256618
CCAR2	0.000367365	0.000998516	-0.423634
PLA2G12A	0.000372734	0.00101154	-0.509865
VWC2L	0.000372734	0.00101154	-0.0936656
AAGAB	0.000378175	0.00102472	-0.468658
HTD2	0.000378175	0.00102472	-0.654683
RHOC	0.000400684	0.00108488	-0.504205
N4BP2	0.000406501	0.00109978	-0.574571
FAM91A1	0.000412396	0.00111401	-0.46494
PRTN3	0.000412396	0.00111401	-0.185019
CTSS	0.000418371	0.00112841	-0.0770342
DCTN6	0.000418371	0.00112841	-0.474728
GLRX2	0.000424425	0.00114386	-0.217503
PPM1B	0.00043056	0.00115951	-0.465296
ASRGL1	0.000436777	0.00117355	-0.251127
FSTL1	0.000436777	0.00117355	-0.110038
NPTXR	0.000436777	0.00117355	-0.151958
ADAMTSL5	0.000443077	0.00118684	-0.190021
RABGAP1L	0.000443077	0.00118684	-0.3568
SGF29	0.000443077	0.00118684	-0.317723
SOWAHC	0.000443077	0.00118684	0.146716
MEX3B	0.000449461	0.0012021	-0.323381
PLXDC2	0.000449461	0.0012021	-0.184608
KLK6	0.00045593	0.00121847	0.151894
SPART	0.000462484	0.00123505	-0.394041
SENP2	0.000469126	0.00125183	-0.146953
CA5A	0.000475855	0.00126786	0.241057
CSF2RB	0.000475855	0.00126786	-0.108368
GSTA1	0.000482673	0.00128408	0.359803
TYMP	0.000482673	0.00128408	-0.493679
NOG	0.000496582	0.00132008	-0.524814
MYL4	0.000503674	0.00133792	-0.572096
CLEC7A	0.000518139	0.00137322	-0.0823577
DPT	0.000518139	0.00137322	-0.059109
SCGN	0.000518139	0.00137322	0.237315
GAS6	0.000525514	0.00138962	0.100142
RAD51AP2	0.000525514	0.00138962	-0.866984
TRIM21	0.000525514	0.00138962	-0.679116
PPP1R14D	0.000532986	0.00140832	0.23781
LDLRAP1	0.000540556	0.0014251	-0.753221
PDGFRA	0.000540556	0.0014251	-0.129635
TCEAL1	0.000540556	0.0014251	-0.505447
GIGYF2	0.000548225	0.00144099	-0.214113
IL18	0.000548225	0.00144099	-0.0858263
PPP1R7	0.000548225	0.00144099	-0.533172
PRKAR1A	0.000548225	0.00144099	-0.299941
FAM204A	0.000555994	0.00146032	-0.680939
GBA1	0.000563865	0.00147767	-0.145788
MAGED1	0.000563865	0.00147767	-0.532012
TNFRSF17	0.000563865	0.00147767	0.130958
CHM	0.000571838	0.0014941	-0.459349
JAM2	0.000571838	0.0014941	-0.124772
MANF	0.000571838	0.0014941	-0.355985
PTPN6	0.000571838	0.0014941	-0.253874
CSF3	0.000579915	0.00151408	0.444703
MACROD2	0.000588097	0.00153202	-0.317543
NRXN1	0.000588097	0.00153202	-0.185284
TACC3	0.000588097	0.00153202	-0.687264
IRAK4	0.000613286	0.00159645	-0.74497
POMC	0.000630626	0.00164038	-0.295673
GIMAP7	0.000639464	0.0016609	-0.272535
GZMH	0.000639464	0.0016609	-0.53818
TBC1D17	0.000648417	0.00168291	-0.248911
GP5	0.000657484	0.00170267	-0.105735
PTGDS	0.000657484	0.00170267	-0.0806279
SNCA	0.000657484	0.00170267	-0.707464
WHAMM	0.000666669	0.00172518	-0.516207
ALDH1A1	0.000685392	0.00176971	-0.205627
GET3	0.000685392	0.00176971	-0.402487
MENT	0.000685392	0.00176971	0.0781916
L3MBTL2	0.000704599	0.00181663	-0.551912
MYO9B	0.000704599	0.00181663	-0.450116
DTNB	0.000714386	0.00183916	-0.255238
LIG3	0.000714386	0.00183916	-0.379699
ODAD4	0.000724299	0.00186059	-0.593594
PRSS53	0.000724299	0.00186059	0.184601
PUDP	0.000724299	0.00186059	-0.245783
TRIM40	0.000734338	0.001885	-0.325114
CTRL	0.000754801	0.00193469	0.135749
OBI1	0.000754801	0.00193469	-0.356705
NARS1	0.000765227	0.00195713	-0.294835
NFAT5	0.000765227	0.00195713	0.521251
VPS37A	0.000765227	0.00195713	-0.435145
MAP9	0.000786479	0.00200856	-0.419737
SAV1	0.000786479	0.00200856	0.709459
CAMKK1	0.000797307	0.00203473	-0.36107
DGKZ	0.000830618	0.00211512	-0.480934
SDHAF4	0.000830618	0.00211512	-0.247143
SNAPIN	0.000830618	0.00211512	-0.185225
DCTN1	0.000842002	0.00213945	-0.531232
REG1B	0.000842002	0.00213945	0.22272
ZC3H15	0.000842002	0.00213945	-0.441204
CSPP1	0.00085353	0.00216248	-0.385768
FABP5	0.00085353	0.00216248	-0.283273
HS1BP3	0.00085353	0.00216248	-0.627147
LACTB2	0.00085353	0.00216248	-0.491013
BRPF1	0.000865202	0.00218889	-1.55703
JUN	0.000865202	0.00218889	-0.322717
GRK5	0.00087702	0.002214	-0.776466
ICAM1	0.00087702	0.002214	-0.120388
IGFBP6	0.00087702	0.002214	0.119188
EPS8L2	0.000888987	0.00223938	0.169127
GSTA3	0.000888987	0.00223938	0.305599
OVCA2	0.000888987	0.00223938	-0.269017
GGA2	0.000901103	0.00226665	-0.71758
MCFD2	0.000901103	0.00226665	-0.241091
ATXN2	0.000913371	0.00229422	-0.31136
OTUD7B	0.000913371	0.00229422	-0.471427
IDO1	0.000925792	0.00232375	-0.278753
SF3B3	0.000938367	0.00235363	-1.26054
FAM135B	0.000951099	0.00238386	0.215767
DPP6	0.000963989	0.00241272	-0.141081
SCT	0.000963989	0.00241272	0.495498
FLT1	0.000977039	0.00243669	0.0763421
GSDMD	0.000977039	0.00243669	-0.663901
SBDS	0.000977039	0.00243669	-0.860344
TNFRSF14	0.000977039	0.00243669	-0.117805
TRIM41	0.000977039	0.00243669	-0.486539
CNST	0.000990251	0.00246264	0.444946
MEP1A	0.000990251	0.00246264	0.186091
PCM1	0.000990251	0.00246264	-0.18099
WWOX	0.000990251	0.00246264	-0.0762307
IKZF2	0.00100363	0.00249237	-0.347626
MAP4K1	0.00100363	0.00249237	-0.615916
GAPDH	0.00101717	0.00252243	-0.568865
IGFBPL1	0.00101717	0.00252243	-0.157506
INPP4B	0.00103087	0.00255462	-0.576164
CPQ	0.0010588	0.00262197	-0.0483199
PRMT3	0.00107302	0.00265531	-0.464287
STC1	0.00108742	0.00268903	-0.253008
CLEC4D	0.00110199	0.00272123	-0.169525
NIT1	0.00110199	0.00272123	-0.199847
APLP1	0.00111674	0.00275185	0.221905
COMMD1	0.00111674	0.00275185	-0.301784
PDXDC2P	0.00111674	0.00275185	-0.262782
CA13	0.00114678	0.00281994	-0.468301
CHUK	0.00114678	0.00281994	0.881347
TP53INP2	0.00114678	0.00281994	0.170081
ADD1	0.00116208	0.00285356	-0.419278
NT5E	0.00116208	0.00285356	0.102067
TIMM10	0.00117756	0.00288754	-0.349445
TMED8	0.00117756	0.00288754	-0.46323
MYOC	0.0012091	0.00295661	0.137101
PIK3IP1	0.0012091	0.00295661	-0.0956078
RTF2	0.0012091	0.00295661	-0.476505
SMOC1	0.0012091	0.00295661	-0.053782
BCL7B	0.00122516	0.0029917	-0.19402
CRLF1	0.00122516	0.0029917	-0.119714
F11	0.00124141	0.00302507	0.0690671
SARG	0.00124141	0.00302507	-0.627208
UBR2	0.00124141	0.00302507	-0.465011
PMCH	0.00125786	0.0030609	-0.218371
RSRC1	0.00125786	0.0030609	-0.618891
ADAM22	0.00129135	0.00313371	-0.106778
CRIP2	0.00129135	0.00313371	0.15353
GP6	0.00129135	0.00313371	-0.233406
ZBTB16	0.00129135	0.00313371	0.557752
IAH1	0.00132566	0.00321474	-0.280439
EFEMP2	0.00139678	0.00338255	0.0303946
PGM2	0.00139678	0.00338255	-0.370673
CCL26	0.0014151	0.00341747	-0.319226
COL18A1	0.0014151	0.00341747	-0.0518571
CXCL11	0.0014151	0.00341747	-0.246948
FAM222B	0.0014151	0.00341747	-0.20964
PAIP1	0.00143364	0.00345748	-0.256038
PEPD	0.00143364	0.00345748	0.0871621
RINT1	0.00145239	0.00350031	-0.476988
ASPSCR1	0.00147137	0.00354119	-0.409299
BCL2	0.00147137	0.00354119	-0.217933
EVA1C	0.00149058	0.0035825	-0.172825
PXDNL	0.00149058	0.0035825	-0.185563
CPVL	0.00151002	0.00362673	-0.106713
GSR	0.00152968	0.00367145	0.0913661
FBN2	0.00154958	0.00371667	-0.166751
GGT1	0.00156972	0.00376239	0.0966482
CD72	0.00159009	0.00380862	-0.179165
CLUL1	0.00161071	0.00385274	-0.0366222
MYDGF	0.00161071	0.00385274	-0.626087
BATF	0.00163156	0.00389467	-0.645075
SEMA5A	0.00163156	0.00389467	-0.159654
ZFAT	0.00163156	0.00389467	-0.332792
SYAP1	0.00165267	0.00394236	-0.365888
PLXDC1	0.00167402	0.00398517	-0.210254
SPAST	0.00167402	0.00398517	-1.12953
SPINK5	0.00167402	0.00398517	0.0844859
UQCC2	0.00171748	0.00408585	-0.326115
GOLGA2	0.00173959	0.00413565	0.888739
GHRL	0.00176196	0.004186	0.402956
PRSS27	0.00178459	0.00423404	-0.170322
SPINK4	0.00178459	0.00423404	0.234533
CEP112	0.00180749	0.00428547	-0.449446
BRDT	0.00183066	0.00433453	-0.22258
CMIP	0.00183066	0.00433453	-0.509033
AKT3	0.00185409	0.0043782	-0.424521
CTNNA3	0.00185409	0.0043782	-0.479994
NPTN	0.00185409	0.0043782	-0.438218
PPP1R1A	0.00185409	0.0043782	0.332784
CA3	0.0018778	0.00442822	-0.256283
MYO1E	0.0018778	0.00442822	-0.275627
BTBD2	0.00190178	0.00447875	-0.327696
ZNRD2	0.00190178	0.00447875	0.315107
EIF1AX	0.00192604	0.0045298	-0.718901
EIF4H	0.00192604	0.0045298	-0.40821
CD302	0.00195058	0.00457526	0.148877
CEP43	0.00195058	0.00457526	-0.495898
GH1	0.00195058	0.00457526	-1.41696
GPC2	0.00195058	0.00457526	-0.164128
ATE1	0.00200052	0.00468925	-0.384049
VSIG4	0.00202592	0.00474562	0.0837482
BLVRA	0.00205161	0.0047994	-0.229575
GNAS	0.00205161	0.0047994	-0.417083
LRCH1	0.0020776	0.00485696	0.602298
ADGRG1	0.00210389	0.00490534	0.0796318
EXOSC5	0.00210389	0.00490534	-0.267531
HSPB6	0.00210389	0.00490534	0.198826
MTSS1	0.00210389	0.00490534	0.447407
ALCAM	0.00213048	0.00495089	-0.0471741
GOPC	0.00213048	0.00495089	-0.585256
LAMP1	0.00213048	0.00495089	-0.17155
TOMM20	0.00213048	0.00495089	-0.394657
TP53BP1	0.00213048	0.00495089	-0.358067
RAB2B	0.00215737	0.00501007	-0.383005
NUDT2	0.00221209	0.00513374	-0.344951
EFCAB2	0.00223992	0.00519489	-0.348388
CDSN	0.00226806	0.00524975	0.121189
NCR1	0.00226806	0.00524975	-0.128631
SEPTIN7	0.00226806	0.00524975	-0.576149
RECK	0.00229652	0.00530863	0.0749987
TIMP4	0.00229652	0.00530863	0.150161
CALML4	0.00232531	0.00535753	-0.105853
CRYZL1	0.00232531	0.00535753	-0.420353
FXYD5	0.00232531	0.00535753	-0.511457
PDLIM5	0.00232531	0.00535753	-0.655594
REG3G	0.00232531	0.00535753	0.094123
DCBLD2	0.00235443	0.0054175	0.085896
VTI1A	0.00235443	0.0054175	-0.210319
BCAT1	0.00238387	0.00547807	-0.16957
GFER	0.00238387	0.00547807	0.423853
DYNLT1	0.00247422	0.00568197	-0.291337
PPP1R2	0.00250502	0.00574893	-0.415937
CEP250	0.00253617	0.00581661	-0.445334
CHGA	0.00259951	0.00595411	-0.280601
WARS1	0.00259951	0.00595411	-0.143354
EPHB6	0.00266429	0.00609451	-0.085796
IFNGR2	0.00266429	0.00609451	0.0984172
ACTN2	0.00273052	0.00624195	0.521083
GRAP2	0.00276419	0.0063148	-0.548429
CD80	0.00283266	0.00646702	-0.104779
BYSL	0.00290266	0.00661392	-1.0354
MRI1	0.00290266	0.00661392	-0.321956
PDAP1	0.00290266	0.00661392	-0.600183
EVX2	0.00293824	0.00668631	-0.204061
SYNE3	0.00293824	0.00668631	-0.210607
RBP2	0.00297422	0.0067638	0.361577
BACE1	0.00301059	0.00683323	-0.139523
EFHD1	0.00301059	0.00683323	0.236548
JCAD	0.00301059	0.00683323	0.610163
IL15	0.00304737	0.00690777	0.106149
VSIG10L	0.00304737	0.00690777	-0.112707
MZT1	0.00316014	0.00715878	-0.208745
AAMDC	0.00319856	0.0072318	-0.277848
DARS1	0.00319856	0.0072318	-0.381071
MKNK1	0.00319856	0.0072318	-0.654411
TRAFD1	0.00327667	0.00740363	0.353321
ALDH9A1	0.00331636	0.0074885	-0.392025
VCAM1	0.00335649	0.00757423	-0.104762
CCDC85A	0.00339706	0.00766085	0.12286
ASPN	0.00343806	0.00773344	-0.101996
ERBB3	0.00343806	0.00773344	0.0682958
RRM2B	0.00343806	0.00773344	-0.368082
TNFRSF21	0.00343806	0.00773344	-0.0708299
CSRP3	0.00347952	0.00782167	0.503583
B4GAT1	0.00352142	0.00790068	-0.0808766
KIF6	0.00352142	0.00790068	-0.15388
TYRP1	0.00352142	0.00790068	-0.171133
KIAA1328	0.00356377	0.0079906	-0.521975
CNPY2	0.00360659	0.00807112	-0.233985
HHEX	0.00360659	0.00807112	-0.37314
PRRT2	0.00360659	0.00807112	-0.223017
CD86	0.00364987	0.00816276	-0.0669635
FBXO22	0.00373782	0.00834353	-0.277722
GPR158	0.00373782	0.00834353	-0.177531
SCG2	0.00373782	0.00834353	-0.099991
MEGF9	0.00382769	0.00853326	0.123355
STX16	0.00382769	0.00853326	-0.583339
COMT	0.00391949	0.00872129	-0.269951
CRH	0.00391949	0.00872129	-0.432611
PTGES3L	0.00391949	0.00872129	-0.635643
SLIT2	0.00396613	0.00881948	-0.0665579
AHNAK	0.0040609	0.0090188	-0.148814
IFIT1	0.0040609	0.0090188	-0.344375
CNN2	0.00410905	0.00910269	-0.490429
CYLD	0.00410905	0.00910269	-0.442271
GPD1	0.00410905	0.00910269	0.243088
RTEL1	0.00410905	0.00910269	-0.592672
MFAP5	0.00420689	0.00931355	0.137508
HSPB1	0.00425659	0.00940577	0.429548
NGLY1	0.00425659	0.00940577	-0.422631
SULT2A1	0.00425659	0.00940577	0.19873
EGFR	0.00435757	0.00961076	0.0849269
FAF2	0.00435757	0.00961076	0.58872
OGA	0.00435757	0.00961076	-0.465522
BLOC1S2	0.00440886	0.00971168	-0.400261
OBP2B	0.00440886	0.00971168	0.15686
DDX49	0.0044607	0.00981969	-0.310887
AOC3	0.00451308	0.00992255	-0.0985392
CA4	0.00451308	0.00992255	0.0814112
SIGLEC10	0.00456601	0.0100264	0.0531031
UACA	0.00456601	0.0100264	0.536935
CD1C	0.0046195	0.0101248	-0.0316237
RNASE4	0.0046195	0.0101248	0.0646614
TGFBR2	0.0046195	0.0101248	-0.084678
CCDC137	0.00467355	0.0102177	-0.653932
PKD1	0.00467355	0.0102177	0.0484113
PPP1R27	0.00467355	0.0102177	-0.243807
RBPMS2	0.00467355	0.0102177	0.381112
KAT2B	0.00472816	0.0103307	-0.347992
MICALL2	0.00478335	0.0104383	-0.426716
SMOX	0.00478335	0.0104383	-0.437438
AKAP2	0.00483911	0.0105403	-0.195922
FABP3	0.00483911	0.0105403	0.144301
IGHMBP2	0.00483911	0.0105403	-0.583606
NAA10	0.00495239	0.0107737	-0.464255
TTC32	0.00495239	0.0107737	-0.586026
TCHP	0.00500991	0.0108921	-0.238734
PEBP4	0.00506803	0.0110116	0.143002
ADSL	0.00512676	0.0111048	-0.174996
AKR1B1	0.00512676	0.0111048	-0.120686
CD84	0.00512676	0.0111048	-0.279686
L1CAM	0.00512676	0.0111048	-0.0864308
LEP	0.00512676	0.0111048	0.606466
CASP9	0.00518609	0.0112195	-0.420561
CREG1	0.00518609	0.0112195	-0.158133
PHYKPL	0.00524603	0.0113352	-0.153993
WASF3	0.00524603	0.0113352	-0.385171
DNAJC21	0.0053066	0.011459	-0.482376
ATP5PD	0.00536779	0.011584	-0.177558
ANKS1A	0.00542961	0.011703	-0.382242
CD93	0.00542961	0.011703	-0.0655461
EXOSC10	0.00549206	0.0118086	-0.347205
FGF23	0.00549206	0.0118086	-0.110893
LPP	0.00549206	0.0118086	-0.513604
TREH	0.00549206	0.0118086	0.0963903
BAG6	0.00555516	0.011937	-0.256799
NTRK2	0.0056189	0.0120665	-0.108931
IL12A_IL12B	0.0056833	0.012175	0.000282363
LAMB2	0.0056833	0.012175	-0.0573592
LCAT	0.0056833	0.012175	0.0964155
SMPD1	0.0056833	0.012175	0.166122
ACE2	0.00574835	0.0122769	0.146179
C7orf25	0.00574835	0.0122769	-0.0977293
CDKN2D	0.00574835	0.0122769	-0.374715
IL7	0.00574835	0.0122769	-0.231451
NCLN	0.00574835	0.0122769	-0.3732
GAP43	0.00581407	0.0124022	-0.203822
NPHS1	0.00581407	0.0124022	-0.150858
BRSK2	0.00588046	0.0125285	-0.325052
MDC1	0.00588046	0.0125285	-0.229053
PLA2G1B	0.00594752	0.0126561	0.142795
SAFB2	0.00594752	0.0126561	-0.176639
HPCAL4	0.0060837	0.0129302	0.151001
KDR	0.0060837	0.0129302	0.0914241
GIPC3	0.00615282	0.0130534	-0.265212
OSBPL2	0.00615282	0.0130534	-0.125413
TSSC4	0.00615282	0.0130534	-0.29154
AASDH	0.00622265	0.0131696	-0.469878
DYNC1H1	0.00622265	0.0131696	-0.199332
PAMR1	0.00622265	0.0131696	-0.110893
RALB	0.00622265	0.0131696	-0.185212
AHCY	0.00629318	0.0133029	-0.183861
SNX33	0.00629318	0.0133029	-0.0816758
PDXDC1	0.00636442	0.0134454	-0.0724975
ANKMY2	0.00650907	0.0137344	-0.405794
TPK1	0.00650907	0.0137344	-0.121753
PRR18	0.00658248	0.013881	-0.22887
IFI30	0.00665664	0.0140205	-0.145741
PTEN	0.00665664	0.0140205	-0.228832
GFRA1	0.00673153	0.0141527	-0.0879076
SPATA18	0.00673153	0.0141527	-0.322247
TBC1D13	0.00673153	0.0141527	-0.204238
CDNF	0.00680717	0.0142947	-0.206663
MGAT2	0.00680717	0.0142947	0.0824294
ABHD14B	0.00688357	0.0144206	-0.435466
DNAH11	0.00688357	0.0144206	-0.21218
EFNA4	0.00688357	0.0144206	-0.0725302
GCG	0.00688357	0.0144206	0.477881
GSN	0.00696073	0.0145735	0.0681958
CHL1	0.00703866	0.0147279	-0.105687
OAF	0.00711736	0.0148837	0.0310075
PPP1CC	0.00719685	0.015023	-0.357241
SPINK7	0.00719685	0.015023	0.0437846
TPP1	0.00719685	0.015023	-0.0443947
CDCA3	0.00727712	0.0151546	-0.228138
KDM3A	0.00727712	0.0151546	-0.0971724
SURF2	0.00727712	0.0151546	-0.410284
TCEANC2	0.00727712	0.0151546	-0.0967411
IFNGR1	0.00735819	0.0153143	-0.0995987
KATNAL1	0.00744006	0.0154663	-0.568343
SHBG	0.00744006	0.0154663	0.150826
CD83	0.00752273	0.0156105	-0.0889981
CRIM1	0.00752273	0.0156105	0.0382949
MAPKAPK2	0.00752273	0.0156105	-0.300824
CLIP2	0.00760623	0.0157465	-0.396485
GDF15	0.00760623	0.0157465	0.0713815
IL17C	0.00760623	0.0157465	0.157585
RBM17	0.00760623	0.0157465	-0.454874
CCS	0.00769054	0.0158929	-0.438287
CKAP5	0.00769054	0.0158929	-0.423045
CTIF	0.00769054	0.0158929	-0.368487
KCTD2	0.00777568	0.0160499	-0.55267
SLC51B	0.00777568	0.0160499	0.250584
ENTPD2	0.00786166	0.0161988	-0.186708
LRRTM1	0.00786166	0.0161988	-0.140502
VGF	0.00786166	0.0161988	-0.150534
TCF25	0.00794847	0.0163585	-0.460999
TGFBR3	0.00794847	0.0163585	-0.167869
GPA33	0.00803614	0.0165292	0.275817
SH3PXD2B	0.00812467	0.0167015	-0.181427
SGCG	0.00821405	0.0168655	0.233515
SNED1	0.00821405	0.0168655	-0.113097
C1QA	0.00830431	0.017011	0.158871
DYNLT3	0.00830431	0.017011	-0.172563
GM2A	0.00830431	0.017011	-0.0895033
MEFV	0.00830431	0.017011	-0.408473
CST1	0.00848747	0.0173659	0.240382
RFFL	0.00848747	0.0173659	-0.105634
CTSF	0.00858038	0.0175253	0.0252199
PRKAB1	0.00858038	0.0175253	-0.154601
TMEM25	0.00858038	0.0175253	0.148796
CALB1	0.00867419	0.0177066	-0.0673209
ARHGAP5	0.00886454	0.0180637	-0.29134
GID8	0.00886454	0.0180637	-0.194602
RGMB	0.00886454	0.0180637	-0.0482316
PRXL2B	0.00905857	0.0184484	-0.3917
CSNK1D	0.00945794	0.0192394	-0.467239
RABEP1	0.00945794	0.0192394	-0.286353
SPARCL1	0.00956018	0.0194361	-0.0707349
FOXP4	0.00976759	0.0198463	-0.363249
SLC39A5	0.00987278	0.0200484	-0.119839
NOTCH3	0.00997897	0.0202523	-0.0818098
ELAC1	0.0100862	0.0204462	-0.367286
RNF10	0.0100862	0.0204462	-0.159236
ALK	0.0101944	0.0206536	-0.148824
ASGR2	0.0103036	0.0208508	0.0926714
CLSTN2	0.0103036	0.0208508	-0.200226
ACSL1	0.0105251	0.0212501	-0.114027
KLK1	0.0105251	0.0212501	0.137205
TBC1D22B	0.0105251	0.0212501	-0.345208
WNT16	0.0105251	0.0212501	0.319533
NFATC1	0.0106375	0.0214523	0.342739
YH007	0.0106375	0.0214523	-0.16816
CCDC150	0.0108653	0.0218615	-0.184445
FAM193B	0.0108653	0.0218615	-0.214487
MYCBP2	0.0108653	0.0218615	0.342428
SHPK	0.0108653	0.0218615	0.18819
CAPS	0.0109809	0.0220308	-0.187785
FOLR2	0.0109809	0.0220308	0.0282549
HMBOX1	0.0109809	0.0220308	-0.227813
MZT2B	0.0109809	0.0220308	-0.375141
SMAD1	0.0109809	0.0220308	-0.255131
AFAP1	0.0110975	0.022214	-0.159331
AMFR	0.0110975	0.022214	-0.101639
NOS3	0.0110975	0.022214	-0.327871
TFF3	0.0110975	0.022214	0.155425
S100A3	0.0112152	0.0224368	-0.323323
C5orf24	0.011334	0.0226486	-0.253406
EVI5L	0.011334	0.0226486	-0.372642
ITPA	0.0114539	0.0228752	-0.55163
GPATCH1	0.0118203	0.0235667	-0.0878763
PRTFDC1	0.0118203	0.0235667	-0.538902
TCN1	0.0118203	0.0235667	-0.154922
GGACT	0.0119447	0.0238012	-0.279326
CHMP4C	0.0120703	0.0240378	-0.19878
AKR7L	0.012197	0.0242351	0.190574
ASGR1	0.012197	0.0242351	0.0587816
SRC	0.012197	0.0242351	-0.207919
SUFU	0.012197	0.0242351	-0.195165
DEPP1	0.0123248	0.0244615	0.217526
PVALB	0.0123248	0.0244615	-0.0749496
LYPD3	0.0124539	0.0246618	-0.0415464
NECTIN2	0.0124539	0.0246618	-0.0863782
SLK	0.0124539	0.0246618	-0.408247
TRIM5	0.0124539	0.0246618	-0.266543
ANGPTL3	0.0125841	0.0248776	-0.217882
GAK	0.0125841	0.0248776	-1.43915
SCRIB	0.0125841	0.0248776	-0.341983
BMP7	0.0128482	0.0253567	0.128884
CEACAM1	0.0128482	0.0253567	0.0411646
LAS1L	0.0128482	0.0253567	-0.54458
ARHGAP10	0.012982	0.0255777	-0.410329
CCDC181	0.012982	0.0255777	0.151897
POLR3F	0.012982	0.0255777	-0.121764
GLO1	0.0132534	0.0260831	-0.12746
SIRT6	0.0132534	0.0260831	-0.245744
CD101	0.0133909	0.0263389	-0.0639948
GUCA2A	0.0135297	0.0265821	0.0874055
TNF	0.0135297	0.0265821	-0.0956556
MYL3	0.0136697	0.0268422	0.203263
RRP1	0.013811	0.0270893	-0.228771
VSTM2L	0.013811	0.0270893	0.125314
OLFM2	0.0139536	0.0273384	0.337789
UBL4A	0.0139536	0.0273384	-0.152238
CD70	0.0140974	0.0275741	0.147015
CEP128	0.0140974	0.0275741	-0.35668
DUSP19	0.0140974	0.0275741	-0.421373
F9	0.0142426	0.0278425	0.0233029
REEP4	0.014389	0.0280975	-0.208961
THAP12	0.014389	0.0280975	-0.493551
AGRP	0.0145368	0.028323	0.222239
EGFLAM	0.0145368	0.028323	-0.0591194
KLK12	0.0145368	0.028323	0.207112
LIF	0.0145368	0.028323	0.0466121
FOXO1	0.0148363	0.0288905	-0.583995
SUSD4	0.0149881	0.0291537	-0.173784
XG	0.0149881	0.0291537	-0.130489
KEL	0.0151412	0.0294352	-0.043084
CTF1	0.0152957	0.0296698	-0.235138
CXCL16	0.0152957	0.0296698	-0.0433113
MYOM2	0.0152957	0.0296698	0.179729
OTUD6B	0.0152957	0.0296698	-0.294568
LAP3	0.0154516	0.0299225	-0.224362
MAP2	0.0154516	0.0299225	-0.19443
UBE2E2	0.0154516	0.0299225	-0.252377
CIT	0.0156088	0.030177	-0.174855
ISM1	0.0156088	0.030177	-0.19864
STK33	0.0156088	0.030177	-0.175504
DAP	0.0157674	0.0304669	-0.452937
MAP7D2	0.0159275	0.0307254	0.410605
NFATC4	0.0159275	0.0307254	-0.0543956
SCLY	0.0159275	0.0307254	0.233707
ACTA2	0.0160889	0.0310198	0.100363
CAPN3	0.0162518	0.0312479	0.132891
CD27	0.0162518	0.0312479	-0.113726
CEFIP	0.0162518	0.0312479	0.00112968
CXCL17	0.0162518	0.0312479	0.239023
RAB3IL1	0.0162518	0.0312479	-0.250614
CFAP45	0.0164161	0.0315293	0.272425
CRB2	0.0164161	0.0315293	-0.0343614
ARHGAP35	0.0165818	0.0318128	-0.579987
NECAP2	0.0165818	0.0318128	-0.250912
ARHGEF12	0.016749	0.0320809	0.284643
ENTPD5	0.016749	0.0320809	0.0646515
NENF	0.016749	0.0320809	-0.319251
RGS3	0.0169177	0.0323863	-0.267744
CEP55	0.0170878	0.0326764	-0.357944
SPN	0.0170878	0.0326764	-0.119456
CAPN8	0.0172594	0.0329507	-0.533194
IL1R2	0.0172594	0.0329507	0.043466
TXLNB	0.0172594	0.0329507	0.19513
DUSP3	0.0174325	0.033227	-0.260675
MERTK	0.0174325	0.033227	0.0619362
TPPP3	0.0174325	0.033227	0.248165
CCL19	0.0176072	0.0335234	-0.169089
ERVV-1	0.0176072	0.0335234	-0.278628
SEMA4D	0.017961	0.0341785	-0.0503459
SH3BGRL2	0.0181402	0.0345008	-0.172075
AMDHD2	0.0183209	0.0348256	-0.102606
CD36	0.0185032	0.0351532	-0.229158
ADAMTS1	0.0188726	0.0357388	0.117008
CCL11	0.0188726	0.0357388	0.148043
CCL8	0.0188726	0.0357388	-0.117638
SMC6	0.0188726	0.0357388	-0.380326
USP47	0.0188726	0.0357388	-0.383137
WDR91	0.0188726	0.0357388	-0.0987076
ERP27	0.0190596	0.0359958	0.105509
FABP6	0.0190596	0.0359958	-0.00233972
GNL3L	0.0190596	0.0359958	-0.324161
GPHA2	0.0190596	0.0359958	0.0883285
TJAP1	0.0190596	0.0359958	-0.323957
TSC22D3	0.0192483	0.0363326	0.34508
IL17RB	0.0194386	0.036672	0.00710935
GALNT2	0.0196305	0.0370141	-0.0445777
LILRB5	0.019824	0.037359	0.118486
REST	0.0204145	0.03841	-0.455078
TRAPPC4	0.0204145	0.03841	-0.219586
VWA1	0.0204145	0.03841	0.0972795
TNFRSF10B	0.0206147	0.0387659	-0.029507
CECR2	0.0208166	0.0391036	0.109818
REG1A	0.0208166	0.0391036	0.0682188
ART3	0.0210202	0.0394438	0.09129
ST3GAL1	0.0210202	0.0394438	0.059165
ANXA2	0.0212255	0.0397652	-0.273686
CD248	0.0212255	0.0397652	-0.065472
CORO6	0.0212255	0.0397652	0.121275
LGALS1	0.0214325	0.0401103	-0.0947251
MAP1LC3B2	0.0214325	0.0401103	-0.291308
EIF4E2	0.0216413	0.0404148	-0.191844
MEF2C	0.0216413	0.0404148	-0.204503
NFASC	0.0216413	0.0404148	-0.0531995
PADI2	0.0216413	0.0404148	-0.360602
TICRR	0.0218518	0.0407645	-0.0161166
ZNF350	0.0218518	0.0407645	-0.140567
AGR3	0.0220641	0.0411387	0.525103
CEP152	0.0222782	0.0414937	-0.0941651
RNF149	0.0222782	0.0414937	-0.0578578
ITPRID2	0.022494	0.0417848	0.13214
MARCO	0.022494	0.0417848	0.0699878
SH2B3	0.022494	0.0417848	-0.453464
SSBP1	0.022494	0.0417848	-0.223202
TST	0.022494	0.0417848	-0.260111
MMP12	0.0229311	0.0425292	-0.0475893
PAFAH1B3	0.0229311	0.0425292	-0.0976329
SRGAP3	0.0229311	0.0425292	-0.346589
DENND2B	0.0231524	0.0428943	-0.327197
TRIM39	0.0231524	0.0428943	-0.106786
RBFOX3	0.0238273	0.0441213	-0.0547597
CCL20	0.024056	0.0444978	-0.216738
CHMP1A	0.024056	0.0444978	-0.31565
NPC2	0.0242865	0.0449006	-0.0734875
PQBP1	0.024519	0.0453065	-0.240055
LSM8	0.0247534	0.0457155	-0.241918
AIDA	0.0249896	0.0460792	-0.441157
FAM120C	0.0249896	0.0460792	-0.554056
HS3ST3B1	0.0249896	0.0460792	-0.115927
DSC2	0.0252279	0.0464452	-0.0994997
FLT3	0.0252279	0.0464452	-0.0847967
TBCK	0.0252279	0.0464452	-0.478583
RBM33	0.025468	0.0468628	-0.312584
CDR2L	0.0257101	0.0472835	-0.291996
FST	0.0259542	0.0476824	0.14805
IVD	0.0259542	0.0476824	-0.235971
MYBPC1	0.0264484	0.0485394	0.451401
SPINT1	0.0264484	0.0485394	-0.0377423
GIT1	0.0266984	0.048896	-0.41949
KRT5	0.0266984	0.048896	0.257261
LIFR	0.0266984	0.048896	0.0372673
ROBO3	0.0266984	0.048896	-0.124579
LRPAP1	0.0269505	0.049332	-0.182145
APOH	0.0272046	0.0497193	0.0766348
MSANTD3	0.0272046	0.0497193	0.393234
PACS2	0.0272046	0.0497193	-0.461338
NHEJ1	0.0274608	0.0501614	-0.412546
APPL2	0.027719	0.0505804	-0.551731
ARR3	0.027719	0.0505804	-0.853204
APOL1	0.0279793	0.0509494	0.119397
COL4A1	0.0279793	0.0509494	-0.0851624
PRG2	0.0279793	0.0509494	0.106032
PRPH	0.0279793	0.0509494	-0.394226
GLE1	0.0282417	0.0514005	-0.0818072
MANSC1	0.0285062	0.0518549	-0.121036
CPA2	0.0287728	0.0522586	0.080918
KIAA0319L	0.0287728	0.0522586	-0.189254
SIRPB1	0.0287728	0.0522586	-0.175319
CLEC14A	0.0290415	0.0527194	-0.0779608
BNIP2	0.0293123	0.0531286	-0.293556
EDDM3B	0.0293123	0.0531286	0.13658
ZP3	0.0293123	0.0531286	0.124386
C2	0.0295853	0.0535681	0.0816695
STRA8	0.0295853	0.0535681	0.0455609
FH	0.0298605	0.0539827	0.0393566
LBP	0.0298605	0.0539827	0.207082
TRIM24	0.0298605	0.0539827	0.207702
HSPBAP1	0.0301378	0.0544	-0.203347
IFNAR1	0.0301378	0.0544	-0.133265
STX17	0.0301378	0.0544	-0.244655
MIB2	0.0304173	0.0548763	-0.400457
C8orf58	0.0306991	0.0552993	0.10455
LIMD1	0.0306991	0.0552993	-0.40302
PLA2G2A	0.0306991	0.0552993	0.104333
PALM3	0.030983	0.0557821	0.0753727
APOF	0.0312692	0.0561533	0.0230219
F2R	0.0312692	0.0561533	-0.277232
FGFR2	0.0312692	0.0561533	-0.126776
INSL4	0.0312692	0.0561533	-0.115578
TTLL4	0.0312692	0.0561533	-0.18803
COLEC11	0.0315576	0.0566423	-0.0758901
DNAJC19	0.0318483	0.0571056	-0.15752
STAB2	0.0318483	0.0571056	-0.0790168
TGFB2	0.0321412	0.0576014	-0.212418
AKT2	0.0324364	0.058012	-0.645668
LRRC38	0.0324364	0.058012	0.184764
MMRN2	0.0324364	0.058012	0.058637
TUBGCP5	0.0324364	0.058012	0.0643402
ADGRB3	0.032734	0.0584547	0.0374006
ADGRE1	0.032734	0.0584547	-0.162114
PCDH17	0.032734	0.0584547	-0.107918
PTPMT1	0.0330338	0.0589302	0.25779
SEMA7A	0.0330338	0.0589302	-0.0461294
CD34	0.033336	0.0593485	-0.0375739
CRELD1	0.033336	0.0593485	0.0239418
PLXNB2	0.033336	0.0593485	-0.0616864
VCAN	0.033336	0.0593485	-0.125071
ATG16L1	0.0336405	0.0597996	-0.304797
LRRC4	0.0336405	0.0597996	-0.170691
PLEKHH2	0.0336405	0.0597996	-0.120593
NACC1	0.0339473	0.060284	-0.343126
RETN	0.0339473	0.060284	-0.0998935
CHRM1	0.0342565	0.0607409	-0.314786
LURAP1	0.0342565	0.0607409	-0.090229
NAPB	0.0342565	0.0607409	-0.119716
DEFB4A_DEFB4B	0.0345681	0.0612315	0.370122
IFT81	0.0345681	0.0612315	-0.157763
LRRFIP1	0.0348821	0.0617254	0.361955
MAP2K1	0.0348821	0.0617254	-0.556223
DAG1	0.0351985	0.0621912	-0.213529
OPHN1	0.0351985	0.0621912	-0.644351
PHLDA3	0.0351985	0.0621912	-0.258995
CCN5	0.0355174	0.0627229	0.0634695
CLEC4A	0.0361623	0.0638298	-0.0931619
ADGRD1	0.0364885	0.0643408	0.00141253
COLQ	0.0364885	0.0643408	0.0616886
ANKRD54	0.0368172	0.0648552	-0.261728
IL18RAP	0.0368172	0.0648552	-0.0862793
FBLN7	0.0371483	0.0654057	0.0599171
ENPP6	0.037482	0.06596	0.0873064
ARHGEF28	0.0378182	0.0664184	0.0343793
DGKD	0.0378182	0.0664184	0.218527
GRIK2	0.0378182	0.0664184	-0.114663
PDZK1	0.0378182	0.0664184	0.0590147
PPL	0.0381569	0.0669463	-0.0793997
[truncated: 1,510 more rows]

## Sheet: Fig2f
Assay	follow_up	NPX
VWC2L	4	2.43865
VWC2L	4	2.52817
VWC2L	4	2.63077
VWC2L	4	2.69019
VWC2L	4	2.82876
VWC2L	4	2.90163
VWC2L	4	2.96261
VWC2L	4	3.1628
VWC2L	4	3.31151
VWC2L	4	3.32713
VWC2L	4	3.33363
VWC2L	4	3.37076
VWC2L	4	3.41554
VWC2L	4	3.53822
VWC2L	4	3.57253
VWC2L	4	3.64628
VWC2L	4	3.78529
VWC2L	4	3.83376
VWC2L	4	3.88172
VWC2L	4	3.90182
VWC2L	4	3.9099
VWC2L	4	3.93779
VWC2L	4	3.93891
VWC2L	4	3.94027
VWC2L	4	3.95725
VWC2L	4	3.9728
VWC2L	4	4.00255
VWC2L	4	4.0455
VWC2L	4	4.08989
VWC2L	4	4.09453
VWC2L	4	4.20937
VWC2L	4	4.21493
VWC2L	4	4.24561
VWC2L	4	4.29248
VWC2L	4	4.31325
VWC2L	4	4.34441
VWC2L	4	4.35268
VWC2L	4	4.35884
VWC2L	4	4.3781
VWC2L	4	4.37888
VWC2L	4	4.39286
VWC2L	4	4.40412
VWC2L	4	4.44914
VWC2L	4	4.46807
VWC2L	4	4.46898
VWC2L	4	4.47743
VWC2L	4	4.50485
VWC2L	4	4.51067
VWC2L	4	4.53929
VWC2L	4	4.56747
VWC2L	4	4.60189
VWC2L	4	4.61904
VWC2L	4	4.62025
VWC2L	4	4.62322
VWC2L	4	4.65637
VWC2L	4	4.65717
VWC2L	4	4.65915
VWC2L	4	4.67911
VWC2L	4	4.68875
VWC2L	4	4.6946
VWC2L	4	4.70337
VWC2L	4	4.72305
VWC2L	4	4.72741
VWC2L	4	4.73201
VWC2L	4	4.733
VWC2L	4	4.75979
VWC2L	4	4.76597
VWC2L	4	4.79976
VWC2L	4	4.80677
VWC2L	4	4.81202
VWC2L	4	4.82186
VWC2L	4	4.83263
VWC2L	4	4.86983
VWC2L	4	4.91828
VWC2L	4	4.94302
VWC2L	4	4.99347
VWC2L	4	4.99424
VWC2L	4	5.0003
VWC2L	4	5.01369
VWC2L	4	5.02872
VWC2L	4	5.03313
VWC2L	4	5.05188
VWC2L	4	5.08393
VWC2L	4	5.08911
VWC2L	4	5.12213
VWC2L	4	5.13579
VWC2L	4	5.13958
VWC2L	4	5.22016
VWC2L	4	5.23641
VWC2L	4	5.29122
VWC2L	4	5.30731
VWC2L	4	5.36135
VWC2L	4	5.45133
VWC2L	4	5.46385
VWC2L	4	5.64132
VWC2L	4	5.79168
VWC2L	4	5.81295
VWC2L	8	0.438483
VWC2L	8	0.666911
VWC2L	8	0.714402
VWC2L	8	0.742601
VWC2L	8	0.825514
VWC2L	8	0.952368
VWC2L	8	0.970966
VWC2L	8	1.02214
VWC2L	8	1.04392
VWC2L	8	1.08109
VWC2L	8	1.09104
VWC2L	8	1.09456
VWC2L	8	1.09564
VWC2L	8	1.09885
VWC2L	8	1.11037
VWC2L	8	1.11143
VWC2L	8	1.12849
VWC2L	8	1.1307
VWC2L	8	1.15078
VWC2L	8	1.16017
VWC2L	8	1.16482
VWC2L	8	1.17678
VWC2L	8	1.19485
VWC2L	8	1.21153
VWC2L	8	1.21673
VWC2L	8	1.21987
VWC2L	8	1.23719
VWC2L	8	1.23737
VWC2L	8	1.26046
VWC2L	8	1.26764
VWC2L	8	1.28545
VWC2L	8	1.32158
VWC2L	8	1.32211
VWC2L	8	1.33589
VWC2L	8	1.34123
VWC2L	8	1.34837
VWC2L	8	1.35269
VWC2L	8	1.35324
VWC2L	8	1.35434
VWC2L	8	1.35709
VWC2L	8	1.41779
VWC2L	8	1.42797
VWC2L	8	1.43882
VWC2L	8	1.44778
VWC2L	8	1.47116
VWC2L	8	1.47993
VWC2L	8	1.51053
VWC2L	8	1.51747
VWC2L	8	1.5395
VWC2L	8	1.54406
VWC2L	8	1.54668
VWC2L	8	1.55749
VWC2L	8	1.56121
VWC2L	8	1.56808
VWC2L	8	1.57167
VWC2L	8	1.57294
VWC2L	8	1.58512
VWC2L	8	1.59046
VWC2L	8	1.59781
VWC2L	8	1.69399
VWC2L	8	1.69532
VWC2L	8	1.7208
VWC2L	8	1.72685
VWC2L	8	1.76732
VWC2L	8	1.76931
VWC2L	8	1.80424
VWC2L	8	1.82215
VWC2L	8	1.82546
VWC2L	8	1.82751
VWC2L	8	1.84545
VWC2L	8	1.8602
VWC2L	8	1.88164
VWC2L	8	1.88486
VWC2L	8	1.89671
VWC2L	8	1.90098
VWC2L	8	1.90896
VWC2L	8	1.91339
VWC2L	8	1.92655
VWC2L	8	1.93624
VWC2L	8	1.93964
VWC2L	8	1.95017
VWC2L	8	1.96764
VWC2L	8	1.9755
VWC2L	8	2.015
VWC2L	8	2.03617
VWC2L	8	2.05213
VWC2L	8	2.1624
VWC2L	8	2.21394
VWC2L	8	2.28255
VWC2L	8	2.29093
VWC2L	8	2.38239
VWC2L	8	2.42097
VWC2L	8	2.43048
VWC2L	8	2.63936
VWC2L	8	2.964
VWC2L	8	3.02531
VWC2L	8	3.61218
VWC2L	16	-0.40264
VWC2L	16	-0.36875
VWC2L	16	-0.356244
VWC2L	16	-0.341067
VWC2L	16	-0.321029
VWC2L	16	-0.262474
VWC2L	16	-0.224363
VWC2L	16	-0.192326
VWC2L	16	-0.168052
VWC2L	16	-0.161868
VWC2L	16	-0.147089
VWC2L	16	-0.143753
VWC2L	16	-0.110077
VWC2L	16	-0.10413
VWC2L	16	-0.0997354
VWC2L	16	-0.0873755
VWC2L	16	-0.0773534
VWC2L	16	-0.0738447
VWC2L	16	-0.0614174
VWC2L	16	-0.0352586
VWC2L	16	-0.0262674
VWC2L	16	-0.0251776
VWC2L	16	-0.0223719
VWC2L	16	-0.0180282
VWC2L	16	0.00115232
VWC2L	16	0.00475003
VWC2L	16	0.0119644
VWC2L	16	0.0132136
VWC2L	16	0.0274474
VWC2L	16	0.0330227
VWC2L	16	0.0410723
VWC2L	16	0.0468218
VWC2L	16	0.0578157
VWC2L	16	0.0634905
VWC2L	16	0.0778771
VWC2L	16	0.0788076
VWC2L	16	0.0865168
VWC2L	16	0.0938139
VWC2L	16	0.100343
VWC2L	16	0.103742
VWC2L	16	0.109743
VWC2L	16	0.112123
VWC2L	16	0.115477
VWC2L	16	0.122881
VWC2L	16	0.138285
VWC2L	16	0.159758
VWC2L	16	0.169511
VWC2L	16	0.183831
VWC2L	16	0.187114
VWC2L	16	0.193024
VWC2L	16	0.200029
VWC2L	16	0.209523
VWC2L	16	0.216501
VWC2L	16	0.221389
VWC2L	16	0.229731
VWC2L	16	0.232986
VWC2L	16	0.234651
VWC2L	16	0.238679
VWC2L	16	0.244429
VWC2L	16	0.255068
VWC2L	16	0.261667
VWC2L	16	0.265707
VWC2L	16	0.266904
VWC2L	16	0.299273
VWC2L	16	0.302164
VWC2L	16	0.314271
VWC2L	16	0.322042
VWC2L	16	0.335978
VWC2L	16	0.348208
VWC2L	16	0.351697
VWC2L	16	0.355448
VWC2L	16	0.37619
VWC2L	16	0.381936
VWC2L	16	0.387449
VWC2L	16	0.394696
VWC2L	16	0.400205
VWC2L	16	0.403042
VWC2L	16	0.432524
VWC2L	16	0.452378
VWC2L	16	0.465557
VWC2L	16	0.468805
VWC2L	16	0.504662
VWC2L	16	0.51576
VWC2L	16	0.539485
VWC2L	16	0.550525
VWC2L	16	0.568398
VWC2L	16	0.650359
VWC2L	16	0.809091
VWC2L	16	0.817569
VWC2L	16	0.866802
VWC2L	16	0.88543
VWC2L	16	0.903342
VWC2L	16	1.00351
VWC2L	16	1.28387
VWC2L	16	1.55329
VWC2L	16	2.90578
VWC2L	16	3.04507
VWC2L	24	-0.661934
VWC2L	24	-0.580506
VWC2L	24	-0.532806
VWC2L	24	-0.478199
VWC2L	24	-0.45995
VWC2L	24	-0.430579
VWC2L	24	-0.41334
VWC2L	24	-0.403168
VWC2L	24	-0.396247
VWC2L	24	-0.355757
VWC2L	24	-0.295433
VWC2L	24	-0.288527
VWC2L	24	-0.280676
VWC2L	24	-0.250828
VWC2L	24	-0.250052
VWC2L	24	-0.226842
VWC2L	24	-0.206794
VWC2L	24	-0.20123
VWC2L	24	-0.201093
VWC2L	24	-0.195243
VWC2L	24	-0.163554
VWC2L	24	-0.163048
VWC2L	24	-0.151775
VWC2L	24	-0.123399
VWC2L	24	-0.119204
VWC2L	24	-0.115419
VWC2L	24	-0.102848
VWC2L	24	-0.0928392
VWC2L	24	-0.0750675
VWC2L	24	-0.0657523
VWC2L	24	-0.0559708
VWC2L	24	-0.0530614
VWC2L	24	-0.0514462
VWC2L	24	-0.0500884
VWC2L	24	-0.0463446
VWC2L	24	-0.0419673
VWC2L	24	-0.0218679
VWC2L	24	-0.0158795
VWC2L	24	0.00267975
VWC2L	24	0.00646484
VWC2L	24	0.00792453
VWC2L	24	0.0164566
VWC2L	24	0.0410018
VWC2L	24	0.051313
VWC2L	24	0.0572993
VWC2L	24	0.0608511
VWC2L	24	0.0839569
VWC2L	24	0.0879017
VWC2L	24	0.093448
VWC2L	24	0.0967911
VWC2L	24	0.108367
VWC2L	24	0.114999
VWC2L	24	0.123656
VWC2L	24	0.123699
VWC2L	24	0.135925
VWC2L	24	0.142135
VWC2L	24	0.14701
VWC2L	24	0.155573
VWC2L	24	0.158805
VWC2L	24	0.158933
VWC2L	24	0.187221
VWC2L	24	0.19261
VWC2L	24	0.202221
VWC2L	24	0.205212
VWC2L	24	0.214565
VWC2L	24	0.217238
VWC2L	24	0.224929
VWC2L	24	0.230025
VWC2L	24	0.257088
VWC2L	24	0.268805
VWC2L	24	0.269805
VWC2L	24	0.304273
VWC2L	24	0.311185
VWC2L	24	0.330184
VWC2L	24	0.337763
VWC2L	24	0.350849
VWC2L	24	0.38558
VWC2L	24	0.392795
VWC2L	24	0.400691
VWC2L	24	0.433632
VWC2L	24	0.43853
VWC2L	24	0.439271
VWC2L	24	0.448006
VWC2L	24	0.468511
VWC2L	24	0.490355
VWC2L	24	0.555714
VWC2L	24	0.570521
VWC2L	24	0.641812
VWC2L	24	0.646502
VWC2L	24	0.689471
VWC2L	24	0.755393
VWC2L	24	0.846248
VWC2L	24	0.919186
VWC2L	24	0.9557
VWC2L	24	0.991605
VWC2L	24	1.3486
VWC2L	24	1.56641
AMBN	4	3.83496
AMBN	4	4.70092
AMBN	4	5.09741
AMBN	4	5.14498
AMBN	4	5.46864
AMBN	4	5.48228
AMBN	4	5.53813
AMBN	4	5.6171
AMBN	4	5.69356
AMBN	4	5.79045
AMBN	4	5.81669
AMBN	4	5.82128
AMBN	4	5.86122
AMBN	4	5.89434
AMBN	4	5.91316
AMBN	4	6.01884
AMBN	4	6.02262
AMBN	4	6.07907
AMBN	4	6.09489
AMBN	4	6.21563
AMBN	4	6.27263
AMBN	4	6.28458
AMBN	4	6.29084
AMBN	4	6.32762
AMBN	4	6.34805
AMBN	4	6.42576
AMBN	4	6.42816
AMBN	4	6.43722
AMBN	4	6.43829
AMBN	4	6.44252
AMBN	4	6.46141
AMBN	4	6.46574
AMBN	4	6.57407
AMBN	4	6.58189
AMBN	4	6.62342
AMBN	4	6.63814
AMBN	4	6.66885
AMBN	4	6.68039
AMBN	4	6.70618
AMBN	4	6.70964
AMBN	4	6.71892
AMBN	4	6.73265
AMBN	4	6.73288
AMBN	4	6.74135
AMBN	4	6.769
AMBN	4	6.78271
AMBN	4	6.78782
AMBN	4	6.81177
AMBN	4	6.84145
AMBN	4	6.85603
AMBN	4	6.91718
AMBN	4	6.93481
AMBN	4	6.93668
AMBN	4	6.94271
AMBN	4	6.95251
AMBN	4	6.9541
AMBN	4	6.96651
AMBN	4	6.99391
AMBN	4	6.9951
AMBN	4	7.02709
AMBN	4	7.03842
AMBN	4	7.04933
AMBN	4	7.08945
AMBN	4	7.09943
AMBN	4	7.10616
AMBN	4	7.10652
AMBN	4	7.13774
AMBN	4	7.16433
AMBN	4	7.1702
AMBN	4	7.20034
AMBN	4	7.2786
AMBN	4	7.28136
AMBN	4	7.294
AMBN	4	7.29462
AMBN	4	7.35958
AMBN	4	7.3917
AMBN	4	7.39915
AMBN	4	7.44921
AMBN	4	7.46059
AMBN	4	7.46876
AMBN	4	7.47301
AMBN	4	7.50613
AMBN	4	7.51326
AMBN	4	7.51718
AMBN	4	7.54609
AMBN	4	7.57646
AMBN	4	7.59777
AMBN	4	7.64886
AMBN	4	7.71823
AMBN	4	7.73899
AMBN	4	7.7484
AMBN	4	7.7999
AMBN	4	7.82582
AMBN	4	7.87724
AMBN	4	7.90055
AMBN	4	7.93888
AMBN	4	8.10893
AMBN	8	2.55271
AMBN	8	2.6698
AMBN	8	2.79926
AMBN	8	2.80308
AMBN	8	2.84335
AMBN	8	2.93042
AMBN	8	2.9749
AMBN	8	2.97818
AMBN	8	3.02256
AMBN	8	3.03594
AMBN	8	3.13872
AMBN	8	3.17662
AMBN	8	3.1779
AMBN	8	3.18784
AMBN	8	3.23113
AMBN	8	3.23599
AMBN	8	3.31366
AMBN	8	3.36294
AMBN	8	3.39485
AMBN	8	3.39521
AMBN	8	3.46505
AMBN	8	3.47189
AMBN	8	3.50957
AMBN	8	3.52516
AMBN	8	3.56591
AMBN	8	3.58407
AMBN	8	3.59466
AMBN	8	3.60624
AMBN	8	3.61519
AMBN	8	3.62005
AMBN	8	3.62275
AMBN	8	3.62392
AMBN	8	3.70069
AMBN	8	3.74106
AMBN	8	3.77208
AMBN	8	3.79882
AMBN	8	3.80882
AMBN	8	3.80959
AMBN	8	3.81775
AMBN	8	3.83116
AMBN	8	3.84804
AMBN	8	3.85127
AMBN	8	3.85627
AMBN	8	3.85893
AMBN	8	3.85968
AMBN	8	3.88615
AMBN	8	3.88743
AMBN	8	3.89144
AMBN	8	3.92094
AMBN	8	3.97132
AMBN	8	4.01252
AMBN	8	4.03299
AMBN	8	4.03671
AMBN	8	4.04765
AMBN	8	4.0538
AMBN	8	4.06131
AMBN	8	4.10235
AMBN	8	4.10461
AMBN	8	4.12544
AMBN	8	4.16523
AMBN	8	4.16776
AMBN	8	4.17034
AMBN	8	4.24194
AMBN	8	4.24695
AMBN	8	4.25567
AMBN	8	4.28826
AMBN	8	4.29161
AMBN	8	4.31224
AMBN	8	4.3826
AMBN	8	4.42348
AMBN	8	4.43036
AMBN	8	4.43242
AMBN	8	4.45833
AMBN	8	4.47085
AMBN	8	4.51766
AMBN	8	4.56131
AMBN	8	4.66531
AMBN	8	4.68611
AMBN	8	4.91716
AMBN	8	4.96121
AMBN	8	4.97216
AMBN	8	4.98659
AMBN	8	5.15772
AMBN	8	5.16895
AMBN	8	5.32012
AMBN	8	5.36462
AMBN	8	5.39406
AMBN	8	5.42842
AMBN	8	5.47856
AMBN	8	5.62673
AMBN	8	5.63826
AMBN	8	5.6575
AMBN	8	5.77718
AMBN	8	6.00725
AMBN	8	6.10425
AMBN	8	6.21558
AMBN	8	6.47702
AMBN	16	-5.99878
AMBN	16	-2.08468
AMBN	16	-0.707479
AMBN	16	-0.31458
AMBN	16	-0.191126
AMBN	16	-0.00934912
AMBN	16	0.0937615
AMBN	16	0.126846
AMBN	16	0.166714
AMBN	16	0.190882
AMBN	16	0.213805
AMBN	16	0.282466
AMBN	16	0.292932
AMBN	16	0.366462
AMBN	16	0.376583
AMBN	16	0.386245
AMBN	16	0.434554
AMBN	16	0.456557
AMBN	16	0.480185
AMBN	16	0.48118
AMBN	16	0.519384
AMBN	16	0.523382
AMBN	16	0.537553
AMBN	16	0.560248
AMBN	16	0.605511
AMBN	16	0.617536
AMBN	16	0.703344
AMBN	16	0.753902
AMBN	16	0.754046
AMBN	16	0.764258
AMBN	16	0.797432
AMBN	16	0.8009
AMBN	16	0.858355
AMBN	16	0.873268
AMBN	16	0.879053
AMBN	16	0.901015
AMBN	16	0.905024
AMBN	16	0.919432
AMBN	16	0.94092
AMBN	16	0.957082
AMBN	16	1.00268
AMBN	16	1.03646
AMBN	16	1.08442
AMBN	16	1.09284
AMBN	16	1.09623
AMBN	16	1.09844
AMBN	16	1.12723
AMBN	16	1.14039
AMBN	16	1.17252
AMBN	16	1.18444
AMBN	16	1.18764
AMBN	16	1.209
AMBN	16	1.21675
AMBN	16	1.25161
AMBN	16	1.25312
AMBN	16	1.25475
AMBN	16	1.2759
AMBN	16	1.29072
AMBN	16	1.29443
AMBN	16	1.34405
AMBN	16	1.3736
AMBN	16	1.38142
AMBN	16	1.42679
AMBN	16	1.43669
AMBN	16	1.45153
AMBN	16	1.46587
AMBN	16	1.52056
AMBN	16	1.52157
AMBN	16	1.5346
AMBN	16	1.53728
AMBN	16	1.54813
AMBN	16	1.56686
AMBN	16	1.60647
AMBN	16	1.63655
AMBN	16	1.65575
AMBN	16	1.67421
AMBN	16	1.68276
AMBN	16	1.7096
AMBN	16	1.71703
AMBN	16	1.73348
AMBN	16	1.74191
AMBN	16	1.74365
AMBN	16	1.75016
AMBN	16	1.80478
AMBN	16	1.82363
AMBN	16	1.85534
AMBN	16	1.92252
AMBN	16	1.9249
AMBN	16	1.92529
AMBN	16	1.93432
AMBN	16	1.93541
AMBN	16	2.02038
AMBN	16	2.11912
AMBN	16	2.28628
AMBN	16	2.34715
AMBN	16	2.60689
AMBN	16	3.59669
AMBN	24	-6.89159
AMBN	24	-5.38306
AMBN	24	-2.69761
AMBN	24	-2.23503
AMBN	24	-2.03583
AMBN	24	-2.01649
AMBN	24	-1.95224
AMBN	24	-1.88966
AMBN	24	-1.75019
AMBN	24	-1.72301
AMBN	24	-1.5536
AMBN	24	-1.44938
AMBN	24	-1.33698
AMBN	24	-1.28257
AMBN	24	-1.02453
AMBN	24	-0.957789
AMBN	24	-0.91967
AMBN	24	-0.891383
AMBN	24	-0.881821
AMBN	24	-0.875978
AMBN	24	-0.835785
AMBN	24	-0.830824
AMBN	24	-0.823024
AMBN	24	-0.756911
AMBN	24	-0.752876
AMBN	24	-0.744969
AMBN	24	-0.706736
AMBN	24	-0.665255
AMBN	24	-0.565095
AMBN	24	-0.555133
AMBN	24	-0.508973
AMBN	24	-0.483267
AMBN	24	-0.470464
AMBN	24	-0.461541
AMBN	24	-0.422216
AMBN	24	-0.420725
AMBN	24	-0.396253
AMBN	24	-0.388231
AMBN	24	-0.32571
AMBN	24	-0.285367
AMBN	24	-0.281291
AMBN	24	-0.208488
AMBN	24	-0.205268
AMBN	24	-0.179878
AMBN	24	-0.179598
AMBN	24	-0.177272
AMBN	24	-0.153258
AMBN	24	-0.138652
AMBN	24	-0.129617
AMBN	24	-0.12582
AMBN	24	-0.124324
AMBN	24	-0.123071
AMBN	24	-0.0975212
AMBN	24	-0.0547103
AMBN	24	-0.0416088
AMBN	24	0.0260764
AMBN	24	0.0551779
AMBN	24	0.0631439
AMBN	24	0.0777137
AMBN	24	0.116539
AMBN	24	0.134004
AMBN	24	0.134139
AMBN	24	0.175552
AMBN	24	0.200113
AMBN	24	0.200998
AMBN	24	0.250044
AMBN	24	0.295119
AMBN	24	0.35634
AMBN	24	0.367914
AMBN	24	0.390627
AMBN	24	0.40522
AMBN	24	0.448314
AMBN	24	0.488833
AMBN	24	0.504771
AMBN	24	0.544148
AMBN	24	0.5982
AMBN	24	0.637013
AMBN	24	0.674118
AMBN	24	0.717591
AMBN	24	0.738263
AMBN	24	0.763983
AMBN	24	0.821831
AMBN	24	0.824412
AMBN	24	0.84881
AMBN	24	0.88042
AMBN	24	0.926016
AMBN	24	0.930872
AMBN	24	0.938079
AMBN	24	0.9614
AMBN	24	1.06777
AMBN	24	1.09121
AMBN	24	1.09468
AMBN	24	1.12461
AMBN	24	1.24158
AMBN	24	1.39359
AMBN	24	1.56257
AMBN	24	1.60706
CD22	4	0.788331
CD22	4	0.885355
CD22	4	0.96625
CD22	4	1.11973
CD22	4	1.23921
CD22	4	1.24862
CD22	4	1.31711
CD22	4	1.32999
CD22	4	1.34764
CD22	4	1.36225
CD22	4	1.36297
CD22	4	1.37447
CD22	4	1.41798
CD22	4	1.44884
CD22	4	1.47437
CD22	4	1.48296
CD22	4	1.48885
CD22	4	1.50377
CD22	4	1.50928
CD22	4	1.52974
CD22	4	1.5305
CD22	4	1.55237
CD22	4	1.57035
CD22	4	1.58288
CD22	4	1.58522
CD22	4	1.6019
CD22	4	1.6363
CD22	4	1.64636
CD22	4	1.65832
CD22	4	1.66394
CD22	4	1.68122
CD22	4	1.68316
CD22	4	1.68356
CD22	4	1.697
CD22	4	1.71191
CD22	4	1.72121
CD22	4	1.7227
CD22	4	1.73033
CD22	4	1.73449
CD22	4	1.74801
CD22	4	1.7522
CD22	4	1.75785
CD22	4	1.76252
CD22	4	1.77061
CD22	4	1.78534
CD22	4	1.79881
CD22	4	1.8195
CD22	4	1.83104
CD22	4	1.84046
CD22	4	1.84502
CD22	4	1.8548
CD22	4	1.86583
CD22	4	1.87234
CD22	4	1.89591
CD22	4	1.90082
CD22	4	1.90302
CD22	4	1.90471
CD22	4	1.90911
CD22	4	1.9176
CD22	4	1.91834
CD22	4	1.93656
CD22	4	1.94581
CD22	4	1.96002
CD22	4	1.96373
CD22	4	1.96896
CD22	4	1.97326
CD22	4	1.97921
CD22	4	1.98331
CD22	4	2.01357
CD22	4	2.02231
CD22	4	2.02383
CD22	4	2.02986
CD22	4	2.03539
CD22	4	2.0556
CD22	4	2.05894
CD22	4	2.07539
CD22	4	2.11506
CD22	4	2.11766
CD22	4	2.12024
CD22	4	2.13598
CD22	4	2.19206
CD22	4	2.20635
CD22	4	2.22737
CD22	4	2.22914
CD22	4	2.23541
CD22	4	2.25543
CD22	4	2.29159
CD22	4	2.29602
CD22	4	2.31463
CD22	4	2.32153
CD22	4	2.32638
CD22	4	2.34471
CD22	4	2.3469
CD22	4	2.34971
CD22	4	2.44912
CD22	4	2.64518
CD22	4	2.67096
CD22	8	0.626902
CD22	8	0.707377
CD22	8	0.734201
CD22	8	0.757681
CD22	8	0.757953
CD22	8	0.788123
CD22	8	0.866838
CD22	8	0.876282
CD22	8	0.876921
CD22	8	0.905427
CD22	8	0.926745
CD22	8	0.999895
CD22	8	1.00134
CD22	8	1.01491
CD22	8	1.02626
CD22	8	1.03064
CD22	8	1.03759
CD22	8	1.0442
CD22	8	1.04602
CD22	8	1.06687
CD22	8	1.08893
CD22	8	1.09081
CD22	8	1.09584
CD22	8	1.09637
CD22	8	1.13779
CD22	8	1.15594
CD22	8	1.19417
CD22	8	1.19778
CD22	8	1.2097
CD22	8	1.22103
CD22	8	1.22254
CD22	8	1.22808
CD22	8	1.2324
CD22	8	1.23772
CD22	8	1.2431
CD22	8	1.24361
CD22	8	1.25527
CD22	8	1.26124
CD22	8	1.26182
CD22	8	1.26232
CD22	8	1.267
CD22	8	1.26779
CD22	8	1.27316
CD22	8	1.31722
CD22	8	1.31908
CD22	8	1.31958
CD22	8	1.32392
CD22	8	1.32505
CD22	8	1.33869
CD22	8	1.35788
CD22	8	1.35804
CD22	8	1.37739
CD22	8	1.37893
CD22	8	1.37922
CD22	8	1.38336
CD22	8	1.38385
CD22	8	1.39648
CD22	8	1.39719
CD22	8	1.39934
CD22	8	1.4234
CD22	8	1.44287
CD22	8	1.4522
CD22	8	1.46461
CD22	8	1.47606
CD22	8	1.47852
CD22	8	1.4841
CD22	8	1.49467
CD22	8	1.49538
CD22	8	1.49979
CD22	8	1.50357
CD22	8	1.5122
CD22	8	1.52676
CD22	8	1.60752
CD22	8	1.62448
CD22	8	1.63805
CD22	8	1.63896
CD22	8	1.64022
CD22	8	1.64528
CD22	8	1.67789
CD22	8	1.68171
CD22	8	1.69236
CD22	8	1.69242
CD22	8	1.72177
CD22	8	1.76037
CD22	8	1.77464
CD22	8	1.80208
CD22	8	1.82267
CD22	8	1.84091
CD22	8	1.86096
CD22	8	1.87086
CD22	8	1.92549
CD22	8	1.93979
CD22	8	1.95842
CD22	8	1.99169
CD22	8	2.03309
CD22	8	2.14713
CD22	8	2.14867
CD22	16	-0.374148
CD22	16	-0.325771
CD22	16	-0.28172
CD22	16	-0.264074
CD22	16	-0.175282
CD22	16	-0.164266
CD22	16	-0.14732
CD22	16	-0.140821
CD22	16	-0.0913196
CD22	16	-0.0812308
CD22	16	-0.0678412
CD22	16	0.00395909
CD22	16	0.00557694
CD22	16	0.0203097
CD22	16	0.021089
CD22	16	0.032604
CD22	16	0.088786
CD22	16	0.125681
CD22	16	0.176292
CD22	16	0.221326
CD22	16	0.233328
CD22	16	0.261729
CD22	16	0.273617
CD22	16	0.335798
CD22	16	0.357152
CD22	16	0.379416
CD22	16	0.381088
CD22	16	0.388756
CD22	16	0.389588
CD22	16	0.411276
CD22	16	0.42382
CD22	16	0.429295
CD22	16	0.444107
CD22	16	0.447611
CD22	16	0.450899
CD22	16	0.459603
CD22	16	0.465734
CD22	16	0.468917
CD22	16	0.473042
CD22	16	0.528518
CD22	16	0.534485
CD22	16	0.548041
CD22	16	0.548242
CD22	16	0.553001
CD22	16	0.553537
CD22	16	0.554799
CD22	16	0.565082
CD22	16	0.569267
CD22	16	0.570387
CD22	16	0.589411
CD22	16	0.610862
CD22	16	0.621273
CD22	16	0.624066
CD22	16	0.631352
CD22	16	0.639202
CD22	16	0.640805
CD22	16	0.655898
CD22	16	0.658412
CD22	16	0.669739
CD22	16	0.671639
CD22	16	0.674438
CD22	16	0.677974
CD22	16	0.682212
CD22	16	0.693668
CD22	16	0.693782
CD22	16	0.696745
CD22	16	0.729583
CD22	16	0.74538
CD22	16	0.74853
CD22	16	0.754916
CD22	16	0.775823
CD22	16	0.783046
CD22	16	0.793144
CD22	16	0.816541
CD22	16	0.831739
CD22	16	0.833979
CD22	16	0.87684
CD22	16	0.894655
CD22	16	0.981644
CD22	16	0.983607
CD22	16	1.01232
CD22	16	1.0296
CD22	16	1.03078
CD22	16	1.11198
CD22	16	1.1265
CD22	16	1.12913
CD22	16	1.1353
CD22	16	1.15798
CD22	16	1.17211
CD22	16	1.19661
CD22	16	1.21133
CD22	16	1.21804
CD22	16	1.23116
CD22	16	1.23976
CD22	16	1.26333
CD22	16	1.27512
CD22	16	1.42166
CD22	24	-1.2779
CD22	24	-0.996124
CD22	24	-0.833189
CD22	24	-0.690728
CD22	24	-0.522427
CD22	24	-0.511275
CD22	24	-0.503885
CD22	24	-0.499329
CD22	24	-0.394492
CD22	24	-0.341526
CD22	24	-0.341265
CD22	24	-0.302491
CD22	24	-0.28441
CD22	24	-0.274567
CD22	24	-0.249138
CD22	24	-0.178279
CD22	24	-0.170236
CD22	24	-0.169045
CD22	24	-0.16272
CD22	24	-0.150813
CD22	24	-0.140426
CD22	24	-0.139385
CD22	24	-0.137179
CD22	24	-0.0930341
CD22	24	-0.0805833
CD22	24	-0.0622298
CD22	24	-0.0480273
CD22	24	-0.0180705
CD22	24	-0.0117859
CD22	24	-0.00679741
CD22	24	-0.000784143
CD22	24	0.00371765
CD22	24	0.0142777
CD22	24	0.0186432
CD22	24	0.019969
CD22	24	0.0939386
CD22	24	0.126079
CD22	24	0.127079
CD22	24	0.136926
CD22	24	0.138388
CD22	24	0.14131
CD22	24	0.143369
CD22	24	0.148494
CD22	24	0.162987
CD22	24	0.16924
CD22	24	0.193175
CD22	24	0.21008
CD22	24	0.231687
CD22	24	0.234005
CD22	24	0.23752
CD22	24	0.248904
CD22	24	0.258056
CD22	24	0.26416
CD22	24	0.268614
CD22	24	0.274173
CD22	24	0.277839
CD22	24	0.28585
CD22	24	0.305084
CD22	24	0.311932
CD22	24	0.329155
CD22	24	0.32967
CD22	24	0.338091
CD22	24	0.344771
CD22	24	0.354768
CD22	24	0.366933
CD22	24	0.368385
CD22	24	0.391877
CD22	24	0.440163
CD22	24	0.448721
CD22	24	0.523353
CD22	24	0.54804
CD22	24	0.548319
CD22	24	0.593474
CD22	24	0.59607
CD22	24	0.612751
CD22	24	0.614454
CD22	24	0.619622
CD22	24	0.625443
CD22	24	0.634551
CD22	24	0.637104
CD22	24	0.641464
CD22	24	0.650793
CD22	24	0.695223
CD22	24	0.730525
CD22	24	0.773266
CD22	24	0.788937
CD22	24	0.826518
CD22	24	0.871359
CD22	24	0.87183
CD22	24	0.894
CD22	24	0.923369
CD22	24	0.957651
CD22	24	1.12077
CD22	24	1.13336
CD22	24	1.14115
CD22	24	1.15886
CD22	24	1.3512
SEZ6	4	1.2859
SEZ6	4	1.52817
SEZ6	4	1.55908
SEZ6	4	1.73566
SEZ6	4	1.75039
SEZ6	4	1.8268
SEZ6	4	1.84935
SEZ6	4	1.85678
SEZ6	4	1.85696
SEZ6	4	1.86466
SEZ6	4	1.86471
SEZ6	4	1.86637
SEZ6	4	1.87334
SEZ6	4	1.91193
SEZ6	4	1.95095
SEZ6	4	1.95673
SEZ6	4	1.96398
SEZ6	4	1.97955
SEZ6	4	1.98084
SEZ6	4	2.0182
SEZ6	4	2.02198
SEZ6	4	2.02426
SEZ6	4	2.04892
SEZ6	4	2.05123
SEZ6	4	2.05142
SEZ6	4	2.05211
SEZ6	4	2.07305
SEZ6	4	2.08067
SEZ6	4	2.09158
SEZ6	4	2.09656
SEZ6	4	2.11134
SEZ6	4	2.11724
SEZ6	4	2.11812
SEZ6	4	2.13113
SEZ6	4	2.13208
SEZ6	4	2.14627
SEZ6	4	2.16209
SEZ6	4	2.17317
SEZ6	4	2.1854
SEZ6	4	2.19874
SEZ6	4	2.20373
SEZ6	4	2.20551
SEZ6	4	2.23581
SEZ6	4	2.2443
SEZ6	4	2.24823
SEZ6	4	2.26188
SEZ6	4	2.26875
SEZ6	4	2.27764
SEZ6	4	2.29678
SEZ6	4	2.29796
SEZ6	4	2.30549
SEZ6	4	2.32005
SEZ6	4	2.3227
SEZ6	4	2.32868
SEZ6	4	2.34416
SEZ6	4	2.35118
SEZ6	4	2.35492
SEZ6	4	2.36399
SEZ6	4	2.37485
SEZ6	4	2.41829
SEZ6	4	2.43221
SEZ6	4	2.43296
SEZ6	4	2.43685
SEZ6	4	2.44547
SEZ6	4	2.44826
SEZ6	4	2.4657
SEZ6	4	2.4794
SEZ6	4	2.48004
SEZ6	4	2.48012
SEZ6	4	2.48619
SEZ6	4	2.49083
SEZ6	4	2.4935
SEZ6	4	2.50104
SEZ6	4	2.51066
SEZ6	4	2.51704
SEZ6	4	2.52058
SEZ6	4	2.53994
SEZ6	4	2.54117
SEZ6	4	2.54293
SEZ6	4	2.56528
SEZ6	4	2.56865
SEZ6	4	2.57045
SEZ6	4	2.58377
SEZ6	4	2.58663
SEZ6	4	2.60087
SEZ6	4	2.60662
SEZ6	4	2.6361
SEZ6	4	2.67418
SEZ6	4	2.6984
SEZ6	4	2.71173
SEZ6	4	2.72177
SEZ6	4	2.78893
SEZ6	4	2.85393
SEZ6	4	2.86883
SEZ6	4	3.04038
SEZ6	4	3.04958
SEZ6	4	3.30538
SEZ6	8	0.865876
SEZ6	8	0.892252
SEZ6	8	0.967017
SEZ6	8	1.02688
SEZ6	8	1.07229
SEZ6	8	1.09083
SEZ6	8	1.18527
SEZ6	8	1.19158
SEZ6	8	1.19438
SEZ6	8	1.19612
SEZ6	8	1.21007
SEZ6	8	1.21804
SEZ6	8	1.23553
SEZ6	8	1.2572
SEZ6	8	1.26066
SEZ6	8	1.26609
SEZ6	8	1.28501
SEZ6	8	1.2877
SEZ6	8	1.32731
SEZ6	8	1.33267
SEZ6	8	1.36108
SEZ6	8	1.37292
SEZ6	8	1.37951
SEZ6	8	1.38813
SEZ6	8	1.39222
SEZ6	8	1.39965
SEZ6	8	1.40605
SEZ6	8	1.45341
SEZ6	8	1.47275
SEZ6	8	1.48106
SEZ6	8	1.48421
SEZ6	8	1.48575
SEZ6	8	1.51524
SEZ6	8	1.54063
SEZ6	8	1.54753
SEZ6	8	1.54924
SEZ6	8	1.55674
SEZ6	8	1.56031
SEZ6	8	1.58575
SEZ6	8	1.59623
SEZ6	8	1.60569
SEZ6	8	1.61129
SEZ6	8	1.61252
SEZ6	8	1.63836
SEZ6	8	1.64322
SEZ6	8	1.66431
SEZ6	8	1.66869
SEZ6	8	1.68867
SEZ6	8	1.69734
SEZ6	8	1.73033
SEZ6	8	1.73502
SEZ6	8	1.73663
SEZ6	8	1.76353
SEZ6	8	1.77025
SEZ6	8	1.79077
SEZ6	8	1.81438
SEZ6	8	1.82458
SEZ6	8	1.82513
SEZ6	8	1.82943
SEZ6	8	1.82968
SEZ6	8	1.83102
SEZ6	8	1.84455
SEZ6	8	1.8477
SEZ6	8	1.848
SEZ6	8	1.85479
SEZ6	8	1.85671
SEZ6	8	1.86052
SEZ6	8	1.87229
SEZ6	8	1.87911
SEZ6	8	1.88961
SEZ6	8	1.89144
SEZ6	8	1.90675
SEZ6	8	1.91126
SEZ6	8	1.93425
SEZ6	8	1.97783
SEZ6	8	1.99589
SEZ6	8	2.01706
SEZ6	8	2.02466
SEZ6	8	2.03062
SEZ6	8	2.03424
SEZ6	8	2.05551
SEZ6	8	2.05626
SEZ6	8	2.0902
SEZ6	8	2.09271
SEZ6	8	2.10401
SEZ6	8	2.10574
SEZ6	8	2.14103
SEZ6	8	2.197
SEZ6	8	2.22217
SEZ6	8	2.22901
SEZ6	8	2.36014
SEZ6	8	2.52627
SEZ6	8	2.52993
SEZ6	8	2.57285
SEZ6	8	2.75034
SEZ6	8	3.10934
SEZ6	8	3.5321
SEZ6	16	-0.421355
SEZ6	16	-0.268182
SEZ6	16	-0.147797
SEZ6	16	-0.143376
SEZ6	16	-0.097492
SEZ6	16	0.000901233
SEZ6	16	0.00149918
SEZ6	16	0.012828
SEZ6	16	0.0353116
SEZ6	16	0.0411065
SEZ6	16	0.0664191
SEZ6	16	0.120821
SEZ6	16	0.135452
SEZ6	16	0.20396
SEZ6	16	0.207133
SEZ6	16	0.222959
SEZ6	16	0.23249
SEZ6	16	0.260875
SEZ6	16	0.264301
SEZ6	16	0.270255
SEZ6	16	0.285085
SEZ6	16	0.287273
SEZ6	16	0.294302
SEZ6	16	0.308786
SEZ6	16	0.309873
SEZ6	16	0.311052
SEZ6	16	0.320175
SEZ6	16	0.321091
SEZ6	16	0.327479
SEZ6	16	0.328812
SEZ6	16	0.331678
SEZ6	16	0.332441
SEZ6	16	0.334007
SEZ6	16	0.334535
SEZ6	16	0.347849
SEZ6	16	0.357293
SEZ6	16	0.362187
SEZ6	16	0.36822
SEZ6	16	0.384181
SEZ6	16	0.385605
SEZ6	16	0.399619
SEZ6	16	0.418202
SEZ6	16	0.418472
SEZ6	16	0.423018
SEZ6	16	0.423481
SEZ6	16	0.450775
SEZ6	16	0.453906
SEZ6	16	0.46176
SEZ6	16	0.472156
SEZ6	16	0.473585
SEZ6	16	0.495486
SEZ6	16	0.503012
SEZ6	16	0.509866
SEZ6	16	0.51462
SEZ6	16	0.517851
SEZ6	16	0.518277
SEZ6	16	0.522811
SEZ6	16	0.528581
SEZ6	16	0.536058
SEZ6	16	0.537738
SEZ6	16	0.563561
SEZ6	16	0.567814
SEZ6	16	0.589851
SEZ6	16	0.591017
SEZ6	16	0.642575
SEZ6	16	0.642633
SEZ6	16	0.64401
SEZ6	16	0.649793
SEZ6	16	0.679741
SEZ6	16	0.690744
SEZ6	16	0.695507
SEZ6	16	0.69648
SEZ6	16	0.702408
SEZ6	16	0.717956
SEZ6	16	0.726498
SEZ6	16	0.742653
SEZ6	16	0.778848
SEZ6	16	0.786978
SEZ6	16	0.788694
SEZ6	16	0.792933
SEZ6	16	0.825956
SEZ6	16	0.828916
SEZ6	16	0.851032
SEZ6	16	0.875702
SEZ6	16	0.889002
SEZ6	16	0.923286
SEZ6	16	0.964909
SEZ6	16	0.990471
SEZ6	16	0.999339
SEZ6	16	1.06967
SEZ6	16	1.15276
SEZ6	16	1.15707
SEZ6	16	1.16826
SEZ6	16	1.20616
SEZ6	16	1.26993
SEZ6	16	1.37451
SEZ6	16	2.6615
SEZ6	24	-0.3743
SEZ6	24	-0.279272
SEZ6	24	-0.277644
SEZ6	24	-0.160497
SEZ6	24	-0.138093
SEZ6	24	-0.128569
SEZ6	24	-0.126968
SEZ6	24	-0.0965496
SEZ6	24	-0.0958773
SEZ6	24	-0.0789823
SEZ6	24	-0.0758033
SEZ6	24	-0.0605327
SEZ6	24	-0.0504114
SEZ6	24	-0.0222503
SEZ6	24	-0.0162124
SEZ6	24	-0.014598
SEZ6	24	-0.00453416
SEZ6	24	-0.000901233
SEZ6	24	0
SEZ6	24	0.0018775
SEZ6	24	0.00314481
SEZ6	24	0.0180934
SEZ6	24	0.0189616
SEZ6	24	0.0232951
SEZ6	24	0.0420988
SEZ6	24	0.0426708
SEZ6	24	0.0441754
SEZ6	24	0.0731011
SEZ6	24	0.0787673
SEZ6	24	0.0825532
SEZ6	24	0.0866774
SEZ6	24	0.0877191
SEZ6	24	0.0936825
SEZ6	24	0.10179
SEZ6	24	0.109591
SEZ6	24	0.110385
SEZ6	24	0.130193
SEZ6	24	0.144722
SEZ6	24	0.149421
SEZ6	24	0.163874
SEZ6	24	0.196691
SEZ6	24	0.202903
SEZ6	24	0.219775
SEZ6	24	0.222358
SEZ6	24	0.226471
SEZ6	24	0.227395
SEZ6	24	0.24487
SEZ6	24	0.247305
SEZ6	24	0.247884
SEZ6	24	0.251977
SEZ6	24	0.271136
SEZ6	24	0.286744
SEZ6	24	0.291279
SEZ6	24	0.292004
SEZ6	24	0.293967
SEZ6	24	0.295117
SEZ6	24	0.298722
SEZ6	24	0.303032
SEZ6	24	0.307267
SEZ6	24	0.319787
SEZ6	24	0.323705
SEZ6	24	0.328856
SEZ6	24	0.36179
SEZ6	24	0.364354
SEZ6	24	0.409395
SEZ6	24	0.416021
SEZ6	24	0.421446
SEZ6	24	0.431748
SEZ6	24	0.436326
SEZ6	24	0.438144
SEZ6	24	0.440419
SEZ6	24	0.454651
SEZ6	24	0.464685
SEZ6	24	0.471234
SEZ6	24	0.484893
SEZ6	24	0.48518
SEZ6	24	0.496487
SEZ6	24	0.510809
SEZ6	24	0.518235
SEZ6	24	0.538971
SEZ6	24	0.544183
SEZ6	24	0.551662
SEZ6	24	0.600656
SEZ6	24	0.621077
SEZ6	24	0.623143
SEZ6	24	0.659488
SEZ6	24	0.695022
SEZ6	24	0.697468
SEZ6	24	0.74425
SEZ6	24	0.772037
SEZ6	24	0.787675
SEZ6	24	0.793588
SEZ6	24	0.84481
SEZ6	24	0.88841
SEZ6	24	0.925662
SEZ6	24	0.964366
SEZ6	24	1.16322
CES2	4	1.77862
CES2	4	2.34973
CES2	4	2.44785
CES2	4	2.72795
CES2	4	2.84221
CES2	4	2.88266
CES2	4	2.90106
CES2	4	3.05419
CES2	4	3.07548
CES2	4	3.12297
CES2	4	3.1586
CES2	4	3.30552
CES2	4	3.33171
CES2	4	3.35147
CES2	4	3.37851
CES2	4	3.4288
CES2	4	3.43389
CES2	4	3.44182
CES2	4	3.44504
CES2	4	3.44541
CES2	4	3.47897
CES2	4	3.5128
CES2	4	3.5162
CES2	4	3.53596
CES2	4	3.54729
CES2	4	3.54803
CES2	4	3.61596
CES2	4	3.66148
CES2	4	3.68673
CES2	4	3.69354
CES2	4	3.69412
CES2	4	3.70268
CES2	4	3.7086
CES2	4	3.72065
CES2	4	3.7343
CES2	4	3.74814
CES2	4	3.78292
CES2	4	3.80334
CES2	4	3.81714
CES2	4	3.88784
CES2	4	3.88872
CES2	4	3.89853
CES2	4	3.91406
CES2	4	3.93574
CES2	4	3.94387
CES2	4	3.94456
CES2	4	3.94501
CES2	4	3.97593
CES2	4	3.97612
CES2	4	3.98365
CES2	4	3.98402
CES2	4	3.99089
CES2	4	3.99219
CES2	4	4.01261
CES2	4	4.02899
CES2	4	4.05211
CES2	4	4.0859
CES2	4	4.09747
CES2	4	4.11717
CES2	4	4.14477
CES2	4	4.15253
CES2	4	4.17084
CES2	4	4.17271
CES2	4	4.17338
CES2	4	4.21384
CES2	4	4.27656
CES2	4	4.32501
CES2	4	4.37356
CES2	4	4.3755
CES2	4	4.43068
CES2	4	4.43705
CES2	4	4.43915
CES2	4	4.47418
CES2	4	4.49509
CES2	4	4.50284
CES2	4	4.50476
CES2	4	4.50669
CES2	4	4.51871
CES2	4	4.53659
CES2	4	4.54232
CES2	4	4.58141
CES2	4	4.6216
CES2	4	4.65908
CES2	4	4.6742
CES2	4	4.6892
CES2	4	4.69991
CES2	4	4.70317
CES2	4	4.78134
CES2	4	4.79273
CES2	4	4.86088
CES2	4	4.89898
CES2	4	4.98832
CES2	4	5.00758
CES2	4	5.01385
CES2	4	5.14377
CES2	4	5.19209
CES2	4	5.30366
CES2	8	0.660764
CES2	8	0.739858
CES2	8	0.863532
CES2	8	0.914255
CES2	8	0.972918
CES2	8	1.00478
CES2	8	1.09873
CES2	8	1.15299
CES2	8	1.22841
CES2	8	1.2651
CES2	8	1.2773
CES2	8	1.30065
CES2	8	1.33173
CES2	8	1.43069
CES2	8	1.43176
CES2	8	1.43537
CES2	8	1.45004
CES2	8	1.51024
CES2	8	1.51354
CES2	8	1.5349
CES2	8	1.59018
CES2	8	1.68031
CES2	8	1.68567
CES2	8	1.70521
CES2	8	1.74004
CES2	8	1.74896
CES2	8	1.75992
CES2	8	1.78038
CES2	8	1.81786
CES2	8	1.82203
CES2	8	1.82401
CES2	8	1.82592
CES2	8	1.90904
CES2	8	1.93627
CES2	8	1.9565
CES2	8	1.9752
CES2	8	1.99071
CES2	8	2.02238
CES2	8	2.04261
CES2	8	2.05382
CES2	8	2.062
CES2	8	2.06365
CES2	8	2.06506
CES2	8	2.06719
CES2	8	2.08517
CES2	8	2.15632
CES2	8	2.16299
CES2	8	2.17184
CES2	8	2.17471
CES2	8	2.18041
CES2	8	2.18758
CES2	8	2.21112
CES2	8	2.21244
CES2	8	2.23106
CES2	8	2.24042
CES2	8	2.35583
CES2	8	2.37771
CES2	8	2.37994
CES2	8	2.38878
CES2	8	2.45042
CES2	8	2.46762
CES2	8	2.49756
CES2	8	2.50551
CES2	8	2.53208
CES2	8	2.538
CES2	8	2.54558
CES2	8	2.54605
CES2	8	2.58615
CES2	8	2.59107
CES2	8	2.61893
CES2	8	2.69077
CES2	8	2.69119
CES2	8	2.71545
CES2	8	2.71633
CES2	8	2.72922
CES2	8	2.79407
CES2	8	2.81671
CES2	8	2.83074
CES2	8	2.84414
CES2	8	2.88343
CES2	8	2.88601
CES2	8	2.90465
CES2	8	2.92423
CES2	8	2.93912
CES2	8	2.96212
CES2	8	2.99272
CES2	8	3.04606
CES2	8	3.06285
CES2	8	3.08439
CES2	8	3.29984
CES2	8	3.32239
CES2	8	3.49494
CES2	8	3.54684
CES2	8	3.66349
CES2	8	3.88399
CES2	8	3.97155
CES2	8	4.02954
CES2	16	-1.25276
CES2	16	-0.894546
CES2	16	-0.726494
CES2	16	-0.687056
CES2	16	-0.677691
CES2	16	-0.674428
CES2	16	-0.659147
CES2	16	-0.650059
CES2	16	-0.647462
CES2	16	-0.645812
CES2	16	-0.643136
CES2	16	-0.630395
CES2	16	-0.630258
CES2	16	-0.534506
CES2	16	-0.521215
CES2	16	-0.508769
CES2	16	-0.489637
CES2	16	-0.474139
CES2	16	-0.473214
CES2	16	-0.468277
CES2	16	-0.463495
CES2	16	-0.460001
CES2	16	-0.431966
CES2	16	-0.411207
CES2	16	-0.410101
CES2	16	-0.402976
CES2	16	-0.392541
CES2	16	-0.383143
CES2	16	-0.369531
CES2	16	-0.365052
CES2	16	-0.350296
CES2	16	-0.342981
CES2	16	-0.340815
CES2	16	-0.322517
CES2	16	-0.310668
CES2	16	-0.292712
CES2	16	-0.285608
CES2	16	-0.270004
CES2	16	-0.256081
CES2	16	-0.254798
CES2	16	-0.237287
CES2	16	-0.231596
CES2	16	-0.225223
CES2	16	-0.212829
CES2	16	-0.202752
CES2	16	-0.189596
CES2	16	-0.174307
CES2	16	-0.172502
CES2	16	-0.149154
CES2	16	-0.139824
CES2	16	-0.128156
CES2	16	-0.127065
CES2	16	-0.120032
CES2	16	-0.119984
CES2	16	-0.11684
CES2	16	-0.0911519
CES2	16	-0.0874258
CES2	16	-0.0732148
CES2	16	-0.0689353
CES2	16	-0.0563941
CES2	16	-0.0541663
CES2	16	-0.0295184
CES2	16	-0.00202176
CES2	16	-0.00200376
CES2	16	0.0048541
CES2	16	0.0112796
CES2	16	0.0169835
CES2	16	0.0257808
CES2	16	0.108907
CES2	16	0.110587
CES2	16	0.112597
CES2	16	0.114055
CES2	16	0.118128
CES2	16	0.157132
CES2	16	0.160477
CES2	16	0.167534
CES2	16	0.179146
CES2	16	0.193005
CES2	16	0.198351
CES2	16	0.218743
CES2	16	0.225388
CES2	16	0.230693
CES2	16	0.245258
CES2	16	0.271388
CES2	16	0.271831
CES2	16	0.273998
CES2	16	0.310987
CES2	16	0.354589
CES2	16	0.356504
CES2	16	0.382686
CES2	16	0.412649
CES2	16	0.520754
CES2	16	0.586147
CES2	16	1.1013
CES2	16	1.23146
CES2	16	1.2996
CES2	16	1.58962
CES2	24	-1.35485
CES2	24	-0.902711
CES2	24	-0.761898
CES2	24	-0.721514
CES2	24	-0.690337
CES2	24	-0.686245
CES2	24	-0.653822
CES2	24	-0.63745
CES2	24	-0.619514
CES2	24	-0.599031
CES2	24	-0.566492
CES2	24	-0.560249
CES2	24	-0.537582
CES2	24	-0.516867
CES2	24	-0.512468
CES2	24	-0.508932
CES2	24	-0.454006
CES2	24	-0.452389
CES2	24	-0.40718
CES2	24	-0.40179
CES2	24	-0.400132
CES2	24	-0.356504
CES2	24	-0.354288
CES2	24	-0.34914
CES2	24	-0.344242
CES2	24	-0.338057
CES2	24	-0.31743
CES2	24	-0.305451
CES2	24	-0.295588
CES2	24	-0.274447
CES2	24	-0.274326
CES2	24	-0.268496
CES2	24	-0.263604
CES2	24	-0.246888
CES2	24	-0.238855
CES2	24	-0.237699
CES2	24	-0.224995
CES2	24	-0.203686
CES2	24	-0.182533
CES2	24	-0.163986
CES2	24	-0.138002
CES2	24	-0.0908748
CES2	24	-0.0840494
CES2	24	-0.0837472
CES2	24	-0.0722407
CES2	24	-0.070391
CES2	24	-0.0680705
CES2	24	-0.0587083
CES2	24	-0.056826
CES2	24	-0.0500592
CES2	24	-0.0387076
CES2	24	-0.0369701
CES2	24	-0.0207563
CES2	24	-0.0205544
CES2	24	-0.0174879
CES2	24	-0.0169835
CES2	24	-0.0140441
CES2	24	-0.00818229
CES2	24	-0.00647816
CES2	24	-0.000214474
CES2	24	0.00302304
CES2	24	0.0174879
CES2	24	0.0298023
CES2	24	0.0322815
CES2	24	0.0403203
CES2	24	0.0428717
CES2	24	0.0895176
CES2	24	0.0949129
CES2	24	0.098994
CES2	24	0.100375
CES2	24	0.103303
CES2	24	0.120615
CES2	24	0.122199
CES2	24	0.124863
CES2	24	0.141914
CES2	24	0.150529
CES2	24	0.150552
CES2	24	0.177713
CES2	24	0.204268
CES2	24	0.208314
CES2	24	0.213986
CES2	24	0.277981
CES2	24	0.357296
CES2	24	0.369585
CES2	24	0.381627
CES2	24	0.401854
CES2	24	0.421845
CES2	24	0.45388
CES2	24	0.47662
CES2	24	0.494969
CES2	24	0.503526
CES2	24	0.515178
CES2	24	0.555993
CES2	24	0.613711
CES2	24	0.733215
CES2	24	0.850259
CES2	24	0.957943
DSPP	4	3.30152
DSPP	4	3.99373
DSPP	4	4.34057
DSPP	4	4.40279
DSPP	4	4.40293
DSPP	4	4.40947
DSPP	4	4.50392
DSPP	4	4.59663
DSPP	4	4.66972
DSPP	4	4.72014
DSPP	4	4.75538
DSPP	4	4.82542
DSPP	4	4.82859
DSPP	4	4.84932
DSPP	4	4.94645
DSPP	4	4.96618
DSPP	4	5.04256
DSPP	4	5.04709
DSPP	4	5.06605
DSPP	4	5.14336
DSPP	4	5.21901
DSPP	4	5.32826
DSPP	4	5.37486
DSPP	4	5.39665
DSPP	4	5.40378
DSPP	4	5.4264
DSPP	4	5.46178
DSPP	4	5.47912
DSPP	4	5.48541
DSPP	4	5.48915
DSPP	4	5.50119
DSPP	4	5.50689
DSPP	4	5.50775
DSPP	4	5.52455
DSPP	4	5.53041
DSPP	4	5.56703
DSPP	4	5.59175
DSPP	4	5.60701
DSPP	4	5.63133
DSPP	4	5.641
DSPP	4	5.64761
DSPP	4	5.65505
DSPP	4	5.66989
DSPP	4	5.70522
DSPP	4	5.75167
DSPP	4	5.75886
DSPP	4	5.80012
DSPP	4	5.82907
DSPP	4	5.87087
DSPP	4	5.89217
DSPP	4	5.9411
DSPP	4	5.97628
DSPP	4	5.99074
DSPP	4	6.00974
DSPP	4	6.02381
DSPP	4	6.0435
DSPP	4	6.04907
DSPP	4	6.07064
DSPP	4	6.09391
[truncated: 3,433 more rows]

## Sheet: Fig3a
Cluster	Assay	follow_up_4	follow_up_8	follow_up_16	follow_up_24
Cluster 1	AAGAB	-0.643033	-0.494936	0.767439	0.443393
Cluster 1	AAMDC	-0.71111	-0.49638	0.657992	0.375345
Cluster 1	AARSD1	-0.0617604	-0.756791	0.625526	0.256629
Cluster 1	ABCF2	-0.504552	-0.649222	0.701466	0.117013
Cluster 1	ABHD14B	-0.647779	-0.397981	0.524792	0.214343
Cluster 1	ABL1	-0.539853	-0.616941	0.642316	0.12557
Cluster 1	ADD1	-0.444004	-0.84454	0.748273	0.428886
Cluster 1	ADD2	-0.684486	-0.660872	0.643566	0.171118
Cluster 1	ADSL	-0.430469	-0.657458	0.621341	0.447347
Cluster 1	AK2	-0.618166	-0.300646	0.628671	0.347773
Cluster 1	AKR1B1	-0.442604	-0.507756	0.561396	0.458528
Cluster 1	AKT1S1	-0.640791	-0.660814	0.87322	0.424847
Cluster 1	AKT2	-0.747851	-0.430512	0.655056	0.387062
Cluster 1	AMPD3	-0.632095	-0.717858	0.713512	0.305734
Cluster 1	ANKMY2	-0.713597	-0.624777	0.751025	0.47833
Cluster 1	ANKS1A	-0.742965	-0.745506	0.696412	0.44148
Cluster 1	ANKZF1	-0.435665	-0.672009	0.695809	0.288053
Cluster 1	ANXA4	-0.457533	-0.534977	0.754639	0.103188
Cluster 1	AP1AR	-0.603959	-0.535501	0.665184	0.123967
Cluster 1	ARHGAP25	-0.342173	-0.774431	0.723426	0.311066
Cluster 1	ARHGEF1	-0.496914	-0.410424	0.831261	0.16258
Cluster 1	ARHGEF10	-0.593038	-0.697114	0.561807	0.717359
Cluster 1	ARL2BP	-0.774375	-0.4124	0.849379	0.307885
Cluster 1	ASAP3	-0.554707	-0.640152	0.582413	0.518013
Cluster 1	ASCC1	-0.735104	-0.475056	0.78684	0.394571
Cluster 1	ATE1	-0.746365	-0.555379	0.743975	0.53122
Cluster 1	ATG4A	-0.589954	-0.542236	0.775687	0.203811
Cluster 1	ATXN3	-0.721086	-0.428509	0.797207	0.235176
Cluster 1	AXIN1	-0.689025	-0.616026	0.712144	0.613481
Cluster 1	BAG4	-0.46281	-0.480366	0.766423	0.383245
Cluster 1	BAG5	-0.516288	-0.616563	0.806006	0.2091
Cluster 1	BANK1	-0.653967	-0.622681	0.767149	0.717829
Cluster 1	BLOC1S3	-0.858279	-0.571528	0.642142	0.454032
Cluster 1	BLOC1S5	-0.548033	-0.548274	0.378616	0.435098
Cluster 1	BLTP3B	-0.391727	-0.786928	0.585538	0.176062
Cluster 1	BOLA2	-0.585452	-0.691394	0.815152	0.516022
Cluster 1	BTC	-0.560493	-0.53707	0.559423	0.494203
Cluster 1	C16orf86	-0.736556	-0.579758	0.672907	0.47274
Cluster 1	C2orf88	-0.280209	-0.562057	0.825675	0.175434
Cluster 1	CA13	-0.578842	-0.348322	0.670183	0.384248
Cluster 1	CA3	-0.677701	-0.425362	0.572573	0.318306
Cluster 1	CACNB3	-0.759719	-0.235006	0.752134	0.399513
Cluster 1	CACYBP	-0.480794	-0.530431	0.747915	0.333262
Cluster 1	CALCOCO2	-0.72379	-0.684327	0.882099	0.422363
Cluster 1	CAMSAP1	-0.394907	-0.88255	0.547011	0.455363
Cluster 1	CAPRIN1	-0.57171	-0.832088	0.795736	0.33972
Cluster 1	CASP10	-0.722047	-0.704411	0.567767	0.12147
Cluster 1	CASP2	-0.507064	-0.56946	0.504403	0.404952
Cluster 1	CASP3	-0.554428	-0.528675	0.714257	0.314172
Cluster 1	CASP9	-0.692627	-0.298341	0.828849	0.364961
Cluster 1	CCDC134	-0.6118	-0.432701	0.681625	0.171814
Cluster 1	CCDC28B	-0.659537	-0.572545	0.408895	0.460171
Cluster 1	CCS	-0.457695	-0.66514	0.589218	0.222928
Cluster 1	CDC37	-0.293002	-0.675774	0.744498	0.326556
Cluster 1	CDKN1A	-0.785857	-0.458924	0.672169	0.468616
Cluster 1	CDV3	-0.630653	-0.380409	0.790124	0.225244
Cluster 1	CEP104	-0.691676	-0.40539	0.800187	0.363417
Cluster 1	CEP131	-0.432219	-0.752503	0.207719	0.477022
Cluster 1	CEP170	-0.757937	-0.683449	0.733413	0.603507
Cluster 1	CEP250	-0.638781	-0.727127	0.823775	0.563144
Cluster 1	CEP43	-0.429757	-0.664032	0.71909	0.293528
Cluster 1	CFAP45	-0.671789	-0.663123	0.365389	0.596505
Cluster 1	CHCHD3	-0.705294	-0.575129	0.764795	0.211083
Cluster 1	CHM	-0.614345	-0.678119	0.74512	0.40195
Cluster 1	CHMP6	-0.651261	-0.413824	0.474948	0.425109
Cluster 1	CIAPIN1	-0.485627	-0.645857	0.727492	0.315744
Cluster 1	CKAP5	-0.665953	-0.634546	0.753474	0.473564
Cluster 1	CLASP1	-0.683923	-0.592779	0.720863	0.333918
Cluster 1	CLEC1B	-0.328024	-0.694841	0.814466	0.269299
Cluster 1	CMC1	-0.466767	-0.367523	0.68322	0.319839
Cluster 1	CMIP	-0.719846	-0.546927	0.822574	0.518759
Cluster 1	CNP	-0.729771	-0.338418	0.815442	0.165358
Cluster 1	CNRIP1	-0.709219	-0.613026	0.764071	0.503759
Cluster 1	COMMD1	-0.396156	-0.71972	0.572414	0.287584
Cluster 1	COMMD2	-0.380499	-0.836009	0.457195	0.0327599
Cluster 1	CRACR2A	-0.425491	-0.858685	0.475629	0.352046
Cluster 1	CRKL	-0.587934	-0.542222	0.876168	0.482609
Cluster 1	CRYBB1	-0.859216	-0.448161	0.71476	0.417262
Cluster 1	CRYGD	-0.680883	-0.58016	0.6183	0.45818
Cluster 1	CSDE1	-0.719973	-0.64093	0.837063	0.347593
Cluster 1	CSTB	-0.643601	-0.799125	0.629516	0.449749
Cluster 1	CTF1	-0.66165	-0.432215	0.454394	0.187588
Cluster 1	CTH	-0.652935	-0.573818	0.573666	0.358866
Cluster 1	CTIF	-0.34806	-0.622716	0.655904	0.462358
Cluster 1	CUEDC1	-0.756602	-0.643813	0.622912	0.551645
Cluster 1	CYLD	-0.548216	-0.643189	0.649544	0.388589
Cluster 1	DAAM1	-0.382762	-0.552774	0.764341	0.414059
Cluster 1	DAP	-0.570657	-0.295522	0.679419	0.458986
Cluster 1	DARS1	-0.809533	-0.430758	0.789543	0.500242
Cluster 1	DBI	-0.484335	-0.694744	0.641009	0.10313
Cluster 1	DBN1	-0.679706	-0.623473	0.534418	0.54034
Cluster 1	DBNL	-0.541733	-0.514331	0.776713	0.423319
Cluster 1	DCP1A	-0.323151	-0.785418	0.36556	0.280527
Cluster 1	DCTN2	-0.455672	-0.748152	0.833238	0.385784
Cluster 1	DDI2	-0.168277	-0.825464	0.562549	0.240827
Cluster 1	DENR	-0.505802	-0.662579	0.658458	0.380987
Cluster 1	DFFA	-0.713821	-0.502976	0.853245	0.170839
Cluster 1	DNAJB1	-0.742636	-0.393152	0.814522	0.320931
Cluster 1	DNAJC17	-0.487739	-0.69618	0.759164	0.0578173
Cluster 1	DNAJC21	-0.660161	-0.779749	0.890863	0.453606
Cluster 1	DNAJC7	-0.526255	-0.616785	0.800128	0.146453
Cluster 1	DNAJC9	-0.598047	-0.619539	0.663141	0.308091
Cluster 1	DNM1	-0.743633	-0.335206	0.809108	0.503747
Cluster 1	DNM3	-0.730193	-0.487335	0.454163	0.0555189
Cluster 1	DNMBP	-0.592234	-0.934644	0.544147	0.389202
Cluster 1	DOHH	-0.70792	-0.539812	0.853292	0.421773
Cluster 1	DTNB	-0.713912	-0.56493	0.512401	0.118786
Cluster 1	DUSP19	-0.685251	-0.455258	0.608213	0.186124
Cluster 1	DUSP3	-0.63396	-0.621358	0.573096	0.377178
Cluster 1	DXO	-0.462584	-0.599585	0.720248	0.110156
Cluster 1	DYNLT1	-0.597887	-0.451259	0.501066	0.317801
Cluster 1	EDAR	-0.576438	-0.650115	0.56258	0.46302
Cluster 1	EGLN1	-0.751034	-0.600463	0.702569	0.0655118
Cluster 1	EHD4	-0.548678	-0.490884	0.835366	0.283621
Cluster 1	EIF1AX	-0.620238	-0.364843	0.654901	0.328486
Cluster 1	EIF2AK3	-0.618931	-0.736666	0.523251	0.433192
Cluster 1	EIF2B4	-0.549086	-0.775054	0.621704	0.525179
Cluster 1	EIF3G	-0.541426	-0.582312	0.751468	0.203867
Cluster 1	EIF4B	-0.55891	-0.292527	0.809298	0.576403
Cluster 1	EIF4EBP1	-0.83151	-0.579434	0.788437	0.343857
Cluster 1	EIF4G1	-0.427767	-0.614628	0.795072	0.474966
Cluster 1	ENY2	-0.733437	-0.662229	0.707617	0.168605
Cluster 1	EPB41L3	-0.705966	-0.530614	0.713147	0.107762
Cluster 1	EPHA1	-0.635115	-0.294566	0.709475	0.436017
Cluster 1	ERBIN	-0.421185	-0.510968	0.90097	0.223169
Cluster 1	ERF	-0.6766	-0.554173	0.623855	0.326028
Cluster 1	EVA1C	-0.767937	-0.644753	0.602121	0.328005
Cluster 1	EVI5	-0.636495	-0.62008	0.930991	0.288482
Cluster 1	EVI5L	-0.554978	-0.508991	0.688329	0.464622
Cluster 1	F11R	-0.4757	-0.70358	0.354861	0.373475
Cluster 1	F2R	-0.837978	-0.544116	0.723386	0.456204
Cluster 1	FABP5	-0.573325	-0.668916	0.627012	0.33062
Cluster 1	FADD	-0.824683	-0.450011	0.815862	0.38253
Cluster 1	FAF2	-0.552948	-0.682917	0.206517	0.549359
Cluster 1	FAM114A2	-0.241962	-0.832779	0.738684	0.152195
Cluster 1	FAM13A	-0.238326	-0.92956	0.480174	0.471448
Cluster 1	FAM172A	-0.679223	-0.483116	0.628038	0.252516
Cluster 1	FAM221A	-0.707421	-0.486167	0.458921	0.516252
Cluster 1	FAM91A1	-0.550378	-0.526994	0.802765	0.407292
Cluster 1	FCRL5	-0.77263	-0.271325	0.565377	0.496452
Cluster 1	FES	-0.542861	-0.530046	0.666722	0.178464
Cluster 1	FGD3	-0.792826	-0.527277	0.901416	0.35659
Cluster 1	FKBP7	-0.708613	-0.444662	0.680301	0.22513
Cluster 1	FLI1	-0.816922	-0.432274	0.809644	0.247704
Cluster 1	FMNL3	-0.20791	-0.539572	0.596744	0.506817
Cluster 1	FOXJ3	-0.690691	-0.496829	0.675373	0.331462
Cluster 1	FOXO1	-0.701984	-0.451114	0.787875	0.418443
Cluster 1	FRMD8	-0.549237	-0.533841	0.488966	0.383573
Cluster 1	FSIP1	-0.436974	-0.766854	0.584473	0.53434
Cluster 1	FUS	-0.786849	-0.499604	0.8446	0.234473
Cluster 1	FXYD5	-0.860941	-0.445148	0.772559	0.407012
Cluster 1	GALM	-0.610335	-0.524461	0.583411	0.174704
Cluster 1	GCLM	-0.655309	-0.440103	0.796059	0.252802
Cluster 1	GGACT	-0.69566	-0.447896	0.703105	0.561903
Cluster 1	GGCT	-0.397756	-0.604625	0.744795	0.109796
Cluster 1	GIPC3	-0.690559	-0.365714	0.729905	0.575681
Cluster 1	GIT1	-0.620696	-0.691684	0.755962	0.49786
Cluster 1	GLRX	-0.527754	-0.943468	0.751689	0.340479
Cluster 1	GMPR2	-0.551925	-0.549848	0.753996	0.103455
Cluster 1	GNLY	-0.457037	-0.736086	0.468629	0.523546
Cluster 1	GOLGA3	-0.586495	-0.67304	0.526103	0.62138
Cluster 1	GOPC	-0.655199	-0.55741	0.787011	0.465607
Cluster 1	GP5	-0.311965	-0.441808	0.75011	0.541079
Cluster 1	GP6	-0.272979	-0.692562	0.659842	0.446356
Cluster 1	GPX4	-0.664007	-0.705979	0.807706	0.423091
Cluster 1	GRAP2	-0.535816	-0.528287	0.702228	0.446172
Cluster 1	GRIPAP1	-0.663266	-0.695784	0.851197	0.552285
Cluster 1	GRK5	-0.721914	-0.516193	0.679201	0.236401
Cluster 1	GSDMD	-0.144129	-0.765902	0.619465	0.255142
Cluster 1	GZMA	-0.837673	-0.496535	0.510919	0.657321
Cluster 1	HAGH	-0.349874	-0.66932	0.8291	0.126969
Cluster 1	HDAC5	-0.512025	-0.718545	0.381895	0.422375
Cluster 1	HDGFL2	-0.563997	-0.539962	0.666985	0.0689263
Cluster 1	HMBS	-0.599842	-0.562958	0.739915	0.157052
Cluster 1	HPCAL1	-0.755871	-0.232246	0.816967	0.502868
Cluster 1	HSPB1	-0.399936	-0.549081	0.333417	0.63254
Cluster 1	IFT20	-0.561112	-0.627228	0.444043	0.371819
Cluster 1	IGBP1	-0.636261	-0.445722	0.593182	0.21349
Cluster 1	IL1RL1	-0.590474	-0.421622	0.554767	0.553637
Cluster 1	IMPA1	-0.847945	-0.447142	0.636031	0.485848
Cluster 1	IMUP	-0.536967	-0.524231	0.595425	0.398273
Cluster 1	INPP4B	-0.723175	-0.515874	0.795819	0.507125
Cluster 1	IPCEF1	-0.666053	-0.472781	0.750402	0.311329
Cluster 1	IRAK1	-0.770029	-0.609799	0.806509	0.359422
Cluster 1	IRAK4	-0.685142	-0.548186	0.868383	0.419413
Cluster 1	IRF3	-0.508939	-0.565546	0.770665	0.277542
Cluster 1	IRGQ	-0.419117	-0.822953	0.646178	0.383156
Cluster 1	ITCH	-0.76282	-0.556647	0.81324	0.34825
Cluster 1	KATNB1	-0.739962	-0.454641	0.864633	0.352341
Cluster 1	KAZN	-0.767713	-0.669001	0.705999	0.644797
Cluster 1	KCTD18	-0.749683	-0.403493	0.410519	0.374066
Cluster 1	KHK	-0.644171	-0.271972	0.597456	0.519699
Cluster 1	KIF22	-0.494795	-0.542597	0.502893	0.451654
Cluster 1	KLHDC4	-0.819204	-0.525341	0.7468	0.26214
Cluster 1	LARP1	-0.514528	-0.775149	0.575067	0.554183
Cluster 1	LRRFIP1	-0.254712	-0.568208	0.406765	0.681723
Cluster 1	LYSMD3	-0.445003	-0.69608	0.464163	0.443481
Cluster 1	MAGEB2	-0.426878	-0.845587	0.352485	0.239739
Cluster 1	MANF	-0.135984	-0.408965	0.702003	0.495428
Cluster 1	MAP3K5	-0.462318	-0.718506	0.153638	0.635144
Cluster 1	MAP4K5	-0.657503	-0.438694	0.790129	0.471147
Cluster 1	MAP7D2	-0.294828	-0.715891	0.260068	0.547015
Cluster 1	MAPKAPK2	-0.699678	-0.448218	0.696891	0.482021
Cluster 1	MARS1	-0.395255	-0.577381	0.777033	0.145021
Cluster 1	MAST4	-0.55167	-0.642844	0.411848	0.581041
Cluster 1	MCF2L	-0.547005	-0.772227	0.372126	0.455785
Cluster 1	MDM1	-0.560729	-0.351925	0.623941	0.387654
Cluster 1	MESD	-0.61395	-0.447448	0.732807	0.280299
Cluster 1	METAP2	-0.61855	-0.434428	0.838654	0.458823
Cluster 1	MGMT	-0.580417	-0.223851	0.737397	0.489912
Cluster 1	MICAL1	-0.726212	-0.545897	0.857046	0.348129
Cluster 1	MIDN	-0.497305	-0.558157	0.509481	0.421211
Cluster 1	MIF	-0.667682	-0.413108	0.79125	0.269184
Cluster 1	MOCS3	-0.601913	-0.488753	0.75687	0.464684
Cluster 1	MPP7	-0.516557	-0.596104	0.809993	0.11943
Cluster 1	MRI1	-0.774332	-0.533192	0.650876	0.41451
Cluster 1	MRTFA	-0.602844	-0.549123	0.668556	0.496453
Cluster 1	MSANTD3	-0.451918	-0.617583	0.150044	0.524777
Cluster 1	MSRA	-0.59599	-0.726131	0.768766	0.245949
Cluster 1	MTHFSD	-0.616966	-0.589471	0.643363	0.551401
Cluster 1	MUC1	-0.744651	-0.704928	0.629107	0.563858
Cluster 1	MYCBP2	-0.255629	-0.697894	0.157546	0.511219
Cluster 1	MYDGF	-0.433754	-0.629288	0.6653	0.303409
Cluster 1	NACC1	-0.853673	-0.5868	0.750208	0.42708
Cluster 1	NCAPG	-0.429431	-0.743917	0.664506	0.175402
Cluster 1	NCK2	-0.514662	-0.337414	0.736963	0.233779
Cluster 1	NCKIPSD	-0.72935	-0.551831	0.742442	0.437883
Cluster 1	NCOA1	-0.508429	-0.527944	0.528446	0.57736
Cluster 1	NCOA7	-0.311483	-0.638491	0.620457	0.608996
Cluster 1	NECAP2	-0.666209	-0.632831	0.751467	0.597527
Cluster 1	NEDD1	-0.325096	-0.782216	0.460755	0.364664
Cluster 1	NEK3	-0.612382	-0.515966	0.61443	0.466493
Cluster 1	NFE2	-0.634317	-0.428135	0.70274	0.288313
Cluster 1	NFKB1	-0.43117	-0.714421	0.59142	0.449415
Cluster 1	NHERF1	-0.538542	-0.490886	0.676614	0.237335
Cluster 1	NIT1	-0.553468	-0.275478	0.691891	0.518623
Cluster 1	NT5C3A	-0.508772	-0.339496	0.737711	0.28984
Cluster 1	NUB1	-0.515247	-0.560116	0.792905	0.102158
Cluster 1	NUDC	-0.552553	-0.449065	0.811011	0.313266
Cluster 1	NUMB	-0.682138	-0.346225	0.862818	0.413938
Cluster 1	NUMBL	-0.581612	-0.357825	0.554564	0.32257
Cluster 1	OGA	-0.440059	-0.881201	0.799935	0.444261
Cluster 1	OGFR	-0.6443	-0.324189	0.539451	0.572946
Cluster 1	OTUD6B	-0.380117	-0.578056	0.713226	0.482973
Cluster 1	P4HB	-0.346634	-0.623622	0.725825	0.136328
Cluster 1	PAGR1	-0.579249	-0.530982	0.850582	0.176749
Cluster 1	PAIP1	-0.894649	-0.656327	0.667286	0.416401
Cluster 1	PARD3	-0.693215	-0.593745	0.751095	0.681437
Cluster 1	PDCL	-0.402977	-0.672545	0.529554	0.486084
Cluster 1	PDIA4	-0.582415	-0.629496	0.748494	0.188252
Cluster 1	PDLIM5	-0.722177	-0.373788	0.825229	0.454971
Cluster 1	PDLIM7	-0.666973	-0.583746	0.771108	0.532802
Cluster 1	PEBP1	-0.693349	-0.544356	0.737397	0.269096
Cluster 1	PER3	-0.54491	-0.486561	0.657592	0.426034
Cluster 1	PFKFB2	-0.74402	-0.702326	0.875552	0.417707
Cluster 1	PGLYRP1	-0.38634	-0.720639	0.346723	0.336361
Cluster 1	PHACTR2	-0.768187	-0.228479	0.864612	0.395805
Cluster 1	PHF20L1	-0.666401	-0.637514	0.767624	0.249615
Cluster 1	PI3	-0.361162	-0.625993	0.248121	0.649837
Cluster 1	PIBF1	-0.389635	-0.638382	0.749912	0.173675
Cluster 1	PIKFYVE	-0.696904	-0.471708	0.719382	0.356795
Cluster 1	PLA2G4A	-0.623055	-0.437391	0.902667	0.34726
Cluster 1	PLCB2	-0.545475	-0.604599	0.746851	0.448301
Cluster 1	PLPBP	-0.545805	-0.651216	0.72088	0.335983
Cluster 1	PLXNA4	-0.72509	-0.702736	0.782313	0.59707
Cluster 1	PLXNB3	-0.744339	-0.783668	0.685143	0.393007
Cluster 1	POLR2F	-0.675047	-0.539372	0.650411	0.0336356
Cluster 1	PPCDC	-0.517496	-0.602183	0.644082	0.161178
Cluster 1	PPIB	-0.476891	-0.495944	0.733243	0.40119
Cluster 1	PPM1F	-0.665874	-0.336689	0.725372	0.291592
Cluster 1	PPP1R2	-0.771097	-0.477603	0.822184	0.5119
Cluster 1	PPP1R2B	-0.721351	-0.593439	0.776826	0.404656
Cluster 1	PPP1R2P1	-0.604811	-0.629418	0.691239	0.343364
Cluster 1	PPP1R35	-0.683379	-0.398945	0.504741	0.440314
Cluster 1	PPP6R2	-0.613589	-0.637494	0.399626	0.322554
Cluster 1	PRKAB1	-0.631475	-0.548135	0.609731	0.460987
Cluster 1	PRKAR1A	-0.185541	-0.657573	0.623498	0.396354
Cluster 1	PRKAR2A	-0.224708	-0.78786	0.610692	0.384784
Cluster 1	PRMT3	-0.677482	-0.61682	0.810401	0.384455
Cluster 1	PRXL2B	-0.606702	-0.373936	0.572075	0.336304
Cluster 1	PSIP1	-0.57692	-0.570421	0.686499	0.0368709
Cluster 1	PSME2	-0.418593	-0.576741	0.832061	0.111705
Cluster 1	PSMG1	-0.649917	-0.526282	0.787276	0.281583
Cluster 1	PSMG3	-0.510397	-0.560795	0.786441	0.188571
Cluster 1	PSTPIP2	-0.61303	-0.324193	0.815904	0.468648
Cluster 1	PTEN	-0.426029	-0.448093	0.657901	0.467546
Cluster 1	PTGES3L	-0.675962	-0.424373	0.752646	0.4191
Cluster 1	PTPN11	-0.421831	-0.661062	0.589216	0.399097
Cluster 1	PTRHD1	-0.647453	-0.383979	0.646471	0.277361
Cluster 1	PUDP	-0.656211	-0.467517	0.585663	0.348861
Cluster 1	RAB11FIP3	-0.600299	-0.414231	0.682776	0.373194
Cluster 1	RAB2B	-0.706797	-0.615678	0.754061	0.443011
Cluster 1	RABEP1	-0.470618	-0.90416	0.713687	0.483593
Cluster 1	RABGAP1L	-0.712068	-0.637594	0.759839	0.460052
Cluster 1	RASGRP2	-0.451707	-0.582811	0.868379	0.46296
Cluster 1	RBM17	-0.635906	-0.539803	0.73985	0.402787
Cluster 1	RBM3	-0.785859	-0.333233	0.632798	0.312052
Cluster 1	RBPMS2	-0.314565	-0.676842	0.229285	0.491272
Cluster 1	RC3H1	-0.722413	-0.704061	0.650998	0.348019
Cluster 1	RELCH	-0.434909	-0.579974	0.745843	0.358503
Cluster 1	RGS10	-0.670778	-0.494395	0.690458	0.44093
Cluster 1	RGS6	-0.588914	-0.4962	0.840327	0.475292
Cluster 1	RILPL1	-0.36435	-0.612241	0.679549	0.128048
Cluster 1	RIMOC1	-0.752177	-0.555975	0.777279	0.344494
Cluster 1	RIPK3	-0.659218	-0.380395	0.91672	0.527703
Cluster 1	RNF10	-0.587926	-0.673256	0.676247	0.528821
Cluster 1	RNF214	-0.560927	-0.622132	0.464252	0.510157
Cluster 1	RNF25	-0.514546	-0.552023	0.705189	0.26706
Cluster 1	RNF41	-0.8345	-0.515133	0.872003	0.317258
Cluster 1	RNF5	-0.534907	-0.612013	0.884156	0.438933
Cluster 1	RRM2B	-0.735126	-0.339541	0.695061	0.420169
Cluster 1	RSPO3	-0.708205	-0.455138	0.822982	0.524589
Cluster 1	S100A4	-0.222773	-0.811696	0.773033	0.344376
Cluster 1	SAMD9L	-0.376136	-0.674368	0.748065	0.101714
Cluster 1	SARG	-0.742151	-0.453391	0.786944	0.456273
Cluster 1	SAT2	-0.725455	-0.37999	0.464195	0.282766
Cluster 1	SCAMP2	-0.587358	-0.422932	0.710242	0.272636
Cluster 1	SERPINB1	-0.542462	-0.761293	0.634709	0.304868
Cluster 1	SERPINB6	-0.774183	-0.664965	0.73558	0.420371
Cluster 1	SFRP1	-0.68778	-0.321811	0.629914	0.472583
Cluster 1	SH2D1A	-0.664234	-0.775863	0.710952	0.330525
Cluster 1	SH3BP5	-0.702326	-0.624061	0.518307	0.666391
Cluster 1	SHMT1	-0.556427	-0.518034	0.717104	0.407633
Cluster 1	SIRT6	-0.743529	-0.533486	0.646187	0.310585
Cluster 1	SLC16A1	-0.837294	-0.447674	0.570788	0.41375
Cluster 1	SMAD3	-0.560146	-0.389381	0.727721	0.27061
Cluster 1	SMARCA2	-0.582617	-0.553123	0.628003	0.352894
Cluster 1	SMOX	-0.51371	-0.447241	0.642051	0.341601
Cluster 1	SNAP23	-0.462754	-0.334158	0.729503	0.373925
Cluster 1	SNRK	-0.446775	-0.50339	0.608201	0.529487
Cluster 1	SNX29	-0.42313	-0.8448	0.414315	0.562373
Cluster 1	SNX5	-0.613667	-0.472424	0.722239	0.145768
Cluster 1	SNX9	-0.519854	-0.494628	0.940216	0.251302
Cluster 1	SPAG9	-0.302873	-0.811828	0.703732	0.271282
Cluster 1	SPART	-0.702356	-0.670331	0.718042	0.426125
Cluster 1	SPAST	-0.740903	-0.590467	0.887504	0.33047
Cluster 1	SPRY2	-0.682523	-0.370448	0.81531	0.166048
Cluster 1	SRC	-0.352445	-0.453631	0.63429	0.49785
Cluster 1	SRPK2	-0.481517	-0.754187	0.62631	0.131834
Cluster 1	STAT2	-0.77127	-0.730723	0.726254	0.427685
Cluster 1	STAT5B	-0.504189	-0.453436	0.834129	0.227264
Cluster 1	STIP1	-0.656978	-0.496191	0.752708	-0.0143725
Cluster 1	STK11	-0.447163	-0.658424	0.623354	0.477891
Cluster 1	STK39	-0.62031	-0.582188	0.81763	0.429643
Cluster 1	STX17	-0.55387	-0.650488	0.588403	0.405901
Cluster 1	STX4	-0.592492	-0.674408	0.783567	0.0262383
Cluster 1	STXBP4	-0.407096	-0.524807	0.534206	0.439161
Cluster 1	SUOX	-0.726873	-0.48209	0.352415	0.244958
Cluster 1	SYF2	-0.613637	-0.550773	0.629408	0.353567
Cluster 1	SYTL4	-0.377016	-0.693186	0.528202	0.536562
Cluster 1	TAB2	-0.746033	-0.747895	0.585702	0.555861
Cluster 1	TACC3	-0.573413	-0.547538	0.7583	0.354032
Cluster 1	TADA3	-0.507824	-0.350207	0.684586	0.319225
Cluster 1	TARBP2	-0.616271	-0.79737	0.665456	0.52028
Cluster 1	TBC1D13	-0.782379	-0.608659	0.680598	0.573938
Cluster 1	TBC1D17	-0.480057	-0.805049	0.573452	0.278916
Cluster 1	TBC1D22B	-0.686201	-0.372697	0.628655	0.271207
Cluster 1	TBCA	-0.484502	-0.500525	0.724901	0.225483
Cluster 1	TBCB	-0.749657	-0.304492	0.806763	0.459961
Cluster 1	TBL1X	-0.613197	-0.417963	0.777894	0.165908
Cluster 1	TCEAL1	-0.758993	-0.401994	0.683015	0.328251
Cluster 1	TCF25	-0.774024	-0.572167	0.698431	0.367512
Cluster 1	TDRD3	-0.431959	-0.75946	0.410114	0.293605
Cluster 1	TIGAR	-0.619267	-0.703353	0.513848	0.0818263
Cluster 1	TJAP1	-0.65445	-0.753833	0.762555	0.502611
Cluster 1	TMED8	-0.561223	-0.429126	0.76578	0.515234
Cluster 1	TMF1	-0.319248	-0.88893	0.316078	0.305226
Cluster 1	TNFAIP8L2	-0.85816	-0.249555	0.752587	0.284587
Cluster 1	TNIP1	-0.27143	-0.884676	0.481899	0.285777
Cluster 1	TOP2B	-0.461389	-0.638589	0.645212	0.205922
Cluster 1	TOR1AIP1	-0.781368	-0.37168	0.75451	0.225734
Cluster 1	TRIM21	-0.578817	-0.833575	0.861744	0.301643
Cluster 1	TRIM40	-0.535824	-0.507166	0.623954	0.258523
Cluster 1	TRIM41	-0.545133	-0.67008	0.805445	0.492021
Cluster 1	TRIP11	-0.340057	-0.881232	0.391222	0.452749
Cluster 1	TSPYL1	-0.789626	-0.591563	0.561509	0.391052
Cluster 1	TST	-0.664953	-0.534902	0.510959	0.216006
Cluster 1	TTC32	-0.571564	-0.456434	0.60752	0.255305
Cluster 1	TXNDC5	-0.648361	-0.56197	0.893412	0.164266
Cluster 1	TXNDC9	-0.654274	-0.46246	0.598898	0.0217189
Cluster 1	TXNRD1	-0.59434	-0.556993	0.635841	0.0704353
Cluster 1	UBASH3A	-0.743471	-0.284251	0.53827	0.396687
Cluster 1	UBE2B	-0.445122	-0.576053	0.697162	0.381307
Cluster 1	UBE2L6	-0.555309	-0.806388	0.691355	0.480738
Cluster 1	UBOX5	-0.699444	-0.646546	0.629193	0.520678
Cluster 1	UBXN2B	-0.522716	-0.744436	0.545474	0.243571
Cluster 1	UMAD1	-0.500672	-0.747445	0.678466	0.178024
Cluster 1	UNC45A	-0.630437	-0.61795	0.800311	0.438625
Cluster 1	UNC79	-0.445264	-0.72649	0.421322	0.424379
Cluster 1	UPF3A	-0.722626	-0.46823	0.607725	0.527792
Cluster 1	UPF3B	-0.585364	-0.789798	0.373623	0.182082
Cluster 1	USP25	-0.55805	-0.824915	0.824484	0.389149
Cluster 1	USP8	-0.805935	-0.628331	0.834534	0.292688
Cluster 1	VASH1	-0.828667	-0.476011	0.710515	0.440958
Cluster 1	VAV3	-0.748825	-0.657948	0.851781	0.336297
Cluster 1	VCPKMT	-0.667857	-0.343169	0.522159	0.260728
Cluster 1	VPS28	-0.557002	-0.761687	0.707772	0.290353
Cluster 1	VPS53	-0.513587	-0.745732	0.775117	0.165228
Cluster 1	VPS54	-0.437418	-0.588592	0.573641	0.536233
Cluster 1	VSIG4	-0.585444	-0.496921	0.513817	0.674136
Cluster 1	WASF1	-0.65762	-0.69107	0.674225	0.61693
Cluster 1	WHAMM	-0.561032	-0.54936	0.752001	0.375884
Cluster 1	XIAP	-0.651527	-0.460619	0.703595	0.355656
Cluster 1	YARS1	-0.688116	-0.320401	0.779674	0.469976
Cluster 1	YES1	-0.691377	-0.506892	0.854842	0.336104
Cluster 1	YJU2	-0.697932	-0.581443	0.697257	0.0747827
Cluster 1	YOD1	-0.562799	-0.717675	0.772337	0.605777
Cluster 1	ZC3H15	-0.588042	-0.364726	0.71791	0.306863
Cluster 1	ZNRD2	-0.610609	-0.605864	0.410534	0.702173
Cluster 2	ABCF3	-0.367504	-0.315603	0.539015	0.204449
Cluster 2	ABLIM1	-0.281712	-0.0999112	0.822728	-0.167132
Cluster 2	ABLIM3	-0.26038	-0.399638	0.34979	0.258773
Cluster 2	ABRAXAS2	-0.305749	-0.409316	0.682104	0.419422
Cluster 2	ACAA1	-0.529738	-0.311545	0.244735	0.398101
Cluster 2	ACOT13	-0.62059	-0.344257	0.519283	0.148774
Cluster 2	ACRBP	-0.511795	-0.264222	0.556273	0.239922
Cluster 2	ACYP1	-0.270389	-0.692752	0.551695	0.200907
Cluster 2	AGR2	-0.21107	-0.428352	0.116176	0.350038
Cluster 2	AHSA1	-0.548174	-0.447123	0.621374	0.0605471
Cluster 2	AHSP	0.0724049	-0.747493	0.34185	-0.0714139
Cluster 2	AIF1L	-0.600851	-0.539253	0.194637	0.224469
Cluster 2	AK1	0.00979359	-0.63277	0.360693	0.0420098
Cluster 2	ALDH5A1	-0.484613	-0.370419	0.467119	-0.00551933
Cluster 2	ALDH9A1	-0.201758	-0.614978	0.414594	0.0579624
Cluster 2	AMOTL2	-0.396817	-0.518726	0.201125	0.317286
Cluster 2	ANKIB1	-0.104768	-0.356139	0.417404	0.310895
Cluster 2	ANKRD54	-0.420712	-0.556858	0.585535	0.32773
Cluster 2	ANXA10	-0.663985	-0.0206712	0.226942	0.159128
Cluster 2	ANXA2	-0.311111	-0.411535	0.211581	-0.0343231
Cluster 2	ANXA3	-0.306913	-0.48152	0.670657	-0.005117
Cluster 2	AP1G2	-0.219828	-0.322423	0.610318	0.241099
Cluster 2	AP2B1	-0.425065	-0.146011	0.789312	-0.359756
Cluster 2	AP3B1	-0.370075	-0.561776	0.630469	0.281086
Cluster 2	APPL2	-0.359056	-0.364962	0.659156	0.295304
Cluster 2	APRT	-0.4718	-0.227879	0.62219	0.499249
Cluster 2	ARFGEF2	-0.444083	-0.313291	0.456863	0.499591
Cluster 2	ARFIP1	-0.623413	-0.164876	0.876187	0.143583
Cluster 2	ARFRP1	-0.41234	-0.505248	0.505804	0.0802093
Cluster 2	ARG1	-0.172325	-0.534427	0.457569	-0.205702
Cluster 2	ARHGAP12	-0.279806	-0.659696	0.681402	0.0455643
Cluster 2	ARHGAP17	-0.473406	-0.365748	0.761883	0.151405
Cluster 2	ARHGAP5	-0.426638	-0.581483	0.408649	0.198766
Cluster 2	ARHGEF2	-0.157568	-0.399429	0.408617	0.512892
Cluster 2	ARID1A	-0.328722	-0.530847	0.48819	0.430941
Cluster 2	ASAP2	-0.412912	-0.442438	0.762831	0.281529
Cluster 2	ATAD3B	-0.448003	-0.595252	0.275496	0.142889
Cluster 2	ATOX1	-0.477383	-0.526821	0.618789	0.324633
Cluster 2	ATP6V1F	-0.0964381	-0.391541	0.64485	0.0186111
Cluster 2	ATP6V1G1	-0.325639	-0.295887	0.704994	0.0266994
Cluster 2	ATXN2	-0.47654	-0.303194	0.26775	0.0896491
Cluster 2	BAG6	-0.380157	-0.442237	0.710029	0.261309
Cluster 2	BARGIN	-0.481855	-0.281103	0.759183	0.110909
Cluster 2	BCL2L1	-0.290065	-0.396644	0.519454	0.312796
Cluster 2	BECN1	-0.0829124	-0.564413	0.219545	0.246403
Cluster 2	BICD2	-0.198932	-0.406732	0.613088	0.0342577
Cluster 2	BIRC2	-0.289585	-0.587366	0.63403	0.109478
Cluster 2	BLVRA	-0.0830913	-0.605165	0.268591	0.00409248
Cluster 2	BLZF1	-0.388775	-0.313351	0.546471	0.0109057
Cluster 2	BNIP2	-0.50767	-0.355826	0.557641	0.293438
Cluster 2	BOLA1	-0.445185	-0.340143	0.546359	0.52335
Cluster 2	BRD3	-0.261509	-0.0782212	0.661005	0.0808935
Cluster 2	BTBD2	-0.233822	-0.117196	0.574199	0.319437
Cluster 2	C2orf69	-0.3635	-0.57877	0.491347	0.387721
Cluster 2	C7orf25	-0.559265	-0.610068	0.386437	0.280213
Cluster 2	C9orf40	-0.268414	-0.711162	0.620357	0.0961237
Cluster 2	CA1	-0.0518874	-0.720019	0.604151	-0.0374904
Cluster 2	CA2	-0.0314826	-0.786361	0.577536	0.04625
Cluster 2	CA6	-0.545654	-0.210608	0.542651	0.364367
Cluster 2	CABP2	-0.103846	-0.27158	0.465056	0.314244
Cluster 2	CAMKK1	-0.706485	-0.229645	0.671014	0.216907
Cluster 2	CAMLG	-0.397322	-0.375546	0.47844	0.366069
Cluster 2	CAPS	-0.67867	-0.339585	0.276236	0.109951
Cluster 2	CARHSP1	-0.363577	-0.473083	0.692896	0.304411
Cluster 2	CASC3	-0.495935	-0.290603	0.625047	0.292443
Cluster 2	CASP8	-0.0238332	-0.719019	0.433173	-0.0772273
Cluster 2	CC2D1A	-0.444146	-0.41116	0.706036	0.14967
Cluster 2	CCDC117	-0.256039	-0.32879	0.336728	-0.0192362
Cluster 2	CCDC50	-0.408427	-0.499625	0.590529	-0.144154
Cluster 2	CCP110	-0.434149	-0.148735	0.358238	0.442047
Cluster 2	CCSAP	-0.690367	-0.288792	0.475678	0.0171461
Cluster 2	CCT5	-0.213314	-0.361264	0.458716	-0.198364
Cluster 2	CD2AP	-0.25354	-0.636052	0.538098	0.33661
Cluster 2	CD40LG	-0.375737	-0.337452	0.784102	0.226874
Cluster 2	CD84	-0.524903	-0.122271	0.804277	0.378402
Cluster 2	CDA	-0.87496	-0.223071	0.356924	0.271132
Cluster 2	CDC26	-0.136846	-0.595164	0.543709	0.0145161
Cluster 2	CDC27	-0.0547424	-0.631809	0.547776	0.206319
Cluster 2	CDK5RAP3	-0.165546	-0.482595	0.529611	0.173872
Cluster 2	CDKN2D	-0.334721	-0.30003	0.617537	0.335463
Cluster 2	CDR2L	-0.50682	-0.591886	0.494764	0.280915
Cluster 2	CENATAC	-0.267386	-0.275014	0.619752	0.0870651
Cluster 2	CENPJ	-0.223422	-0.479568	0.159763	0.160416
Cluster 2	CEP128	-0.412107	-0.504526	0.294621	-0.0176993
Cluster 2	CEP135	-0.272073	-0.429026	0.673674	0.100951
Cluster 2	CEP85	-0.227933	-0.75978	0.268545	0.271837
Cluster 2	CERT1	-0.00896409	-0.38736	0.527046	0.203796
Cluster 2	CETN2	-0.334705	-0.514066	0.60269	0.123641
Cluster 2	CETN3	-0.397401	-0.325753	0.476059	-0.0390329
Cluster 2	CFAP36	-0.314543	-0.515814	0.677923	0.193985
Cluster 2	CFAP410	-0.309468	-0.644175	0.273482	0.2442
Cluster 2	CHCHD10	-0.211756	-0.655891	0.372809	-0.0597432
Cluster 2	CHI3L1	-0.367882	-0.446292	0.44373	0.379257
Cluster 2	CHMP1A	-0.498997	-0.256863	0.595775	0.363679
Cluster 2	CIRBP	-0.374709	-0.211284	0.636412	0.198065
Cluster 2	CLIC1	-0.358941	-0.229112	0.590162	0.0824464
Cluster 2	CLIP2	-0.357624	-0.492219	0.615214	0.33712
Cluster 2	CMYA5	-0.678105	-0.313835	0.1112	0.194393
Cluster 2	CNPY4	-0.487943	-0.462849	0.632067	0.192533
Cluster 2	COL26A1	-0.5597	0.0562003	0.263926	0.359156
Cluster 2	COMMD7	-0.42411	-0.363754	0.305901	0.222685
Cluster 2	COMMD9	-0.455055	-0.607107	0.500922	0.0924093
Cluster 2	CORO1A	-0.326412	-0.64651	0.606118	0.234009
Cluster 2	CRELD2	-0.28929	-0.582058	0.531065	0.0222445
Cluster 2	CRTAP	-0.408639	-0.41373	0.554686	-0.117659
Cluster 2	CRYM	-0.344335	-0.234426	0.349631	0.147534
Cluster 2	CSNK1D	-0.307833	-0.215831	0.657409	0.424349
Cluster 2	CSRP3	-0.760001	-0.37629	0.0913247	0.411353
Cluster 2	CTDSPL	-0.276403	-0.496396	0.482884	0.0882544
Cluster 2	CTSA	-0.183052	-0.355523	0.44831	-0.0252253
Cluster 2	CTSW	-0.154514	-0.417193	0.439741	0.080522
Cluster 2	CYB5R2	-0.497223	-0.522657	0.376337	-0.201461
Cluster 2	DAB2	-0.0523278	-0.0885841	0.713243	0.0175353
Cluster 2	DAG1	-0.447231	-0.651188	0.490158	0.236794
Cluster 2	DAPK2	-0.504842	-0.467292	0.625242	-0.195412
Cluster 2	DBH	-0.300566	0.133532	0.425142	0.416167
Cluster 2	DCP1B	-0.452538	-0.623722	0.467588	0.333847
Cluster 2	DCTN1	-0.272145	-0.43832	0.595202	0.155167
Cluster 2	DCTN6	-0.373337	-0.544252	0.559872	0.198109
Cluster 2	DDT	-0.121667	-0.464781	0.506724	0.0100542
Cluster 2	DDX1	-0.247085	-0.271392	0.716053	-0.162856
Cluster 2	DDX19B	-0.75753	-0.265544	0.868206	0.0241397
Cluster 2	DDX23	-0.573468	-0.46521	0.389672	-0.180514
Cluster 2	DEFB104A_DEFB104B	-0.423573	-0.307775	0.327812	0.208728
Cluster 2	DGKA	-0.458237	-0.427109	0.592629	0.00917755
Cluster 2	DGKH	-0.389385	-0.684794	0.182369	0.101109
Cluster 2	DGKZ	-0.437253	-0.356526	0.671005	0.20259
Cluster 2	DIABLO	-0.138008	-0.319875	0.454289	-0.00552534
Cluster 2	DLG4	-0.464042	-0.303186	0.497107	0.146781
Cluster 2	DMD	-0.692783	-0.581841	0.275976	0.479159
Cluster 2	DNAAF11	-0.553898	-0.327351	0.255257	0.377181
Cluster 2	DNAJB2	-0.196537	-0.522048	0.581408	-0.0713101
Cluster 2	DNAJB4	-0.309707	-0.664291	0.382224	0.136141
Cluster 2	DNAJC6	-0.407472	-0.389968	0.649982	0.00233767
Cluster 2	DNPH1	-0.15093	-0.497084	0.554108	0.109714
Cluster 2	DOK2	-0.162442	-0.405557	0.548356	0.1034
Cluster 2	DTD1	-0.415818	-0.323218	0.686445	0.309677
Cluster 2	DYNC1H1	-0.265714	-0.486088	0.242195	-0.0381949
Cluster 2	DYNLT3	-0.46775	-0.437908	0.452491	0.226941
Cluster 2	EBAG9	-0.37729	-0.260303	0.739244	0.0333609
Cluster 2	ECSIT	-0.572341	-0.0566124	0.23138	0.29804
Cluster 2	EDF1	-0.492152	-0.562168	0.592347	0.0161207
Cluster 2	EEF1D	-0.178003	-0.63742	0.475869	0.0676155
Cluster 2	EEIG2	-0.434888	-0.363332	0.45661	0.303958
Cluster 2	EFCAB2	-0.329297	-0.493066	0.500766	0.176877
Cluster 2	EGF	-0.0740111	-0.570681	0.632769	0.130248
Cluster 2	EGFL6	-0.419883	-0.431424	0.607447	0.131134
Cluster 2	EHBP1	-0.482223	-0.489415	0.645538	0.254296
Cluster 2	EHD3	-0.50501	-0.220666	0.697991	0.0665288
Cluster 2	EIF2D	-0.273108	-0.361845	0.666847	-0.107063
Cluster 2	EIF2S2	-0.372203	-0.327652	0.701133	0.25866
Cluster 2	EIF4E	-0.545681	-0.181394	0.714317	0.298774
Cluster 2	EIF4E2	-0.544709	-0.488079	0.397185	0.19729
Cluster 2	EIF4G3	-0.383184	-0.5965	0.391227	0.370482
Cluster 2	EIF5	-0.48282	-0.379161	0.569043	0.0035954
Cluster 2	ENO1	-0.636676	-0.188753	0.733977	0.252994
Cluster 2	ENO2	-0.411631	-0.294445	0.526319	0.0306832
Cluster 2	ENSA	-0.390652	-0.050705	0.568119	0.367445
Cluster 2	ENTR1	-0.154411	-0.676033	0.170737	0.165908
Cluster 2	EPDR1	-0.478071	-0.284443	0.572889	-0.254207
Cluster 2	ERC2	-0.136975	-0.170317	0.447157	0.131608
Cluster 2	ERI1	-0.393126	-0.564002	0.531587	-0.188207
Cluster 2	ERP29	-0.356123	-0.510526	0.712055	0.355547
Cluster 2	ESYT2	-0.319901	-0.256503	0.454406	0.464848
Cluster 2	EXOC7	-0.165102	-0.533027	0.432506	0.00331845
Cluster 2	EXOSC3	-0.328385	-0.234825	0.296119	0.169629
Cluster 2	FAM222B	-0.297336	-0.447661	0.360502	0.168932
Cluster 2	FARSA	-0.253926	-0.276647	0.591551	0.0897098
Cluster 2	FCHO1	-0.260246	-0.385059	0.72662	-0.320547
Cluster 2	FCHO2	-0.0661763	-0.856211	0.343541	-0.0404544
Cluster 2	FCHSD2	-0.267232	-0.561011	0.35514	-0.144799
Cluster 2	FCN1	0.066604	-0.416257	0.336507	0.255137
Cluster 2	FGF2	-0.512654	-0.513393	0.441438	0.228142
Cluster 2	FGR	-0.394692	-0.662594	0.562248	-0.314508
Cluster 2	FHIT	-0.443165	-0.448354	0.60835	0.306923
Cluster 2	FIS1	-0.334822	-0.52483	0.500309	0.00477278
Cluster 2	FKBP10	-0.41651	-0.396089	0.521074	-0.12618
Cluster 2	FKBP14	-0.410557	-0.54994	0.73698	0.279094
Cluster 2	FKBP1B	-0.617992	-0.212484	0.594502	0.436421
Cluster 2	FKBP4	-0.129968	-0.135591	0.5768	0.0770837
Cluster 2	FKBP5	-0.661047	-0.145565	0.746114	0.236081
Cluster 2	FKBPL	-0.369668	-0.501773	0.765822	-0.00681715
Cluster 2	FLYWCH2	-0.404761	-0.445879	0.617489	-0.076956
Cluster 2	FMR1	-0.355685	-0.151058	0.524656	-0.118568
Cluster 2	FNBP1	-0.375942	-0.670375	0.602834	-0.151737
Cluster 2	FNTA	-0.512005	-0.121214	0.54842	-0.0265209
Cluster 2	FRMD4B	-0.380432	-0.331233	0.504593	0.688535
Cluster 2	FYB1	-0.148726	-0.232826	0.707931	-0.0601704
Cluster 2	FYB2	-0.430831	0.102268	0.458809	0.463183
Cluster 2	GAK	-0.0817581	-0.507349	0.583968	0.115602
Cluster 2	GASK1A	-0.281715	-0.0789522	0.390994	0.512785
Cluster 2	GCC1	-0.197909	-0.417305	0.651958	0.162059
Cluster 2	GDAP2	-0.0256876	-0.134155	0.593401	0.197266
Cluster 2	GGA3	-0.362213	-0.355206	0.61375	0.147686
Cluster 2	GH1	-0.0804769	-0.564529	0.555723	-0.0456168
Cluster 2	GIGYF2	-0.320214	-0.559369	0.392379	0.208686
Cluster 2	GIMAP8	-0.548702	-0.508462	0.369095	0.189316
Cluster 2	GLOD4	-0.27182	-0.519571	0.700203	0.256112
Cluster 2	GLRX2	-0.27692	-0.422981	0.383522	0.201259
Cluster 2	GNAS	-0.771218	-0.302971	0.324648	0.0576681
Cluster 2	GNE	-0.262204	-0.389318	0.560431	-0.0086471
Cluster 2	GOLGA1	-0.390742	-0.411598	0.6786	0.0695356
Cluster 2	GPI	-0.33888	-0.49297	0.563931	-0.0532837
Cluster 2	GRK3	-0.23493	-0.546707	0.211519	0.0292468
Cluster 2	GRSF1	-0.193097	-0.397109	0.550668	-0.183318
Cluster 2	GSTT2B	-0.547637	-0.0206472	0.379795	0.135919
Cluster 2	GTPBP2	-0.455861	-0.477954	0.631503	0.262549
Cluster 2	GYS1	-0.707188	-0.274038	0.783466	0.290089
Cluster 2	GZMH	-0.258824	-0.401977	0.305572	-0.107172
Cluster 2	HARS1	-0.399138	-0.510848	0.661928	0.0862942
Cluster 2	HCLS1	-0.225626	-0.124603	0.620335	-0.0939099
Cluster 2	HDAC6	-0.226706	-0.378133	0.627227	0.166926
Cluster 2	HDGF	-0.503421	-0.446086	0.34933	0.248478
Cluster 2	HGF	-0.300851	-0.550032	0.482455	0.140691
Cluster 2	HGS	-0.343115	-0.0558516	0.638302	-0.167834
Cluster 2	HNRNPK	-0.426864	-0.195372	0.777383	0.344172
Cluster 2	HOMER2	-0.232814	0.00275421	0.535549	-0.115692
Cluster 2	HSBP1	-0.533325	-0.319368	0.610896	0.178217
Cluster 2	HSDL2	-0.429191	-0.256067	0.451615	0.480143
Cluster 2	HTD2	-0.720704	-0.0766357	0.666035	0.261229
Cluster 2	HTRA2	-0.406871	-0.480151	0.501833	0.0822651
Cluster 2	IFIT1	-0.0679264	-0.276038	0.390116	0.180074
Cluster 2	IFIT3	-0.233016	-0.58313	0.552341	0.156341
Cluster 2	IFT81	-0.399109	-0.585221	0.425821	0.252687
Cluster 2	IFTAP	-0.0299486	-0.0184861	0.499828	0.449074
Cluster 2	IGHMBP2	-0.204928	-0.198367	0.653209	0.289736
Cluster 2	IL7	-0.300611	-0.416303	0.41668	0.154043
Cluster 2	ILKAP	-0.362235	-0.400051	0.665501	0.0215677
Cluster 2	ING1	-0.344564	-0.510625	0.519425	-0.0468097
Cluster 2	INHBB	-0.477244	-0.519162	0.385096	0.343116
Cluster 2	IP6K1	-0.0447845	-0.441431	0.462468	0.383282
Cluster 2	IQCE	-0.135621	-0.474153	0.365982	0.301526
Cluster 2	IRAG2	-0.558694	-0.712487	0.16702	0.251255
Cluster 2	IST1	-0.0937593	-0.131794	0.643836	0.18265
Cluster 2	ITPRID2	-0.36949	-0.434313	0.172345	0.308576
Cluster 2	KANK2	-0.397301	-0.450824	0.14955	0.206921
Cluster 2	KATNAL1	-0.287467	-0.50249	0.620557	0.29803
Cluster 2	KIAA0513	-0.550956	-0.189963	0.76796	0.403042
Cluster 2	KIAA1143	-0.252787	-0.562463	0.605605	-0.0213628
Cluster 2	KLF4	-0.463786	-0.137425	0.45321	-0.0357734
Cluster 2	KYAT1	-0.287364	-0.575123	0.636882	-0.0786398
Cluster 2	LAMTOR5	-0.329923	-0.617497	0.503864	-0.0676303
Cluster 2	LAT	-0.320782	-0.477515	0.778858	0.389092
Cluster 2	LATS1	-0.169026	-0.158478	0.586116	-0.14311
Cluster 2	LDLRAP1	-0.596494	-0.054865	0.731542	0.34822
Cluster 2	LGALS8	-0.364647	-0.550845	0.602863	-0.122867
Cluster 2	LHPP	0.0340613	-0.658834	0.429963	0.0692655
Cluster 2	LIG3	-0.440577	-0.421253	0.517982	0.21735
Cluster 2	LRCH4	-0.385075	-0.566341	0.578416	0.039565
Cluster 2	LRPAP1	-0.5053	-0.712849	0.322609	0.0934852
Cluster 2	LRRC38	-0.182527	-0.0476488	0.354723	0.456749
Cluster 2	LYN	-0.373465	0.0276399	0.839416	-0.0301608
Cluster 2	LZTFL1	-0.189475	-0.397855	0.550655	-0.0410039
Cluster 2	MAGED1	-0.498097	-0.409841	0.622893	0.162701
Cluster 2	MAGIX	-0.607995	-0.284435	0.284621	0.187907
Cluster 2	MAP2	-0.444913	-0.483681	0.348937	0.0436487
Cluster 2	MAP2K1	-0.291384	-0.672908	0.49328	0.138737
Cluster 2	MAP4K1	-0.251238	-0.0494215	0.672061	0.367592
Cluster 2	MAPK9	-0.06289	-0.699349	0.418041	-0.0377447
Cluster 2	MAX	-0.377795	-0.31765	0.629932	0.197456
Cluster 2	MCFD2	-0.24946	-0.597274	0.532558	0.12226
Cluster 2	MDC1	-0.323406	-0.335383	0.384588	0.152059
Cluster 2	MDK	-0.0699651	-0.628017	0.553091	0.114034
Cluster 2	MED6	-0.377502	-0.390264	0.1868	0.0264257
Cluster 2	MEF2C	-0.288115	-0.438387	0.533369	0.387155
Cluster 2	MEIS2	-0.428866	-0.188951	0.254676	0.101723
Cluster 2	MEX3B	-0.437078	-0.240821	0.564054	0.210223
Cluster 2	MGLL	-0.833872	-0.0855901	0.613832	0.0812347
Cluster 2	MICALL2	-0.44179	-0.530393	0.59611	0.344383
Cluster 2	MIF4GD	-0.527532	-0.250881	0.502646	0.0848416
Cluster 2	MINK1	-0.319544	-0.10063	0.724699	0.0770153
Cluster 2	MMP1	-0.465838	-0.302036	0.430484	0.398351
Cluster 2	MTDH	-0.0356693	-0.663513	0.700726	0.173455
Cluster 2	MTHFD1	-0.398638	-0.481876	0.525255	0.0630257
Cluster 2	MTPN	-0.0340639	-0.604061	0.478581	0.0653956
Cluster 2	MYBPC2	-0.787365	-0.400694	0.148386	0.308478
Cluster 2	MYH1	-0.723728	-0.213588	0.254234	0.267707
Cluster 2	MYH7	-0.3617	-0.142078	0.408919	0.390554
Cluster 2	MYH9	-0.424413	-0.63742	0.146219	0.282944
Cluster 2	MYL3	-0.517791	-0.0807754	0.103945	0.254762
Cluster 2	MYO5A	-0.342245	-0.00816139	0.304747	0.341536
Cluster 2	MYO9B	-0.540928	-0.448134	0.489286	0.0345789
Cluster 2	MYOM3	-0.615499	-0.380821	0.344479	0.289807
Cluster 2	MZT1	-0.28858	-0.525756	0.356734	0.171329
Cluster 2	MZT2B	-0.398692	-0.475416	0.485107	0.195799
Cluster 2	NADK	-0.429367	-0.345459	0.326516	-0.229494
Cluster 2	NAMPT	-0.291053	-0.560525	0.393701	-0.215443
Cluster 2	NANS	-0.227982	-0.330898	0.605336	-0.133328
Cluster 2	NAP1L4	-0.351953	-0.360497	0.753708	0.379121
Cluster 2	NARS1	-0.417647	-0.575958	0.649148	0.312761
Cluster 2	NBEAL2	-0.379173	-0.414544	0.148287	0.214715
Cluster 2	NDE1	-0.262161	-0.406635	0.365014	0.128344
Cluster 2	NDRG1	-0.794165	-0.129039	0.39732	0.223072
Cluster 2	NEDD4L	-0.293666	-0.273544	0.759854	-0.0646022
Cluster 2	NEDD9	-0.464529	-0.352667	0.657337	-0.158937
Cluster 2	NFATC3	-0.346111	-0.432272	0.32918	0.427298
Cluster 2	NFIC	-0.284338	-0.251301	0.310453	0.0712887
Cluster 2	NFKBIE	-0.136578	-0.249993	0.431204	0.334664
Cluster 2	NHEJ1	-0.284071	-0.637116	0.640855	0.252145
Cluster 2	NIT2	-0.516342	-0.17408	0.643451	0.0366567
Cluster 2	NMT1	-0.683016	-0.206284	0.834852	0.318355
Cluster 2	NOG	-0.501938	-0.140805	0.581753	0.12045
Cluster 2	NOSIP	-0.15731	-0.200643	0.609449	0.217226
Cluster 2	NPPB	-0.675904	-0.264548	0.334682	0.43158
Cluster 2	NSFL1C	0.0984324	-0.595354	0.520684	-0.0875791
Cluster 2	NTHL1	-0.477456	-0.374479	0.440508	0.0478939
Cluster 2	NTPCR	-0.628373	-0.0540542	0.64581	0.282251
Cluster 2	NUCB2	-0.474399	-0.607196	0.630369	-0.14878
Cluster 2	NUDCD3	-0.457953	-0.300888	0.607029	-0.00380675
Cluster 2	NUDT2	-0.461954	-0.420594	0.493564	0.171552
Cluster 2	NUDT5	-0.252121	-0.437126	0.468203	0.00265759
Cluster 2	OTUD1	-0.71357	-0.172718	0.381425	0.272821
Cluster 2	OTUD7B	-0.335847	-0.554346	0.603273	0.210602
Cluster 2	OXT	-0.588784	-0.478621	0.280647	0.573575
Cluster 2	PACSIN3	-0.475792	-0.15476	0.725019	0.340571
Cluster 2	PAEP	-0.255102	-0.616605	0.251149	0.345479
Cluster 2	PAG1	-0.00474204	-0.773625	0.412051	-0.1605
Cluster 2	PARK7	-0.545695	-0.331115	0.664995	0.0508475
Cluster 2	PARP10	-0.344251	-0.40541	0.633775	0.38604
Cluster 2	PCM1	-0.45497	-0.679721	0.470146	0.243017
Cluster 2	PCYT2	-0.198235	-0.506885	0.589511	0.171471
Cluster 2	PDLIM1	-0.467916	-0.09816	0.80792	-0.0303825
Cluster 2	PDZD2	-0.512551	-0.481259	0.27605	0.253925
Cluster 2	PFDN2	-0.199902	-0.711028	0.412118	-0.0913652
Cluster 2	PHF20	-0.372459	-0.367967	0.265796	-0.123449
Cluster 2	PHYKPL	-0.52777	-0.46865	0.511605	0.25969
Cluster 2	PJA2	-0.407697	-0.430967	0.388476	0.330908
Cluster 2	PKD2	-0.375991	-0.717109	0.103075	0.112997
Cluster 2	PKN3	-0.455526	-0.345833	0.563759	0.359273
Cluster 2	PLA2G12A	-0.389539	-0.583769	0.584904	0.137401
Cluster 2	PLCG1	-0.24085	-0.359391	0.511765	0.0425758
Cluster 2	PLIN3	-0.260814	-0.384864	0.494535	-0.15502
Cluster 2	PLSCR3	-0.297475	-0.189696	0.66865	-0.041216
Cluster 2	PNMA1	-0.368167	-0.186803	0.633757	0.143578
Cluster 2	PNP	-0.144935	-0.527163	0.605258	-0.114005
Cluster 2	POC1B	-0.316506	-0.46255	0.353491	0.104157
Cluster 2	POLR3F	-0.424146	-0.41385	0.215301	0.104085
Cluster 2	PPME1	0.0359635	-0.573057	0.521421	0.0115629
Cluster 2	PPP1R12A	-0.150222	-0.329332	0.674137	-0.010833
Cluster 2	PPP1R12B	-0.359718	-0.544487	0.512686	-0.0398463
Cluster 2	PPP1R9B	-0.178463	-0.354431	0.638402	-0.101299
Cluster 2	PPP2R5A	-0.421192	-0.296058	0.710593	0.0714595
Cluster 2	PRDX2	-0.152854	-0.62744	0.443258	-0.100455
Cluster 2	PRKCI	-0.46768	-0.5568	0.638568	0.250227
Cluster 2	PRKG1	-0.257708	-0.294316	0.622857	0.179844
Cluster 2	PSMD9	-0.0189427	-0.70121	0.345104	-0.0486611
Cluster 2	PSME1	-0.332839	-0.414578	0.646167	-0.0121339
Cluster 2	PSRC1	-0.544251	-0.29856	0.390649	0.201481
Cluster 2	PTN	-0.385294	-0.503237	0.33782	-0.119964
Cluster 2	PTP4A3	-0.00758303	-0.537687	0.267553	0.128097
Cluster 2	PTPN1	-0.458275	-0.491492	0.62803	0.069562
Cluster 2	PTPN6	-0.465108	-0.0610681	0.665871	0.471551
Cluster 2	PVALB	-0.462389	-0.244709	0.554815	0.501026
Cluster 2	PXN	-0.550187	-0.549435	0.510251	-0.110378
Cluster 2	PYM1	-0.526016	-0.221541	0.726376	0.272935
Cluster 2	QDPR	-0.333895	-0.592504	0.565859	0.102397
Cluster 2	R3HCC1	-0.165806	-0.503303	0.573168	0.208841
Cluster 2	RAB11FIP5	-0.389904	0.0375844	0.261931	0.347942
Cluster 2	RAB33A	-0.307155	-0.38988	0.702009	0.119978
Cluster 2	RAB37	-0.22856	-0.0762247	0.610631	-0.15366
Cluster 2	RAB3IL1	-0.377726	-0.675482	0.369868	0.146799
Cluster 2	RABL2B	-0.803289	-0.23184	0.681855	0.22582
Cluster 2	RAD23B	-0.28635	-0.251527	0.71014	0.0323417
Cluster 2	RAD51AP2	-0.532907	-0.564863	0.51279	0.111128
Cluster 2	RALBP1	-0.350862	-0.536357	0.130751	0.392733
Cluster 2	RAPGEF2	-0.279465	-0.704085	0.63511	0.16327
Cluster 2	RASSF2	-0.463422	-0.445959	0.50832	-0.27219
Cluster 2	RBKS	-0.108719	-0.570027	0.397761	-0.0850235
Cluster 2	RBM33	-0.0697642	-0.219045	0.551966	0.36476
Cluster 2	RENBP	-0.225463	-0.299772	0.503693	0.105703
Cluster 2	RFC4	-0.365753	-0.718419	0.588688	0.0580522
Cluster 2	RGL2	-0.0508178	-0.260789	0.270398	0.242653
Cluster 2	RHOC	-0.660241	-0.218605	0.654125	0.324769
Cluster 2	RILP	-0.233524	-0.547346	0.523124	0.192269
Cluster 2	RILPL2	-0.572486	-0.300602	0.729633	0.187504
Cluster 2	RNASE10	-0.602584	0.126409	0.394263	0.225966
Cluster 2	RNF135	-0.260478	-0.318917	0.524988	0.12771
Cluster 2	RNF169	-0.366459	-0.431135	0.392257	-0.177753
Cluster 2	RNF213	-0.351401	-0.438509	0.582153	0.4189
Cluster 2	RPAP3	-0.574488	-0.303906	0.695222	0.173013
Cluster 2	RPE	-0.538935	-0.389425	0.678257	0.162424
Cluster 2	RRAS	-0.687077	-0.262112	0.773713	0.1023
Cluster 2	RTN4IP1	-0.560422	-0.251495	0.57714	0.11723
Cluster 2	RWDD1	-0.165987	-0.485838	0.66863	0.0230237
Cluster 2	SAFB2	-0.414538	-0.468964	0.328103	0.0487737
Cluster 2	SASS6	-0.18227	-0.507046	0.34728	-0.126359
Cluster 2	SCAMP3	-0.480094	-0.570348	0.504439	0.352416
Cluster 2	SCLT1	-0.0827571	-0.746967	0.261168	-0.0656324
Cluster 2	SCRIB	-0.510746	-0.37815	0.369454	-0.0113898
Cluster 2	SEC13	-0.629335	-0.206322	0.639579	0.287583
Cluster 2	SEC31A	-0.285766	-0.0684108	0.788971	0.0786467
Cluster 2	SEPTIN3	-0.679903	-0.411737	0.0546654	0.39889
Cluster 2	SERPINA12	-0.685548	-0.323965	0.353817	0.524982
Cluster 2	SERPINB4	-0.131434	-0.550462	0.200072	0.0129126
Cluster 2	SERPINB8	-0.5996	-0.560848	0.420696	-0.0505214
Cluster 2	SERPINH1	-0.533078	0.0157736	0.743465	-0.00727738
Cluster 2	SF3B3	-0.172345	-0.61321	0.518444	0.0982993
Cluster 2	SGF29	-0.354194	-0.68809	0.554377	0.250908
Cluster 2	SH3BP5L	-0.474875	-0.514283	0.671381	0.0832466
Cluster 2	SH3GLB2	-0.21595	-0.564604	0.60386	0.13086
Cluster 2	SIRT2	-0.477117	-0.249399	0.711141	0.00039474
Cluster 2	SKAP2	0.0216459	-0.471169	0.76194	0.197181
Cluster 2	SLC13A1	-0.567196	-0.360987	0.223156	0.0823462
Cluster 2	SLC27A4	-0.319595	-0.725763	0.542114	0.0498679
Cluster 2	SLC28A1	-0.603765	-0.364775	0.0443132	0.143571
Cluster 2	SLC4A1	-0.531265	-0.00507778	0.525287	-0.37399
Cluster 2	SMAD2	-0.0744784	-0.0635329	0.497509	0.480668
Cluster 2	SMAP1	-0.533959	-0.462906	0.512519	-0.0228896
Cluster 2	SMARCA4	-0.550628	-0.609828	0.496099	0.173948
Cluster 2	SNAP29	-0.476657	-0.112472	0.552697	0.175061
Cluster 2	SNU13	-0.563253	-0.398889	0.515582	-0.383363
Cluster 2	SNX2	-0.59414	-0.145658	0.78677	0.073415
Cluster 2	SOD1	-0.309548	-0.74022	0.473778	-0.0410879
Cluster 2	SPA17	-0.630478	-0.22189	0.701643	0.115685
Cluster 2	SPAG1	-0.459483	-0.222871	0.379748	0.0253327
Cluster 2	SPRED2	-0.530528	-0.342679	0.781348	0.142311
Cluster 2	SRPRA	-0.259041	-0.359095	0.504171	0.15495
Cluster 2	SSNA1	-0.562932	-0.345767	0.680613	0.102788
Cluster 2	ST13	-0.116457	-0.527695	0.652952	0.0158029
Cluster 2	STK24	-0.462006	-0.0804098	0.531202	-0.0670406
Cluster 2	STK32C	-0.506654	-0.533403	0.48632	0.105686
Cluster 2	STK4	-0.523415	-0.101945	0.693508	0.0483017
Cluster 2	STON1	-0.0939131	-0.171734	0.533322	0.428507
Cluster 2	STRN	-0.387587	-0.687497	0.0241435	-0.00331901
Cluster 2	STX12	-0.171921	-0.384601	0.192744	0.31426
Cluster 2	STX16	-0.245287	-0.386318	0.617049	0.197488
Cluster 2	STX6	-0.715796	-0.25709	0.570202	0.0852404
Cluster 2	STX8	-0.426974	-0.699152	0.33331	0.194532
Cluster 2	STXBP1	-0.452878	-0.0880488	0.665086	0.182714
Cluster 2	STXBP3	-0.475591	-0.237624	0.71221	-0.037314
Cluster 2	SUFU	-0.0915004	-0.0970462	0.515995	0.432367
Cluster 2	SUGP1	-0.136124	-0.304392	0.533896	0.100329
Cluster 2	SUMF2	-0.474391	-0.237411	0.736301	0.156536
Cluster 2	SV2A	-0.437061	-0.458865	0.504828	0.295695
Cluster 2	SYK	-0.69768	-0.0780623	0.735868	0.201069
Cluster 2	SYNM	-0.549446	-0.401623	0.318014	0.307725
Cluster 2	TBC1D23	-0.168665	-0.613617	0.313175	0.321444
Cluster 2	TCL1A	-0.293616	-0.657429	0.669025	-0.136912
Cluster 2	TDRKH	-0.329368	-0.365658	0.463776	0.0840284
Cluster 2	TERF2IP	-0.363899	-0.29711	0.595266	-0.141276
Cluster 2	TES	-0.66349	-0.463121	0.484321	-0.0919008
Cluster 2	TEX101	-0.320757	-0.387802	0.234063	0.216075
Cluster 2	TGFB1	0.0165065	-0.60378	0.607213	-0.0678452
Cluster 2	TIMM8A	-0.322026	-0.563625	0.64556	0.120203
Cluster 2	TNFAIP2	-0.556662	-0.546794	0.547238	0.0713691
Cluster 2	TNRC6B	-0.450462	-0.326969	0.645916	0.502637
Cluster 2	TOM1L2	-0.405129	-0.00114116	0.675924	0.209847
Cluster 2	TOMM34	-0.678577	-0.269472	0.55998	0.338549
Cluster 2	TOX	-0.243489	-0.586159	0.391514	-0.137195
Cluster 2	TP53	-0.205333	-0.112595	0.59283	0.115387
Cluster 2	TP53BP2	-0.376095	-0.300894	0.367385	0.152479
Cluster 2	TP53I3	-0.203419	-0.405799	0.474932	-0.164536
Cluster 2	TPD52	-0.453252	-0.289379	0.671331	0.142889
Cluster 2	TPD52L2	-0.543771	-0.146118	0.843352	0.300667
Cluster 2	TPMT	-0.379152	-0.655196	0.538377	0.040285
Cluster 2	TRAF3IP1	-0.137976	-0.0324065	0.499588	0.399686
Cluster 2	TRAK1	-0.406675	-0.730498	0.176988	0.234513
Cluster 2	TREH	-0.395438	-0.138061	0.478859	0.544842
Cluster 2	TREML1	-0.222616	-0.557533	0.684529	0.183635
Cluster 2	TRIM24	-0.415623	-0.420659	0.275146	0.49987
Cluster 2	TRIM39	-0.411588	-0.192391	0.277567	0.177705
Cluster 2	TRIM58	-0.589446	-0.246113	0.513759	0.330183
Cluster 2	TSC22D1	-0.218959	-0.452014	0.580978	0.182427
Cluster 2	TTC1	-0.144663	-0.674938	0.229896	0.122472
Cluster 2	TTF2	-0.229845	-0.388675	0.544707	0.295133
Cluster 2	TYMP	-0.424988	-0.154034	0.599032	0.14375
Cluster 2	UBR2	-0.213089	-0.479242	0.625104	0.361927
Cluster 2	UBXN1	-0.38778	-0.473194	0.675719	0.107377
Cluster 2	UROD	-0.120066	-0.529913	0.587787	0.180465
Cluster 2	UROS	-0.217877	-0.798391	0.199419	0.232165
Cluster 2	USH1G	-0.303103	-0.23798	0.660298	0.179023
Cluster 2	USO1	-0.385167	-0.379198	0.799481	0.323635
Cluster 2	USP28	-0.580036	-0.517942	0.408771	0.0592986
Cluster 2	VASP	-0.399417	-0.184962	0.731412	-0.115265
Cluster 2	VPS37A	-0.171326	-0.379247	0.473866	0.135244
Cluster 2	VTA1	-0.518029	-0.139742	0.739237	0.113221
Cluster 2	VTI1A	-0.458296	-0.59733	0.31335	-0.0575325
Cluster 2	WASF3	-0.231217	-0.398783	0.538573	0.302369
Cluster 2	WASHC3	-0.282511	-0.677365	0.443954	0.0588685
Cluster 2	WDR46	-0.445128	-0.50664	0.34981	-0.224181
Cluster 2	WDR91	-0.141381	-0.693161	0.28024	0.194606
Cluster 2	XRCC4	-0.159924	-0.62741	0.446317	-0.0382042
Cluster 2	YTHDF3	-0.377683	-0.0743181	0.548075	-0.0849069
Cluster 2	YWHAQ	-0.236272	-0.357934	0.449142	-0.199561
Cluster 2	ZBP1	-0.618493	-0.250299	0.629705	-0.260863
Cluster 2	ZBTB49	0.014774	-0.134098	0.445431	0.604452
Cluster 2	ZC2HC1A	-0.49016	-0.438903	0.178396	0.137559
Cluster 2	ZC3H6	-0.139693	-0.495731	0.268836	-0.098101
Cluster 2	ZFYVE19	-0.726644	-0.221618	0.783922	0.288798
Cluster 2	ZMYND11	-0.332506	-0.679389	0.35412	-0.232298
Cluster 2	ZNF207	-0.30214	-0.328374	0.281537	-0.0619378
Cluster 2	ZNF274	-0.606157	-0.119908	0.125716	0.052588
Cluster 3	ACAN	0.833609	0.832475	-0.317601	-1.34407
Cluster 3	ADGRG2	0.932382	0.689685	-0.674559	-1.04473
Cluster 3	ALK	1.13742	0.575448	-0.784043	-1.00985
Cluster 3	AMBN	1.35387	0.349914	-0.594886	-1.04251
Cluster 3	APLP1	0.987708	0.636712	-0.963307	-0.659346
Cluster 3	APOA2	0.975582	0.816203	-0.93743	-0.90994
Cluster 3	APOB	1.15154	0.517164	-0.775401	-0.888721
Cluster 3	APOL1	0.876747	0.427712	-0.939197	-0.856962
Cluster 3	BACE1	1.07396	0.568288	-0.691009	-0.91893
Cluster 3	BSG	1.13952	0.678013	-0.83146	-1.02036
Cluster 3	CCN3	0.620082	0.786803	-0.388237	-1.09958
Cluster 3	CD109	0.872158	0.741778	-0.582448	-1.05584
Cluster 3	CD22	1.13261	0.464768	-0.557799	-1.00551
Cluster 3	CD74	1.19681	0.295529	-0.887506	-0.825528
Cluster 3	CD80	1.09525	0.407714	-0.647085	-0.85973
Cluster 3	CDH15	0.653944	0.877184	-0.541214	-1.03571
Cluster 3	CES2	1.37504	0.377948	-0.908324	-0.85722
Cluster 3	CLUL1	0.91194	0.497792	-0.647689	-0.700422
Cluster 3	CNTN5	0.844547	0.683788	-0.601524	-0.958041
Cluster 3	COL24A1	0.782361	0.879358	-0.521712	-1.12468
Cluster 3	COL2A1	0.900874	0.763394	-0.343007	-1.35431
Cluster 3	COL5A1	0.751633	0.758858	-0.417635	-1.21712
Cluster 3	COL9A1	0.881628	0.867216	-0.345327	-1.38468
Cluster 3	CPZ	0.721426	0.56371	-0.370775	-1.01372
Cluster 3	CSPG4	0.622089	0.81587	-0.573187	-0.996165
Cluster 3	DPEP2	1.19863	0.283664	-0.367262	-0.891388
Cluster 3	DPP4	0.427269	0.974839	-0.40894	-1.03334
Cluster 3	DSPP	0.82206	0.94179	-0.396525	-1.18021
Cluster 3	EDIL3	1.02732	0.796681	-0.893842	-0.942466
Cluster 3	ENPP2	0.887969	0.543116	-0.644252	-0.877675
Cluster 3	ENTPD3	0.584667	0.835156	-0.598796	-1.15089
Cluster 3	EPHA2	0.69376	0.81821	-0.454969	-1.13659
Cluster 3	EPHA4	1.06645	0.473865	-0.557983	-0.97483
Cluster 3	FAP	0.468522	0.940492	-0.263183	-1.18443
Cluster 3	FGFBP1	1.21215	0.19483	-0.847849	-0.589919
Cluster 3	FGFBP2	0.639031	1.00771	-0.223828	-1.26034
Cluster 3	GAP43	0.999111	0.600905	-0.601685	-0.826495
Cluster 3	GDF2	0.967024	0.416206	-0.768721	-0.893747
Cluster 3	GFAP	1.05509	0.499115	-0.633083	-0.901055
Cluster 3	ICOSLG	1.46646	-0.0999704	-0.730191	-0.676023
Cluster 3	IGSF3	0.65194	0.744578	-0.618353	-0.974253
Cluster 3	IL31RA	0.838937	0.647276	-0.506055	-0.784616
Cluster 3	ITGA11	0.811054	0.768732	-0.721172	-0.884736
Cluster 3	ITGAL	0.758474	0.627645	-0.503902	-0.927117
Cluster 3	ITGB2	0.730312	0.648967	-0.571638	-0.92738
Cluster 3	ITIH3	1.17055	0.206819	-0.761065	-0.694741
Cluster 3	KIAA0319	1.04988	0.396173	-0.685268	-0.814052
Cluster 3	KIRREL2	0.75934	0.715697	-0.576755	-1.07043
Cluster 3	KLK4	1.03988	0.713985	-0.473734	-1.28193
Cluster 3	LACRT	0.771214	0.521401	-0.767661	-0.770882
Cluster 3	LEPR	0.987451	0.277261	-0.831693	-0.580769
Cluster 3	LRRTM4	1.16355	0.214971	-0.41687	-0.805284
Cluster 3	LTA4H	0.981842	0.586239	-0.527266	-1.08233
Cluster 3	MATN3	0.862616	0.951336	-0.577345	-1.32886
Cluster 3	MIA	0.70594	0.676077	-0.364525	-1.01884
Cluster 3	MMP13	0.849891	0.789693	-0.418676	-1.27012
Cluster 3	MS4A1	1.24761	0.54135	-0.772975	-1.01643
Cluster 3	MSLN	1.36957	0.34125	-0.82207	-0.852188
Cluster 3	NCAN	0.802615	0.760888	-0.56679	-1.05749
Cluster 3	NECAB2	1.01257	0.579981	-0.595463	-0.931516
Cluster 3	NELL2	1.12116	0.636971	-0.625044	-1.12026
Cluster 3	NPTXR	0.775957	0.487272	-0.589987	-0.842366
Cluster 3	ODAM	1.14594	0.607312	-0.82139	-1.00075
Cluster 3	PDCD1	1.04319	0.454626	-0.661251	-1.01578
Cluster 3	PENK	1.16127	0.597796	-0.690211	-1.00401
Cluster 3	PLIN1	0.862544	0.741459	-0.929928	-0.851661
Cluster 3	PODXL2	1.00357	0.553722	-0.504153	-0.926682
Cluster 3	POSTN	0.530568	0.783393	-0.126778	-1.17382
Cluster 3	PRRT3	0.889019	0.780092	-0.57625	-0.821432
Cluster 3	PTPRN	1.22505	0.544472	-0.759333	-1.05276
Cluster 3	PTPRN2	1.10176	0.511825	-0.655718	-0.913419
Cluster 3	PTPRR	1.15537	0.558802	-0.68053	-0.966072
Cluster 3	PTPRZ1	0.704705	0.831202	-0.435397	-1.12317
Cluster 3	ROBO2	0.794592	0.720934	-0.501407	-1.14133
Cluster 3	S100P	1.28919	0.0753007	-0.685411	-0.998194
Cluster 3	SAA4	1.29803	0.369596	-0.783978	-0.862709
Cluster 3	SCG3	0.930325	0.610071	-0.647852	-0.982004
Cluster 3	SCRG1	0.748436	0.989966	-0.473751	-1.04937
Cluster 3	SEMA4C	1.16653	0.736405	-0.949608	-0.93441
Cluster 3	SERPINA9	1.08944	0.483636	-0.641174	-0.925166
Cluster 3	SERPINI1	1.01846	0.277197	-0.643848	-0.713723
Cluster 3	SEZ6	1.2054	0.5487	-0.79352	-1.03921
Cluster 3	SEZ6L	1.12736	0.709566	-0.701662	-1.08799
Cluster 3	SLITRK1	1.04744	0.657665	-0.640262	-0.921648
Cluster 3	SLITRK5	0.724022	0.591616	-0.419342	-1.03836
Cluster 3	SYT1	0.957573	0.386136	-0.748949	-0.840536
Cluster 3	TAFA1	1.19446	0.573556	-0.721259	-1.03161
Cluster 3	TNFRSF4	0.843789	0.593346	-0.466994	-0.98932
Cluster 3	TNFRSF8	1.08172	0.486896	-0.581723	-1.05821
Cluster 3	TNFRSF9	0.794195	0.66562	-0.487148	-1.06555
Cluster 3	UNC5D	1.10664	0.555665	-0.578814	-0.943458
Cluster 3	VWC2L	1.6325	-0.0284466	-0.777243	-0.829104
Cluster 3	WFIKKN2	1.14211	0.413638	-0.72623	-0.895076
Cluster 4	ACOX1	0.299228	0.29477	-0.18974	-0.619336
Cluster 4	ACTN4	0.754278	-0.0356372	-0.33344	-0.346523
Cluster 4	AFAP1	-0.516191	-0.558739	-0.285784	-0.338593
Cluster 4	AGR3	0.406602	0.42071	-0.21961	0.063018
Cluster 4	ANGPT1	0.52428	-0.0837496	0.274822	-0.587542
Cluster 4	ANP32E	0.19613	-0.610815	0.264126	-0.665758
Cluster 4	ANXA1	0.476911	-0.427312	0.0558599	-0.813984
Cluster 4	APBB1IP	0.379537	-0.293427	0.29052	-0.683301
Cluster 4	APP	0.556519	-0.31031	0.190409	-0.627925
Cluster 4	ARHGAP27	0.0759505	-0.407544	0.28649	-0.671569
Cluster 4	ARSB	0.384233	-0.235606	0.24932	-0.509615
Cluster 4	ATP5F1D	0.617186	0.208215	0.0706467	-0.0680334
Cluster 4	ATP5IF1	0.534708	0.292262	0.223282	-0.356574
Cluster 4	ATP5PD	0.65395	-0.00947495	-0.365589	-0.43903
Cluster 4	ATP6V0D1	0.555647	-0.0855335	0.103406	-0.586094
Cluster 4	AZU1	-0.0700787	-0.567247	0.108087	-0.608543
Cluster 4	BAIAP2	0.557742	-0.349918	0.0899239	-0.595346
Cluster 4	BCL2L15	0.128546	-0.196904	0.319136	-0.629659
Cluster 4	BDNF	0.354949	-0.202096	0.506642	-0.347668
Cluster 4	BHLHA15	0.443517	0.156251	0.12059	-0.0141926
Cluster 4	BPI	0.377043	-0.520521	0.159451	-0.612119
Cluster 4	BPIFA2	0.410452	0.394473	-0.288973	-0.607308
Cluster 4	C1orf131	0.373264	-0.113152	0.314221	-0.280536
Cluster 4	C7orf50	-0.00182254	-0.558659	0.152288	-0.480627
Cluster 4	CAPG	-0.343877	-0.14321	0.463234	-0.692176
Cluster 4	CAPN8	0.101075	-0.00883296	0.0683397	-0.206403
Cluster 4	CBS	0.0493564	0.295804	-0.318602	-0.298819
Cluster 4	CCAR1	0.220336	-0.260939	-0.105094	-0.727136
Cluster 4	CCDC88B	0.10166	-0.500494	0.185565	-0.554079
Cluster 4	CCHCR1	0.189067	-0.303859	0.171208	-0.231553
Cluster 4	CCL17	0.566753	-0.349614	0.0931649	-0.321563
Cluster 4	CCL24	0.331627	-0.378433	-0.0129645	0.0650458
Cluster 4	CCL5	0.398453	-0.174258	0.355306	-0.441414
Cluster 4	CD63	0.713039	-0.249358	-0.0111553	-0.733742
Cluster 4	CEP120	0.082474	-0.594567	0.339263	-0.531742
Cluster 4	CEP55	0.337141	-0.486609	0.0932744	-0.195188
Cluster 4	CEP89	-0.166749	-0.397348	-0.098639	-0.592908
Cluster 4	CHGB	-0.0604037	0.625158	-0.120593	-0.149084
Cluster 4	CLC	0.283785	-0.0682821	-0.127551	-0.744753
Cluster 4	CLNS1A	0.416284	-0.165203	0.189661	-0.334333
Cluster 4	CLPP	0.291242	-0.135111	0.198734	-0.413376
Cluster 4	CLTA	0.909534	0.0528863	-0.0402061	-0.532205
Cluster 4	CLTB	0.18283	-0.152281	0.444859	-0.395014
Cluster 4	CNTRL	0.202667	-0.532735	0.125236	-0.555647
Cluster 4	COPZ1	0.598144	-0.0878688	0.0141851	-0.362388
Cluster 4	COX6B1	0.748649	0.0889799	0.0142185	-0.584436
Cluster 4	CPXM1	0.480373	-0.196866	0.476252	-0.641309
Cluster 4	CSNK2A1	0.351595	-0.0184772	0.336256	-0.313546
Cluster 4	CSPG5	0.538296	0.362429	-0.4122	-0.476954
Cluster 4	CST1	0.174258	0.32535	-0.226866	-0.00885655
Cluster 4	CTNNA3	0.387803	-0.296682	0.0434535	-0.382572
Cluster 4	CXCL5	0.229984	-0.295052	0.225138	-0.165536
Cluster 4	CXCL6	0.504345	0.0464146	-0.0217017	-0.608406
Cluster 4	CXCL8	0.508725	-0.269939	-0.170092	-0.128735
Cluster 4	CXCL9	0.272248	-0.322262	-0.360189	-0.264398
Cluster 4	DCTN4	0.5035	-0.307356	-0.00767348	-0.511191
Cluster 4	DEFB4A_DEFB4B	0.436056	0.0476259	-0.550784	-0.299604
Cluster 4	DKK1	0.580805	0.120345	0.173301	-0.837574
Cluster 4	DKKL1	0.205059	0.580741	-0.123057	0.0177276
Cluster 4	DNAJA4	0.36147	-0.563865	0.281445	-0.495093
Cluster 4	DNAJC19	0.61592	-0.186947	-0.263537	-0.397193
Cluster 4	DNPEP	0.0760027	0.249511	0.476855	-0.652959
Cluster 4	DPY30	0.279633	-0.196487	0.00799179	-0.689856
Cluster 4	ECHS1	-0.182708	0.505636	0.0514391	-0.376248
Cluster 4	EFHD2	0.121553	-0.435181	0.0917658	-0.704328
Cluster 4	ELANE	-0.18376	-0.487585	-0.0296346	-0.407914
Cluster 4	ELOA	0.119551	-0.668895	0.355196	-0.600234
Cluster 4	ENAH	-0.344069	0.485831	0.069231	-0.343313
Cluster 4	ENPP6	0.142713	0.668855	-0.388577	-0.222065
Cluster 4	FABP6	0.407065	0.126121	-0.515845	-0.518818
Cluster 4	FAM120C	-0.250736	-0.358098	-0.143068	-0.453432
Cluster 4	FAM204A	0.314945	-0.281578	0.243381	-0.17453
Cluster 4	FDX2	0.841015	0.253583	-0.0471923	-0.374453
Cluster 4	FEN1	-0.12888	-0.447782	0.273232	-0.648095
Cluster 4	FMNL1	0.463135	-0.22109	-0.147413	-0.847294
Cluster 4	FST	0.149933	0.373957	-0.614896	-0.409863
Cluster 4	FUT8	0.20374	-0.102094	0.165481	-0.629158
Cluster 4	FXN	0.486055	0.281273	0.30692	-0.438593
Cluster 4	GAD1	0.591393	0.361302	-0.0265863	-0.112684
Cluster 4	GADD45GIP1	0.483753	-0.0897687	-0.136358	-0.449457
Cluster 4	GAS7	0.430372	-0.115806	0.125921	-0.410727
Cluster 4	GATD3	0.171971	0.0512069	0.0434304	-0.467536
Cluster 4	GBP2	0.700788	-0.085392	-0.229738	-0.630555
Cluster 4	GET3	0.661736	-0.321066	-0.183724	-0.559425
Cluster 4	GFOD2	-0.137187	-0.486218	-0.205541	-0.193984
Cluster 4	GLRX5	0.00812637	0.0771843	0.211215	-0.40005
Cluster 4	GLTP	0.524239	0.0267153	-0.0743995	-0.215935
Cluster 4	GRPEL1	0.393435	-0.112583	-0.205839	-0.485473
Cluster 4	GUF1	-0.0021732	0.345471	-0.15765	-0.486058
Cluster 4	HBQ1	0.255996	-0.543307	0.5204	-0.41821
Cluster 4	HBZ	0.435673	-0.205329	-0.00334587	-0.358849
Cluster 4	HIP1R	0.329443	-0.0495218	-0.0685724	-0.607393
Cluster 4	HOMER3	0.197114	-0.360194	0.026576	-0.665308
Cluster 4	HPSE	0.411882	-0.185275	0.300299	-0.531168
Cluster 4	HSD17B3	0.551336	0.208512	-0.0262897	-0.091378
Cluster 4	IFI30	0.441607	-0.389192	-0.160736	-0.360968
Cluster 4	IFNG	0.131088	0.0404336	-0.371955	-0.0873548
Cluster 4	IL12A_IL12B	0.232189	0.539848	-0.363001	-0.36267
Cluster 4	IL12B	0.415913	0.585657	-0.214218	-0.500251
Cluster 4	IL16	-0.0818129	-0.31301	0.0615912	-0.541149
Cluster 4	IL19	0.411049	-0.262234	-0.225185	-0.25463
Cluster 4	IL1A	0.126077	0.0901826	-0.541222	-0.396703
Cluster 4	IL22	0.495154	-0.174041	-0.361045	-0.375213
Cluster 4	IQGAP2	0.441539	-0.190084	-0.101021	-0.0806322
Cluster 4	ITGA6	0.494299	-0.306843	-0.437116	-0.326064
Cluster 4	ITGB1BP1	0.434681	-0.390521	-0.0471548	-0.149247
Cluster 4	L3HYPDH	0.122468	0.0976676	0.0564327	-0.326438
Cluster 4	LAMA4	-0.0967889	0.479001	0.275166	-0.572061
Cluster 4	LAP3	0.276832	-0.464031	-0.0630516	-0.254315
Cluster 4	LBP	0.68992	-0.149023	-0.411152	-0.140895
Cluster 4	LCK	0.319673	-0.256935	0.199245	-0.538009
Cluster 4	LETM1	0.253651	-0.3209	0.0198226	-0.296793
Cluster 4	LONP1	0.0952796	0.126229	0.103926	-0.424382
Cluster 4	LSM8	0.35536	-0.114312	-0.318263	-0.481849
Cluster 4	LXN	0.484837	-0.42395	0.0794901	-0.280724
Cluster 4	LZTS1	0.163916	0.524132	-0.367254	-0.708102
Cluster 4	MAD1L1	0.215574	-0.44169	0.0475318	-0.609982
Cluster 4	MCEE	0.314523	0.179729	-0.0311915	-0.51433
Cluster 4	MDGA1	-0.152879	0.621968	-0.17716	0.00549305
Cluster 4	MECR	0.0562506	0.109173	0.195686	-0.2643
Cluster 4	METAP1D	0.141739	0.216036	0.171226	-0.452798
Cluster 4	MICAL3	0.122216	-0.564666	-0.166235	-0.0744168
Cluster 4	MNDA	-0.115935	-0.658761	0.609354	-0.628593
Cluster 4	MRPL58	0.401149	-0.11418	-0.207218	-0.553753
Cluster 4	MRRF	0.271895	0.19329	-0.109341	-0.672961
Cluster 4	MTHFD2	0.42463	0.300799	-0.351676	-0.715027
Cluster 4	MTIF3	0.505456	0.257281	-0.0161926	-0.664468
Cluster 4	MTRES1	0.481531	0.105338	-0.108603	-0.649799
Cluster 4	MYH10	0.12916	-0.490568	0.0213554	-0.2194
Cluster 4	MYL4	0.510373	-0.477453	0.107549	-0.295183
Cluster 4	NAGA	0.525574	-0.256464	-0.18356	-0.513499
Cluster 4	NCF2	-0.317584	-0.500717	0.477806	-0.692707
Cluster 4	NDUFA5	0.444927	-0.217219	-0.235414	-0.44363
Cluster 4	NDUFAF2	0.507748	0.0937507	-0.147851	-0.548045
Cluster 4	NDUFS6	0.409142	0.342808	-0.15017	-0.788823
Cluster 4	NEXN	0.146911	0.203115	0.374539	-0.545863
Cluster 4	NFU1	0.680697	0.319522	0.0159763	-0.667374
Cluster 4	NID2	0.509067	-0.246372	0.301013	-0.644408
Cluster 4	NPM1	0.0431391	-0.52695	0.50876	-0.728132
Cluster 4	NPTN	0.188159	0.333893	-0.32792	-0.707815
Cluster 4	NUDT14	0.582015	-0.0851286	0.0040613	0.18828
Cluster 4	OLFM4	0.282395	-0.24854	0.0919279	-0.342876
Cluster 4	OLR1	0.0528942	-0.521681	0.0266863	-0.565219
Cluster 4	OSBPL2	0.272801	-0.410297	-0.382074	-0.48663
Cluster 4	OSM	0.250313	-0.417387	0.222153	-0.242071
Cluster 4	PADI2	0.141576	-0.407936	0.012485	-0.201562
Cluster 4	PADI4	-0.109338	-0.648035	0.210284	-0.490855
Cluster 4	PDGFA	0.299158	-0.315719	0.44174	-0.274457
Cluster 4	PDGFD	0.464237	-0.491873	0.347852	-0.447254
Cluster 4	PDIA3	0.705568	-0.319357	-0.360213	-0.440758
Cluster 4	PDP1	0.549351	0.0598494	-0.131232	-0.551335
Cluster 4	PDXDC2P	0.216018	-0.265159	-0.0972268	-0.337534
Cluster 4	PF4	0.535134	-0.260493	0.254096	-0.366967
Cluster 4	PGD	0.694001	-0.0931745	-0.230763	-0.748721
Cluster 4	PIN4	0.391259	-0.331356	-0.335419	-0.371727
Cluster 4	PNPT1	0.402736	0.0157172	-0.08664	-0.57223
Cluster 4	PPM1B	0.463723	-0.212145	-0.195405	-0.537755
Cluster 4	PPY	0.209295	0.429392	-0.391335	-0.317397
Cluster 4	PRDX3	0.584683	0.155485	-0.141529	-0.544372
Cluster 4	PRDX6	0.47772	-0.233227	0.129447	-0.523323
Cluster 4	PRKAR1B	0.728296	-0.226048	-0.335575	-0.620726
Cluster 4	PRND	-0.095691	0.712611	-0.0642052	-0.479159
Cluster 4	PSMB11	0.220603	-0.102987	-0.105899	-0.402621
Cluster 4	PSMD1	0.688822	-0.66005	0.167392	-0.186823
Cluster 4	PSTPIP1	0.0318277	-0.634298	0.302308	-0.571749
Cluster 4	PTGES2	0.354377	0.245861	-0.235048	-0.799474
Cluster 4	PYHIN1	0.24484	-0.705366	0.264164	-0.685461
Cluster 4	PYY	0.266607	0.288633	-0.300233	-0.228908
Cluster 4	RAB10	-0.0782366	0.0860202	0.238688	-0.445568
Cluster 4	RP2	-0.0885331	0.0322712	0.345114	-0.498519
Cluster 4	RRP1	0.110016	-0.377038	-0.164735	-0.361689
Cluster 4	RUVBL1	0.210561	-0.26398	-0.193195	-0.292805
Cluster 4	S100A11	-0.342624	-0.561208	0.358834	-0.572269
Cluster 4	S100A12	0.0360347	-0.140332	0.631602	-0.537409
Cluster 4	SART1	0.0100966	-0.398386	0.209551	-0.528358
Cluster 4	SATB1	0.124903	-0.372657	0.0465076	-0.60844
Cluster 4	SCGB3A2	0.66314	0.0254511	-0.510519	-0.434984
Cluster 4	SCRN1	0.304317	-0.125563	0.135938	-0.511067
Cluster 4	SEPTIN7	0.720556	-0.0133437	-0.0440675	-0.391843
Cluster 4	SEPTIN9	-0.0836285	-0.190833	0.255073	-0.598825
Cluster 4	SERPINE1	0.456873	-0.368618	0.421474	-0.266138
Cluster 4	SERPINE2	0.429628	-0.217734	0.252175	-0.463585
Cluster 4	SHMT2	0.38652	-0.0554862	0.128554	-0.263863
Cluster 4	SIRPG	0.470557	0.324507	-0.410766	-0.577744
Cluster 4	SIRT3	0.259763	-0.311055	-0.293769	-0.386312
Cluster 4	SIRT5	0.345261	-0.217791	-0.0113211	-0.23472
Cluster 4	SIT1	0.384231	-0.132217	0.0177334	-0.582013
Cluster 4	SKAP1	0.662197	-0.347802	0.259671	-0.825319
Cluster 4	SMNDC1	-0.0630499	-0.612673	0.46419	-0.642795
Cluster 4	SMPD3	0.062008	0.51659	0.143758	-0.482683
Cluster 4	SNCA	0.451187	-0.146106	0.325183	-0.0931998
Cluster 4	SNRPB2	0.0852157	-0.643034	0.200368	-0.608109
Cluster 4	SPARC	0.478321	0.000527896	0.214607	-0.761439
Cluster 4	SSB	0.452814	-0.435646	0.0476017	-0.52448
Cluster 4	SSC4D	0.519637	0.204152	-0.264237	-0.60523
Cluster 4	STX1B	0.590949	-0.0812717	-0.291171	-0.188384
Cluster 4	SUCLA2	-0.221552	0.365583	-0.0570304	-0.57275
Cluster 4	SUMO1	0.829063	-0.479531	-0.184484	-0.57031
Cluster 4	SUSD4	0.344806	0.347314	-0.473382	-0.735185
Cluster 4	TCERG1	0.058521	-0.620569	0.274367	-0.685421
Cluster 4	TFEB	0.594098	-0.203757	0.0239789	-0.603543
Cluster 4	TMPRSS15	0.351035	-0.0238276	-0.63821	0.136564
Cluster 4	TNFAIP8	0.218516	-0.0339313	-0.0854659	-0.62419
Cluster 4	TNFSF11	0.513564	0.241101	0.229643	-0.666865
Cluster 4	TNFSF14	0.18602	-0.545013	0.399558	-0.383905
Cluster 4	TOMM20	0.365536	-0.0663651	-0.100994	-0.387718
Cluster 4	TPR	0.103048	-0.388953	0.230533	-0.540787
Cluster 4	TREM2	0.386477	0.421235	-0.620389	-0.243779
Cluster 4	TRIP10	0.768874	-0.280172	-0.188704	-0.349242
Cluster 4	TRMT10C	0.0866383	0.331007	0.0523796	-0.535728
Cluster 4	UBAC1	0.540365	-0.67447	0.492401	-0.289041
Cluster 4	UBTF	0.107097	-0.453604	0.0382231	-0.416962
Cluster 4	UQCC2	0.337637	0.0366306	0.0313651	-0.154832
Cluster 4	VEGFC	0.215177	-0.247281	0.421226	-0.554775
Cluster 4	VIM	0.114148	-0.16879	-0.0674283	-0.590048
Cluster 4	WAS	0.420343	-0.230875	-0.142422	-0.25131
Cluster 4	XPNPEP2	0.318698	-0.015551	-0.357993	0.166927
Cluster 4	ZNF282	0.0198269	-0.392914	-0.182525	-0.230218
Cluster 4	ZP4	0.325065	-0.016724	-0.29815	-0.313749
Cluster 5	ACP1	-0.794328	-0.772986	0.724309	0.619959
Cluster 5	ACP5	-1.21418	0.131269	0.633038	0.709968
Cluster 5	ACP6	-0.902	-0.306673	0.780254	0.847977
Cluster 5	ACY1	-0.919582	-0.246497	0.203698	0.786762
Cluster 5	ADAMTS15	-1.29346	0.153714	0.667742	0.730276
Cluster 5	ADH4	-0.934851	-0.281234	0.363254	0.818017
Cluster 5	ADM	-1.33555	0.226842	0.635649	0.717977
Cluster 5	AFAP1L2	-0.625876	-0.744996	0.291635	0.731333
Cluster 5	ANG	-0.690497	-0.690247	0.706429	0.777573
Cluster 5	ANGPTL4	-1.14252	-0.100118	0.66093	0.558678
Cluster 5	APLF	-0.78709	-0.605996	0.825434	0.693071
Cluster 5	APOF	-1.05688	-0.587217	0.879321	0.90616
Cluster 5	ARF6	-0.828907	-0.253853	0.741641	0.616084
Cluster 5	ARHGAP10	-0.717773	-0.622639	0.884005	0.677259
Cluster 5	ARHGAP35	-0.756239	-0.597203	0.852254	0.562192
Cluster 5	ARHGAP45	-0.678286	-0.858853	0.794205	0.671281
Cluster 5	ARHGEF12	-0.840027	-0.794087	0.712144	0.858726
Cluster 5	ASPSCR1	-0.891078	-0.498605	0.87586	0.523182
Cluster 5	ASRGL1	-0.84402	-0.727036	0.743098	0.584758
Cluster 5	ATG16L1	-0.616615	-0.943679	0.742689	0.516205
Cluster 5	AZI2	-0.629684	-0.939086	0.665179	0.549954
Cluster 5	BACH1	-0.606999	-0.990489	0.419945	0.937992
Cluster 5	BAG3	-1.3865	0.130014	0.708863	0.765305
Cluster 5	BAX	-0.780499	-0.834675	0.77414	0.698795
Cluster 5	BCR	-0.500989	-0.946938	0.568441	0.73129
Cluster 5	BNIP3L	-0.720217	-0.813682	0.583092	0.565828
Cluster 5	BRAP	-0.649171	-0.806235	0.862814	0.571976
Cluster 5	CALCOCO1	-0.594731	-0.87511	0.74423	0.694046
Cluster 5	CASP7	-0.909736	-0.530897	0.77761	0.63732
Cluster 5	CAST	-0.900096	-0.477452	0.740178	0.558687
Cluster 5	CCDC80	-1.30334	0.206455	0.775457	0.478584
Cluster 5	CCL21	-0.752439	-0.581603	0.982068	0.438762
Cluster 5	CCN5	-1.31449	-0.543587	0.893556	0.931928
Cluster 5	CD38	-1.10337	-0.0436114	0.691789	0.688811
Cluster 5	CD69	-0.519459	-0.931193	0.56585	0.847728
Cluster 5	CDC42BPB	-0.648709	-0.74727	0.656501	0.660074
Cluster 5	CDNF	-0.992398	-0.53349	0.766987	0.475023
Cluster 5	CDSN	-1.15429	-0.0099954	0.586567	0.747823
Cluster 5	CELA2A	-0.201627	-0.435816	-0.109871	0.906089
Cluster 5	CEP44	-0.500661	-0.874231	0.711727	0.669423
Cluster 5	CHAC2	-0.876018	-0.70626	0.734967	0.787618
Cluster 5	CHRDL1	-1.22593	0.238845	0.850129	0.640243
Cluster 5	CHUK	-0.593089	-0.978873	0.511444	0.960326
Cluster 5	CNN2	-0.942578	-0.321735	0.887902	0.607795
Cluster 5	CNST	-0.879442	-0.869603	0.568542	0.923166
Cluster 5	COL15A1	-1.38819	0.287058	0.681099	0.441292
Cluster 5	COL18A1	-1.41259	0.267187	0.673479	0.573675
Cluster 5	COMT	-1.03932	-0.487633	0.834631	0.665468
Cluster 5	CPA1	-0.721318	-0.385714	0.133862	1.05953
Cluster 5	CPA4	-1.06108	-0.382218	0.674866	0.765254
Cluster 5	CPB1	-0.61156	-0.43498	0.0920431	0.833801
Cluster 5	CPPED1	-0.958488	-0.533497	0.727706	0.43668
Cluster 5	CPVL	-1.17553	0.12304	0.671355	0.578844
Cluster 5	CRADD	-1.03253	-0.534819	0.91662	0.633762
Cluster 5	CRIP2	-1.0363	-0.35324	0.493515	0.703926
Cluster 5	CRLF1	-1.33641	-0.035158	0.798906	0.626438
Cluster 5	CRYZL1	-0.8816	-0.504262	0.879461	0.648273
Cluster 5	CST6	-1.04865	-0.561093	0.816466	0.807607
Cluster 5	CTSO	-1.26131	0.0529585	0.691074	0.477168
Cluster 5	CTSV	-0.969064	-0.328751	0.893308	0.459691
Cluster 5	DCPS	-1.00921	-0.126984	0.632524	0.590568
Cluster 5	DCTD	-0.905918	-0.46281	0.831215	0.682152
Cluster 5	DDHD2	-0.944661	-0.690861	0.77817	0.683754
Cluster 5	DDX60	-0.588922	-0.624932	0.257687	0.700445
Cluster 5	DEFB1	-0.586525	-0.630943	0.213605	0.926813
Cluster 5	DENND2C	-0.800666	-0.81356	0.80354	0.628462
Cluster 5	DGKI	-1.04246	-0.26829	0.783585	0.598587
Cluster 5	DIPK2B	-1.26156	0.132804	0.587514	0.557276
Cluster 5	DMP1	-1.28147	0.686235	0.788074	0.231594
Cluster 5	DNAJB14	-0.870923	-0.562104	0.692404	0.526126
Cluster 5	DOK1	-0.84657	-0.494531	0.818376	0.661622
Cluster 5	DPT	-1.38396	0.504748	0.544945	0.469979
Cluster 5	DRG2	-0.858661	-0.635094	0.88389	0.410071
Cluster 5	DTX3L	-0.517187	-0.926854	0.713508	0.521789
Cluster 5	DTYMK	-0.994032	-0.485178	0.881204	0.613683
Cluster 5	ECI1	-0.99834	-0.100221	0.358715	0.670304
Cluster 5	EDDM3B	-0.65134	-0.534175	0.939907	1.02144
Cluster 5	EDN1	-1.38962	0.165127	0.618302	0.678004
Cluster 5	EDNRB	-1.12192	-0.0345611	0.610771	0.57359
Cluster 5	EFEMP1	-1.17196	0.00952681	0.560467	0.82597
Cluster 5	EFEMP2	-1.03633	-0.203953	0.763949	0.794306
Cluster 5	EIF2AK2	-0.832342	-0.621452	0.782395	0.476399
Cluster 5	ELAC1	-0.973869	-0.579917	0.944584	0.750536
Cluster 5	EML4	-0.626855	-0.8842	0.654522	0.644609
Cluster 5	EPG5	-0.888758	-0.672577	0.593213	0.595551
Cluster 5	EPS8L2	-1.36631	0.299323	0.312973	0.632333
Cluster 5	ESYT1	-0.590604	-0.848178	0.534687	0.638645
Cluster 5	FAM120B	-0.815856	-0.611787	0.730476	0.71996
Cluster 5	FAM83F	-1.05472	-0.0248737	0.670945	0.671932
Cluster 5	FGF21	-0.534783	-0.550063	0.127528	0.733218
Cluster 5	FGF5	-0.91945	-0.263582	0.570856	0.655287
Cluster 5	FRZB	-1.36833	0.0971995	0.685994	0.830569
Cluster 5	FYCO1	-0.872075	-1.03313	0.746622	0.844458
Cluster 5	GAB1	-0.647507	-0.798088	0.751919	0.706009
Cluster 5	GAPDH	-1.15358	-0.522308	0.944512	0.710462
Cluster 5	GAS2L1	-0.9774	-0.250505	0.871345	0.240419
Cluster 5	GCFC2	-0.802934	-0.53158	0.732732	0.6904
Cluster 5	GFER	-0.89131	-0.75025	0.555545	0.883179
Cluster 5	GLO1	-0.994669	-0.353361	0.624731	0.517522
Cluster 5	GMFG	-1.02951	-0.573975	0.947152	0.752229
Cluster 5	GNL3L	-0.848139	-0.383077	0.794721	0.604529
Cluster 5	GP1BB	-0.791257	-0.572565	0.758678	0.621143
Cluster 5	GP2	-0.617301	-0.509668	0.317457	0.720308
Cluster 5	GPR158	-1.26304	0.599285	0.392687	0.256681
Cluster 5	GPX1	-0.735671	-0.877464	0.99524	0.675571
Cluster 5	GRHPR	-0.992646	-0.266503	0.767816	0.465331
Cluster 5	HAAO	-1.35765	-0.304175	0.760864	0.803544
Cluster 5	HBS1L	-0.800539	-0.311375	0.874276	0.272362
Cluster 5	HEXIM1	-0.724993	-0.798442	0.6942	0.79097
Cluster 5	HS1BP3	-0.876503	-0.409086	0.826692	0.431527
Cluster 5	IAH1	-0.536469	-0.856647	0.782668	0.542607
Cluster 5	ICA1	-0.655299	-0.803574	0.709876	0.576784
Cluster 5	IGFBP4	-0.97453	-0.259017	0.68905	0.607219
Cluster 5	IGFBP6	-1.25655	-0.37319	0.776203	0.932606
Cluster 5	IGFL3	-0.990935	-0.416522	0.611099	1.02873
Cluster 5	IKBKG	-0.669695	-0.948072	0.655218	0.763413
Cluster 5	IL17C	-1.10207	-0.36434	0.545741	0.690968
Cluster 5	IL1RAP	-1.11489	-0.359073	0.487735	0.484494
Cluster 5	IL5RA	-1.07009	-0.114453	0.494072	0.750782
Cluster 5	IMPACT	-0.855904	-0.829018	0.896798	0.667972
Cluster 5	INPP1	-0.934529	-0.412156	0.687518	0.20365
Cluster 5	INPP5D	-0.59304	-0.808675	0.529925	0.60927
Cluster 5	INPPL1	-0.762493	-0.739685	0.698487	0.678574
Cluster 5	INS-CPEPTIDE	-0.731708	-0.218706	0.693956	0.706848
Cluster 5	INSL3	-0.617258	-0.538424	0.837375	0.869446
Cluster 5	ITGB1BP2	-0.917765	-0.153148	0.837827	0.533155
Cluster 5	ITPA	-0.744458	-0.59139	0.871901	0.533503
Cluster 5	JPT2	-0.865323	-0.476481	0.835455	0.610411
Cluster 5	KIFC3	-0.593471	-0.788012	0.198718	0.850555
Cluster 5	KLK10	-1.35739	0.109677	0.479121	0.521795
Cluster 5	KLK13	-1.18798	-0.159615	0.576233	0.875712
Cluster 5	KRT5	-0.990452	-0.557533	0.67368	0.828802
Cluster 5	LACTB2	-0.946934	-0.482778	0.815175	0.434551
Cluster 5	LAT2	-0.825932	-0.480614	0.994812	0.169268
Cluster 5	LCN2	-1.15334	-0.742161	0.634359	0.716215
Cluster 5	LEFTY2	-1.25953	0.229757	0.587148	0.562345
Cluster 5	LGALS1	-1.30507	-0.10706	0.719205	0.618085
Cluster 5	LGALS7	-1.00172	-0.63708	0.6064	0.965839
Cluster 5	LILRB4	-1.06108	-0.308894	0.474288	0.835431
Cluster 5	LIMD1	-0.805534	-0.497682	0.851854	0.631099
Cluster 5	LMOD1	-1.22574	-0.154249	0.524394	0.811038
Cluster 5	LPP	-1.10007	-0.50019	0.954523	0.588655
Cluster 5	LRBA	-0.640229	-0.820092	0.791204	0.639287
Cluster 5	LRCH1	-0.319803	-0.688972	0.399939	0.7987
Cluster 5	LSP1	-1.00873	-0.20931	0.891455	0.124501
Cluster 5	LYSMD1	-0.868828	-0.713349	0.754747	0.464688
Cluster 5	MAP2K6	-0.863875	-0.489698	0.871696	0.58246
Cluster 5	MAVS	-0.772936	-0.758111	0.678919	0.724367
Cluster 5	MEPE	-1.29744	0.312413	0.889805	0.490014
Cluster 5	MFAP5	-1.20405	-0.217446	0.595195	0.787856
Cluster 5	MINDY1	-0.77335	-0.524139	0.652068	0.750751
Cluster 5	MITD1	-0.817484	-0.369349	0.915098	0.400624
Cluster 5	MKNK1	-1.061	-0.365586	0.876964	0.517465
Cluster 5	MMP3	-0.906299	-0.930326	0.620345	1.19848
Cluster 5	MMP7	-1.21471	-0.251065	0.447322	0.860123
Cluster 5	MOCS2	-0.829936	-0.501396	0.683521	0.556172
Cluster 5	MPHOSPH8	-0.868191	-0.586088	0.937604	0.390726
Cluster 5	MPIG6B	-0.433452	-0.859375	0.769317	0.725495
Cluster 5	MPST	-1.07476	-0.517578	0.819099	0.751124
Cluster 5	MSTN	-1.29991	-0.218431	0.785784	0.797823
Cluster 5	MTSS1	-0.42406	-0.962879	0.491631	0.742635
Cluster 5	MTSS2	-0.66373	-0.806384	0.738848	0.709113
Cluster 5	MVK	-0.840402	-0.603231	0.793547	0.660561
Cluster 5	NAA10	-0.932579	-0.651076	0.864276	0.576297
Cluster 5	NAA80	-0.936535	-0.645517	0.800094	0.749939
Cluster 5	NCF1C_NCF1	-0.862595	-0.702789	0.825741	-0.0384859
Cluster 5	NEK7	-0.833546	-0.513384	0.776849	0.685857
Cluster 5	NFATC1	-0.903872	-0.802054	0.712211	0.924506
Cluster 5	NFX1	-0.696908	-0.651365	0.695621	0.771369
Cluster 5	NRGN	-1.12903	-0.65224	0.821735	0.703966
Cluster 5	NTF3	-1.37712	0.468173	0.690684	0.444172
Cluster 5	OBP2B	-0.787271	-0.526506	0.77449	0.923075
Cluster 5	OPHN1	-0.869731	-0.61336	0.898328	0.598478
Cluster 5	OPLAH	-0.784661	-0.57546	0.913682	0.472454
Cluster 5	OVCA2	-1.03302	-0.586037	0.882734	0.621907
Cluster 5	PACS2	-0.565407	-0.846205	0.803571	0.513575
Cluster 5	PAK4	-1.08839	-0.257137	0.893078	0.470952
Cluster 5	PAXX	-1.17872	-0.359698	0.828668	0.534136
Cluster 5	PBLD	-0.815475	-0.51217	0.466593	0.779027
Cluster 5	PBXIP1	-1.15145	-0.279765	0.785869	0.820343
Cluster 5	PCBD1	-1.22922	-0.540285	0.588226	0.864413
Cluster 5	PCBP2	-1.06529	-0.491318	0.942931	0.697396
Cluster 5	PDAP1	-0.932981	-0.259913	0.782953	0.456846
Cluster 5	PDE2A	-0.695226	-0.83412	0.813474	0.672295
Cluster 5	PDE5A	-0.799839	-0.927205	0.801607	0.641237
Cluster 5	PELO	-0.857307	-0.580188	0.864528	0.393924
Cluster 5	PLEKHO1	-0.770819	-0.448045	0.764765	0.638006
Cluster 5	PM20D1	-0.910039	-0.455347	0.895599	0.935997
Cluster 5	PMVK	-1.29221	-0.479266	0.89234	0.824656
Cluster 5	PNLIPRP1	-0.742395	-0.512605	0.255678	0.91982
Cluster 5	PPP1CC	-0.943874	-0.562555	0.787868	0.514613
Cluster 5	PPP1R14A	-0.759534	-0.423309	0.500251	0.865383
Cluster 5	PRDX1	-0.750118	-0.739018	0.884559	0.483144
Cluster 5	PRDX5	-0.733307	-0.517195	0.790954	0.785412
Cluster 5	PRELP	-1.31159	-0.277171	0.737118	0.935133
Cluster 5	PROK1	-1.13194	-0.592618	0.729235	1.04616
Cluster 5	PRSS2	-0.46421	-0.446556	0.0118184	1.01074
Cluster 5	PRSS22	-1.21148	-0.175227	0.635071	0.785211
Cluster 5	PRTFDC1	-0.983343	-0.717643	0.908768	0.700164
Cluster 5	PTGR1	-1.10326	-0.428676	0.511222	0.796273
Cluster 5	RAB3IP	-0.84278	-0.907883	0.805118	0.732261
Cluster 5	RABEP2	-0.605412	-0.897247	0.644824	0.649012
Cluster 5	RADIL	-0.760643	-0.649353	0.826753	0.554774
Cluster 5	RANBP1	-0.910758	-0.291862	0.858555	0.503167
Cluster 5	REEP4	-0.891659	-0.567729	0.691491	0.540672
Cluster 5	RPEL1	-0.739758	-0.635146	0.848369	0.491512
Cluster 5	RSPO1	-1.11713	-0.223525	0.740362	0.520239
Cluster 5	SAMD14	-0.897266	-0.560364	0.857635	0.709846
Cluster 5	SASH3	-0.919568	-0.461771	0.871968	0.418331
Cluster 5	SAV1	-0.695749	-0.55011	0.267193	0.743204
Cluster 5	SBDS	-0.842027	-0.459019	0.915493	0.538994
Cluster 5	SCARF1	-0.485383	-0.723867	0.37909	0.650754
Cluster 5	SDCCAG8	-0.544797	-0.930526	0.671018	0.630302
Cluster 5	SEMA3F	-1.23153	-0.169353	0.627785	0.874163
Cluster 5	SERPINB9	-0.884954	-0.485726	0.831386	0.700273
Cluster 5	SH2B3	-0.805091	-0.493487	0.84549	0.575016
Cluster 5	SLA2	-0.841238	-0.405151	0.83596	0.292665
Cluster 5	SLMAP	-0.838121	-0.700123	0.455075	0.728486
Cluster 5	SLPI	-0.917505	-0.403396	0.682819	0.645261
Cluster 5	SMAD1	-0.985763	-0.271716	0.660576	0.498704
Cluster 5	SMAD5	-1.05259	-0.0415683	0.67299	0.661474
Cluster 5	SMTN	-0.733741	-0.745069	0.0377059	0.842553
Cluster 5	SMYD3	-0.914847	-0.671905	0.737561	0.570867
Cluster 5	SNAPIN	-1.00893	-0.698998	0.859204	0.60077
Cluster 5	SNX18	-0.911868	-0.364393	0.829877	0.270399
Cluster 5	SORD	-1.02884	-0.523927	0.784819	0.802337
Cluster 5	SOWAHC	-1.33361	-0.160042	0.582456	0.79153
Cluster 5	SPINK5	-1.00306	-0.549865	0.742911	0.893225
Cluster 5	SPINT2	-0.766416	-0.383633	0.963565	0.546996
Cluster 5	SPINT3	-0.707258	-0.569495	1.03742	1.21608
Cluster 5	STAMBP	-0.772959	-0.372618	0.918398	0.268491
Cluster 5	STC2	-1.47576	-0.0162772	0.774223	0.774248
Cluster 5	SUGT1	-0.811673	-0.32497	0.863907	0.332654
Cluster 5	SULT1A1	-0.817877	-0.528878	0.774947	0.534743
Cluster 5	SUSD1	-0.65225	-0.72317	0.669398	0.745225
Cluster 5	TAX1BP1	-0.616908	-0.944573	0.656157	0.545347
Cluster 5	TBCC	-0.883467	-0.365866	0.852486	0.425382
Cluster 5	TG	-0.717654	-0.487966	0.238771	0.61203
Cluster 5	TGFBR3	-1.27161	0.229406	0.850602	0.699373
Cluster 5	THTPA	-0.851814	-0.497324	0.829108	0.474381
Cluster 5	TIA1	-1.01968	-0.383249	0.984199	0.487007
Cluster 5	TIMP4	-1.43763	-0.0183193	0.587137	0.751046
Cluster 5	TMSB10	-1.26108	-0.122609	0.82327	0.633197
Cluster 5	TOP1	-1.01621	-0.353012	0.840692	0.94859
Cluster 5	TRAF2	-0.762264	-0.872057	0.618729	0.74613
Cluster 5	TRAFD1	-0.758289	-0.739896	0.659932	0.869318
Cluster 5	TRIM25	-0.858683	-0.845981	0.889197	0.74752
Cluster 5	TRIM5	-0.683665	-0.806313	0.813118	0.6024
Cluster 5	TSC22D3	-0.520412	-0.806626	0.559482	0.778886
Cluster 5	TSSC4	-0.841434	-0.575505	0.728791	0.541778
Cluster 5	TWF2	-0.87146	-0.359022	0.879313	0.296173
Cluster 5	TXLNA	-0.480377	-0.837654	0.716476	0.643815
Cluster 5	TYW5	-0.824565	-0.341806	0.842425	0.653063
Cluster 5	UACA	-0.713227	-0.879168	0.48178	0.815619
Cluster 5	UBL4A	-0.988474	-0.813743	0.89232	0.787703
Cluster 5	UFD1	-0.961227	-0.223936	0.854399	0.447126
Cluster 5	VAMP8	-1.03892	-0.152906	0.794302	0.332991
Cluster 5	VPS4B	-0.875998	-0.256654	0.873315	0.291075
Cluster 5	WFDC1	-1.06265	-0.238372	0.612946	0.66038
Cluster 5	WWP2	-0.890319	-0.318048	1.03811	0.152049
Cluster 5	ZBTB16	-0.430294	-0.758858	0.326093	0.715443
Cluster 5	ZFAND2B	-1.07537	-0.593765	0.916939	0.437564
Cluster 6	ACSL1	-0.109673	-0.124202	0.16824	0.111413
Cluster 6	AHCY	0.195157	-0.614539	0.256964	0.0850761
Cluster 6	AIDA	0.142378	-0.0524028	0.293524	0.0727983
Cluster 6	AIF1	-0.309763	-0.221858	0.330121	-0.132814
Cluster 6	AIFM1	-0.0117841	-0.220834	0.184788	-0.0331272
Cluster 6	AKAP8	-0.225091	-0.323555	0.209065	-0.450966
Cluster 6	AKT3	0.00762403	0.00612851	0.508633	0.280902
Cluster 6	ALYREF	-0.113172	-0.453275	0.541015	-0.243799
Cluster 6	ANKRD36B	-0.233038	0.0947652	0.169289	0.189032
Cluster 6	APEX1	-0.04141	-0.735371	0.706434	-0.354047
Cluster 6	APEX2	-0.217466	-0.152406	0.0831156	0.104478
Cluster 6	ARID4B	-0.16819	-0.543455	0.211435	-0.46833
Cluster 6	ARPIN	0.238803	-0.144839	0.31144	0.238488
Cluster 6	ARR3	0.268913	0.177033	0.438787	0.133077
Cluster 6	ATF1	0.0840663	-0.35678	0.355254	-0.295496
Cluster 6	BAP18	-0.430528	-0.373237	0.423343	-0.482205
Cluster 6	BATF	-0.0340519	0.145563	0.421868	0.144967
Cluster 6	BIN2	0.103551	-0.702368	0.115276	0.225851
Cluster 6	BLOC1S2	-0.279547	-0.21185	0.179362	-0.0577192
Cluster 6	BLVRB	0.00565164	-0.52757	0.221063	-0.262213
Cluster 6	BRPF1	0.050719	-0.265583	0.31495	-0.152142
Cluster 6	BYSL	0.216239	0.272501	0.479699	0.0692033
Cluster 6	CAPSL	-0.0152615	0.031154	0.280419	0.135781
Cluster 6	CASP1	-0.166462	-0.40224	0.621442	-0.519281
Cluster 6	CAT	0.0450906	-0.461915	0.448775	-0.145025
Cluster 6	CCAR2	-0.209098	-0.44181	0.125536	-0.272818
Cluster 6	CCDC137	0.165665	-0.136141	0.301734	-0.102971
Cluster 6	CCDC14	0.174899	-0.0898731	0.230899	0.210161
Cluster 6	CCDC170	-0.0177363	-0.440872	0.211189	-0.419048
Cluster 6	CCDC66	0.0443444	-0.116934	0.306267	-0.244804
Cluster 6	CCL13	0.0631513	-0.348382	0.36117	-0.126563
Cluster 6	CCL28	-0.0818525	-0.187332	0.348888	-0.140413
Cluster 6	CDK11A	-0.249584	-0.265194	0.313667	-0.127095
Cluster 6	CDK17	-0.336888	-0.159548	0.330927	-0.130483
Cluster 6	CEACAM8	-0.00511005	-0.510184	0.125833	-0.317251
Cluster 6	CENPF	0.113025	-0.405285	0.370666	0.0536155
Cluster 6	CEP20	-0.155707	-0.403933	0.265472	-0.185583
Cluster 6	CSPP1	-0.122953	-0.43068	0.250999	-0.228613
Cluster 6	CST7	0.017913	-0.374249	0.236139	-0.0928431
Cluster 6	CTSH	-0.0445472	-0.691708	-0.0474624	0.314322
Cluster 6	CUTC	-0.0503793	-0.42739	0.504103	-0.39834
Cluster 6	CWC15	-0.344304	-0.48461	0.420939	-0.309251
Cluster 6	CWF19L1	0.00563472	0.0432611	0.299323	0.0904734
Cluster 6	CXCL1	0.041056	-0.455975	0.446393	-0.134399
Cluster 6	CXCL11	0.028794	-0.39644	0.167916	-0.0664363
Cluster 6	CXCL3	0.0343224	-0.269064	0.452494	-0.0824738
Cluster 6	DCDC2C	0.126429	0.022102	0.251845	0.231265
Cluster 6	DCLK3	0.0284834	0.281047	0.319195	0.236938
Cluster 6	DDX20	0.0680691	-0.0486363	0.437479	0.260305
Cluster 6	DECR1	-0.236022	-0.207138	0.51576	-0.163565
Cluster 6	DHRS7	-0.346565	-0.346753	0.122066	-0.0155463
Cluster 6	DNAJA2	0.153589	0.128151	0.439025	-0.251989
Cluster 6	DOC2B	-0.0414057	0.142649	0.307768	-0.0175604
Cluster 6	DPP7	-0.0537552	0.00893814	0.283443	-0.314605
Cluster 6	DUT	-0.0478604	-0.318301	0.413682	-0.137473
Cluster 6	EEIG1	-0.0892089	0.0595798	0.302738	-0.123389
Cluster 6	ELOB	0.216631	-0.462713	0.459262	-0.0641942
Cluster 6	EMG1	-0.188759	-0.258317	0.33838	-0.500157
Cluster 6	EPPK1	-0.0899059	-0.240796	0.231597	-0.00682158
Cluster 6	EREG	0.112052	-0.757368	0.570445	-0.209817
Cluster 6	EVL	-0.278917	-0.225268	0.469331	-0.192742
Cluster 6	EXOSC5	-0.330955	-0.329932	0.0769053	-0.0885499
Cluster 6	FBXO22	-0.184708	-0.33719	0.239262	-0.0399957
Cluster 6	FOLH1	-0.36672	-0.397079	-0.115722	-0.033585
Cluster 6	GALK2	0.15666	0.0347108	0.515684	0.36169
Cluster 6	GBP4	0.0794821	-0.245871	0.186267	0.00172826
Cluster 6	GCHFR	-0.260268	-0.513082	0.174549	-0.15295
Cluster 6	GGA2	0.212396	0.0504414	0.564984	0.254832
Cluster 6	GLYR1	-0.39814	-0.436184	0.233949	-0.319682
Cluster 6	GOLGA2	0.0152708	-0.291379	0.0469045	0.46902
Cluster 6	GORASP2	-0.170925	-0.238184	0.531214	-0.111159
Cluster 6	GPATCH11	-0.170748	-0.462337	0.123159	-0.115825
Cluster 6	GSAP	-0.0774216	-0.147823	0.101503	0.229406
Cluster 6	GTF3C2	-0.313869	-0.359131	0.331152	-0.248401
Cluster 6	H1-1	-0.173635	-0.619737	0.208767	-0.419124
Cluster 6	HBEGF	0.191099	-0.469645	0.487935	-0.0268321
Cluster 6	HDDC3	-0.186025	-0.477896	0.135639	-0.033325
Cluster 6	HHEX	-0.200618	-0.230359	0.239637	-0.103456
Cluster 6	HIP1	-0.148501	-0.301975	0.465491	-0.149799
Cluster 6	HMGCL	-0.37897	0.0148086	0.262483	-0.194752
Cluster 6	HNRNPA0	-0.185561	-0.636465	0.262679	-0.405366
Cluster 6	HNRNPUL1	-0.0709882	-0.632816	0.497038	-0.38046
Cluster 6	HOOK2	0.097128	-0.587495	0.240504	0.0773492
Cluster 6	HSPA1A	0.129533	-0.370957	0.446559	-0.345693
Cluster 6	HSPA2	0.0441111	-0.435788	0.285203	-0.178294
Cluster 6	IFIH1	0.194568	-0.136388	0.490317	0.360571
Cluster 6	INO80	-0.0668645	-0.287243	0.116932	-0.0754309
Cluster 6	INPP5J	-0.173036	0.0404723	0.306747	0.207586
Cluster 6	IQUB	0.156462	0.0938891	0.329931	0.319634
Cluster 6	ITPR1	-0.0435965	0.127269	0.584714	0.0737819
Cluster 6	JAKMIP1	-0.0068742	-0.482454	0.280551	-0.413779
Cluster 6	JCAD	0.0254194	-0.0187055	0.200545	0.453497
Cluster 6	KCTD2	-0.0390307	0.139442	0.432121	0.104352
Cluster 6	KCTD5	0.010246	-0.593347	0.108951	-0.315535
Cluster 6	KIAA1328	0.0420182	-0.439713	0.0949238	-0.324536
Cluster 6	KRR1	-0.145837	-0.227292	0.258014	-0.374046
Cluster 6	L3MBTL2	0.0545991	0.0419444	0.265427	0.0304416
Cluster 6	LAS1L	0.0412842	0.113821	0.334289	0.115443
Cluster 6	LBR	0.0312419	-0.826665	0.403879	-0.349487
Cluster 6	LENG1	-0.0636086	-0.276976	0.201286	-0.0825448
Cluster 6	LMNB1	-0.348505	-0.329187	0.362441	-0.373155
Cluster 6	LONRF2	0.0287367	0.332833	0.28155	0.264858
Cluster 6	LPCAT2	-0.142117	-0.334237	0.197179	-0.482564
Cluster 6	LTV1	0.0738177	0.00886718	0.401381	0.273937
Cluster 6	LUC7L	-0.398176	-0.473203	0.281011	-0.30887
Cluster 6	LUC7L3	-0.341243	-0.158457	0.136724	-0.452626
Cluster 6	LYAR	0.0500359	-0.382134	0.141422	-0.33071
Cluster 6	MACROD2	-0.257043	-0.443119	0.0664707	-0.193017
Cluster 6	MAEA	0.216961	-0.311055	0.127595	0.167532
Cluster 6	MAP9	0.171676	-0.526138	0.199855	-0.155341
Cluster 6	MAPK8IP3	0.136995	-0.152483	0.262547	0.455574
Cluster 6	MKRN4P	0.0392384	-0.384692	0.180335	0.12543
Cluster 6	MMP10	0.156947	-0.773254	-0.125628	0.235406
Cluster 6	MMP8	-0.203014	-0.424479	0.284869	-0.355804
Cluster 6	MMP9	0.0786197	-0.411331	0.225912	-0.337256
Cluster 6	MMUT	0.152497	0.259507	0.327755	-0.0390921
Cluster 6	MNT	-0.125421	-0.319487	0.38127	-0.10202
Cluster 6	MORC3	0.102591	-0.879229	0.224224	-0.258875
Cluster 6	MRAP	-0.0175234	-0.0364522	0.196479	0.0914287
Cluster 6	MYO1E	-0.146882	-0.265376	0.192228	0.0396065
Cluster 6	N4BP2	0.0533144	-0.407323	0.459662	-0.150719
Cluster 6	NACA2	0.0874895	0.0898302	0.32996	0.319445
Cluster 6	NAPRT	0.337257	-0.601198	0.259272	0.14327
Cluster 6	NBN	-0.0782423	-0.463942	0.373359	-0.450973
Cluster 6	NDUFB7	-0.132708	-0.107388	0.251528	-0.0451862
Cluster 6	NFYA	0.057567	-0.284414	0.333993	-0.286814
Cluster 6	NHP2	-0.272712	-0.544799	0.188027	-0.470091
Cluster 6	NMI	0.0505712	-0.559393	0.338442	-0.127334
Cluster 6	NMNAT1	-0.110253	-0.52127	0.344601	-0.499752
Cluster 6	OBI1	-0.250337	-0.564798	0.208626	-0.277305
Cluster 6	ODAD4	0.0786864	0.150912	0.493529	0.247617
Cluster 6	OFD1	-0.120325	-0.171962	0.272329	0.0702607
Cluster 6	OVGP1	-0.454705	-0.468545	0.0231903	-0.0716964
Cluster 6	PARP1	-0.0138081	-0.711353	0.371191	-0.317213
Cluster 6	PDCD5	-0.0539817	-0.59085	0.388437	-0.164977
Cluster 6	PDGFB	0.174853	-0.184286	0.546994	-0.251319
Cluster 6	PGM2	0.126479	-0.533082	0.202067	-0.113664
Cluster 6	PIK3AP1	0.0869702	-0.912963	0.484602	0.0281864
Cluster 6	PKLR	-0.0546315	-0.36486	0.315915	-0.258638
Cluster 6	PNKP	0.0244127	-0.0681209	0.232887	0.193883
Cluster 6	PNMA5	-0.0813627	0.0136655	0.25918	0.196127
Cluster 6	POTEC	-0.104515	0.221687	0.145404	0.25996
Cluster 6	PPFIA4	0.198858	-0.133624	0.42894	0.171754
Cluster 6	PPIE	-0.0120303	-0.439149	0.0916727	-0.0166125
Cluster 6	PPM1A	-0.047414	-0.17018	0.422591	-0.0430774
Cluster 6	PPP1R7	0.220622	-0.11988	0.374761	0.0904238
Cluster 6	PRAM1	-0.180946	-0.453256	0.308589	-0.405634
Cluster 6	PSMG4	0.103388	-0.639014	0.320745	-0.219579
Cluster 6	RAB3GAP1	0.0371624	-0.114795	0.257175	0.233266
Cluster 6	RAB44	-0.125327	-0.467131	0.418701	-0.555458
Cluster 6	RALY	-0.178013	-0.440433	0.372871	-0.519759
Cluster 6	RASSF5	-0.0225038	-0.257983	0.532283	-0.112485
Cluster 6	RBP7	-0.345759	-0.336428	0.43824	-0.541834
Cluster 6	RCC1	-0.253831	-0.466858	0.430039	-0.431158
Cluster 6	RCOR1	-0.192779	-0.385358	0.139856	-0.214021
Cluster 6	RECQL5	0.140676	0.21958	0.486528	0.053009
Cluster 6	REPS1	0.0900964	0.000242844	0.465381	0.201767
Cluster 6	REST	-0.147502	-0.212888	0.181197	-0.100953
Cluster 6	RFX5	0.179533	0.0102608	0.426253	0.0424778
Cluster 6	RGS3	-0.109934	-0.287954	0.281206	-0.00503323
Cluster 6	RIGI	0.0536099	-0.617178	0.28238	-0.258785
Cluster 6	RINT1	0.0938479	-0.386361	0.209343	-0.156712
Cluster 6	RNASE3	-0.446481	-0.301787	0.231299	-0.479794
Cluster 6	RPL14	-0.175681	-0.249397	0.571455	-0.191766
Cluster 6	RSRC1	-0.202185	-0.334403	0.17532	-0.237788
Cluster 6	RTEL1	0.161415	0.120824	0.388469	0.113543
Cluster 6	RTF2	0.203769	-0.121859	0.261594	0.0351063
Cluster 6	RUNDC3A	0.0293192	0.0399451	0.247353	0.194132
Cluster 6	S100Z	-0.194345	-0.329616	0.349497	-0.411544
Cluster 6	SELENOH	-0.21627	-0.299827	0.522058	-0.196473
Cluster 6	SELP	-0.181956	-0.452973	0.52533	-0.325056
Cluster 6	SEPTIN8	-0.173523	-0.406585	0.403071	-0.37179
Cluster 6	SF3B4	-0.215408	-0.160751	0.458984	-0.264903
Cluster 6	SGCG	-0.124034	0.242052	0.340912	0.485242
Cluster 6	SGTA	0.145013	-0.436881	0.45531	-0.241817
Cluster 6	SH3BP1	-0.0202995	-0.498236	0.495019	-0.318717
Cluster 6	SIAE	0.0722745	-0.264423	0.377275	-0.418157
Cluster 6	SIPA1	-0.0689802	-0.622973	0.420787	-0.310958
Cluster 6	SLK	-0.0340132	-0.197893	0.0872355	-0.124942
Cluster 6	SOX13	0.186746	-0.114189	0.158672	0.0128298
Cluster 6	SOX6	-0.336965	-0.399437	0.190921	-0.202945
Cluster 6	SPECC1	0.188957	0.00167496	0.341256	0.0315433
Cluster 6	SRGAP2B	0.0118521	0.0295735	0.276879	0.199252
Cluster 6	SRGAP3	0.0645878	-0.297279	0.223711	-0.099808
Cluster 6	SRP14	-0.0579224	-0.699588	0.460618	-0.406207
Cluster 6	SRRT	0.106836	-0.138634	0.335851	-0.0204834
Cluster 6	STAU1	0.0210584	-0.254352	0.213911	-0.331785
Cluster 6	STX5	0.128712	-0.328593	0.427377	-0.267298
Cluster 6	SURF2	-0.411596	-0.340614	0.106044	-0.234625
Cluster 6	SYTL1	0.153238	-0.0545594	0.494026	-0.147211
Cluster 6	TALDO1	-0.241875	-0.454959	0.501943	-0.479002
Cluster 6	TBC1D2	-0.160056	-0.577935	0.248357	-0.207242
Cluster 6	TCHP	-0.0615681	-0.45558	0.215809	0.0118511
Cluster 6	TDGF1	-0.382595	-0.0102356	0.107634	-0.0138779
Cluster 6	TDP1	-0.0435178	-0.357468	0.33169	-0.507475
Cluster 6	TECPR1	0.0197121	-0.000583383	0.373085	0.138572
Cluster 6	TEDC2	-0.432716	-0.356374	0.0645063	-0.0738497
Cluster 6	TERF1	0.237023	0.110342	0.351458	-0.0569785
Cluster 6	TGM2	0.196061	-0.565301	0.478305	-0.155115
Cluster 6	THAP12	-0.1154	-0.104121	0.325534	0.0518219
Cluster 6	TIMM10	0.122399	-0.557444	0.146527	-0.16181
Cluster 6	TMA16	-0.153931	-0.415235	0.103339	-0.407146
Cluster 6	TMEM106A	0.0549279	-0.272175	0.407317	-0.318085
Cluster 6	TNKS1BP1	-0.0448146	0.272968	0.388759	0.485082
Cluster 6	TOM1L1	0.42715	-0.927186	0.246417	0.135525
Cluster 6	TOX3	-0.180871	-0.576859	0.200977	-0.144129
Cluster 6	TPT1	0.156464	-0.354581	0.187213	-0.00431902
Cluster 6	TRIAP1	-0.245897	-0.462373	0.330255	-0.213309
Cluster 6	TRIP13	-0.164409	0.233765	0.51238	0.0516811
Cluster 6	TSC1	-0.0298792	-0.111403	0.242743	0.238025
Cluster 6	TXLNGY	0.204096	0.238872	0.517998	0.400027
Cluster 6	UBXN11	0.273136	-0.100237	0.374181	-0.154895
Cluster 6	USP47	0.303258	-0.408935	0.320754	0.100954
Cluster 6	VIL1	-0.126652	-0.117434	0.298861	-0.11905
Cluster 6	VRK1	-0.151425	-0.344061	0.447531	-0.289801
Cluster 6	ZC3H12D	0.0779506	-0.278181	0.226024	0.0931768
Cluster 6	ZC3HC1	0.140428	0.0628546	0.503391	0.151633
Cluster 6	ZHX2	0.0676192	-0.433081	0.276806	-0.453566
Cluster 6	ZNF746	-0.090653	-0.274845	0.243136	-0.284465
Cluster 6	ZRANB1	-0.027344	-0.151746	0.325419	0.231498
Cluster 6	ZRSR2	0.00961986	-0.137839	0.347688	-0.201287
Cluster 6	ZWILCH	0.285935	0.141551	0.392075	0.251911
Cluster 7	ACTN2	-0.760768	-0.192803	-0.120364	0.256311
Cluster 7	ADA	-0.774123	0.202484	0.6465	0.161851
Cluster 7	ADGRB1	-0.847071	0.575753	0.198378	-0.171089
Cluster 7	ADH1B	-0.760026	-0.0522763	-0.013301	0.664758
Cluster 7	AGRP	-0.491136	0.320674	0.095224	0.339355
Cluster 7	AGT	-0.33913	-0.484229	-0.34627	0.412568
Cluster 7	AGXT	-0.840156	-0.113989	0.0525594	0.544127
Cluster 7	AHNAK2	-1.09114	0.224277	0.359652	0.274222
Cluster 7	AMDHD1	-0.969654	0.0560959	0.389859	0.630451
Cluster 7	AMN	-0.662011	0.0149291	0.316538	0.461333
Cluster 7	ASS1	-0.358932	0.00171887	-0.123863	0.462744
Cluster 7	BMP7	-0.948184	0.447186	0.35951	0.550813
Cluster 7	BPIFB1	-0.879148	0.0216193	0.406673	0.265094
Cluster 7	BRDT	-0.769973	-0.108554	0.679808	0.490581
Cluster 7	CA5A	-0.78237	-0.0969347	0.223459	0.448632
Cluster 7	CCDC43	-0.89714	-0.170174	0.817706	0.22218
Cluster 7	CCK	-1.13948	0.302466	0.314511	0.636104
Cluster 7	CD8A	-0.852821	0.269094	0.343548	0.362304
Cluster 7	CEACAM16	-0.592908	0.349096	0.652117	-0.114192
Cluster 7	CELSR2	-0.640503	0.090094	0.593588	0.577638
Cluster 7	CHGA	-0.908472	0.12903	0.515973	0.212063
Cluster 7	CHRDL2	-1.13272	0.257074	0.675796	0.463834
Cluster 7	CLSTN2	-0.695696	0.347127	0.4871	0.0936824
Cluster 7	COL28A1	-0.407264	0.272205	0.0630141	-0.136373
Cluster 7	CPQ	-0.730301	0.175249	0.453759	0.369605
Cluster 7	CPXM2	-0.624098	0.690477	0.433494	-0.0795812
Cluster 7	CRHBP	-1.05498	0.384784	0.378159	0.19999
Cluster 7	CX3CL1	-0.9133	0.069505	0.256376	0.623957
Cluster 7	CXCL17	-0.708825	-0.110061	0.330515	0.599399
Cluster 7	DAPP1	-0.835438	-0.148098	0.812062	0.508922
Cluster 7	DCXR	-0.848892	-0.266603	0.272092	0.661913
Cluster 7	DHRS4L2	-0.769981	0.0071619	0.472696	0.0557851
Cluster 7	EDA2R	-1.03136	0.255998	0.503589	0.0960472
Cluster 7	EIF4H	-0.709635	0.0445691	0.749014	0.530542
Cluster 7	ENO3	-0.556908	0.20174	-0.139066	0.00503911
Cluster 7	ENPP5	-0.555365	0.182671	0.379062	0.435128
Cluster 7	FABP1	-0.54519	-0.188733	-0.139187	0.532653
Cluster 7	FCRLB	-1.13425	0.070142	0.534007	0.487208
Cluster 7	FGF19	-0.520473	0.312017	0.22526	-0.0584202
Cluster 7	FGF23	-0.962672	-0.00333191	0.469801	0.318811
Cluster 7	FTCD	-0.348392	-0.0638193	-0.182674	0.356241
Cluster 7	GALNT5	-0.513084	0.67328	0.312641	-0.243999
Cluster 7	GAST	-0.932367	0.667889	-0.287467	-0.0372727
Cluster 7	GMPR	-0.814219	-0.0879911	0.873517	0.436524
Cluster 7	GPR15LG	-0.75448	0.0459977	0.227141	0.521753
Cluster 7	GPR37	-0.989779	0.201464	0.476526	0.630217
Cluster 7	GPRIN3	-1.03461	0.148816	0.561303	0.564132
Cluster 7	GUCA2A	-0.618344	0.210683	0.310743	0.450108
Cluster 7	HAO1	-0.85926	-0.154226	0.149237	0.649421
Cluster 7	HMOX1	-1.02547	0.22856	0.223426	0.658999
Cluster 7	HNMT	-0.899709	0.0235359	0.427512	0.391369
Cluster 7	HS3ST3B1	-1.12946	0.372334	0.552071	0.430533
Cluster 7	IDO1	-0.542224	0.28053	0.120431	-0.167485
Cluster 7	IL17D	-0.727752	0.0723038	0.170174	0.214238
Cluster 7	ISM1	-0.887303	0.710348	0.307271	0.0110456
Cluster 7	KAZALD1	-0.551058	0.687192	0.357756	-0.178632
Cluster 7	KLK14	-1.2632	0.327554	0.556744	0.486205
Cluster 7	KYNU	-0.944834	-0.0545059	0.435681	0.57719
Cluster 7	LCP2	-0.741403	-0.0157412	0.869442	0.328608
Cluster 7	LEP	-0.656797	-0.282974	0.421913	0.774802
Cluster 7	LPL	-0.641892	0.764459	0.0547178	0.141709
Cluster 7	MAMDC4	-0.313367	-0.0860676	0.088728	0.645273
Cluster 7	MFGE8	-0.867409	0.209801	0.358279	0.170818
Cluster 7	MILR1	-0.758736	0.0747653	0.474007	0.405784
Cluster 7	MLN	-0.758665	0.0301993	0.282875	0.47244
Cluster 7	MPRIP	-0.877648	0.0156013	0.425806	0.682896
Cluster 7	NCS1	-0.665596	0.594005	0.099555	-0.127136
Cluster 7	NFAT5	-0.447349	-0.558579	-0.0306975	0.477621
Cluster 7	NPPC	-1.11249	0.387044	0.735068	0.336106
Cluster 7	NPY	-0.641666	0.049049	0.12395	0.468918
Cluster 7	NT-proBNP	-0.503131	0.199531	0.0407738	0.412174
Cluster 7	NUDT16	-0.900807	-0.0895124	0.794584	0.144726
Cluster 7	OMD	-0.499295	0.74647	0.655625	-0.345076
Cluster 7	OSTN	-0.647077	0.5211	0.195625	-0.382455
Cluster 7	OXCT1	-0.379718	0.385778	0.188883	0.0812634
Cluster 7	PCDH17	-1.14795	0.408791	0.569619	0.364577
Cluster 7	PDCD6	-0.354054	0.467636	0.431637	0.253781
Cluster 7	PEBP4	-0.372757	0.214983	0.57479	0.651658
Cluster 7	PLXDC2	-0.705865	0.537716	0.37193	0.0693536
Cluster 7	POMC	-0.545616	0.388874	0.366159	0.0635711
Cluster 7	PPP1R18	-0.777154	-0.0830295	0.759647	0.497481
Cluster 7	PPP1R1A	-0.741055	-0.0150153	0.49956	0.697288
Cluster 7	PPP1R27	-0.682574	0.339476	0.285657	0.0790871
Cluster 7	PRG2	-0.852088	0.304519	0.211388	0.352749
Cluster 7	PRG3	-0.589785	0.238914	-0.0984323	-0.0112383
Cluster 7	PRL	-0.775701	-0.162625	0.473849	0.523011
Cluster 7	PSG1	-0.531326	-0.155128	0.327077	0.661576
Cluster 7	PSPN	-0.486256	-0.0757359	-0.0725182	0.548375
Cluster 7	PTH	-0.887277	0.588801	0.0815021	0.27563
Cluster 7	PTH1R	-0.780189	0.196981	0.325865	-0.142196
Cluster 7	REG4	-1.00789	0.217785	0.281993	0.42457
Cluster 7	S100A13	-1.11285	0.221979	0.559937	0.321579
Cluster 7	SBSPON	-0.948871	-0.314131	0.352417	0.455039
Cluster 7	SCN4B	-1.17288	0.211175	0.613069	0.334639
Cluster 7	SHROOM4	-0.640851	-0.115727	0.628773	0.700534
Cluster 7	SLAMF7	-0.514569	0.282062	0.0490485	0.48457
Cluster 7	SLC38A10	-0.997227	0.28028	0.466024	0.232272
Cluster 7	SMOC1	-0.812297	0.516505	0.306425	0.179744
Cluster 7	SORCS1	-0.759033	0.186825	0.524746	0.0729719
Cluster 7	SORCS2	-0.761066	0.253527	0.585673	0.526561
Cluster 7	SOSTDC1	-0.520042	0.25752	0.212107	0.263427
Cluster 7	SOX9	-0.374221	0.401877	0.264918	0.0682026
Cluster 7	SPESP1	-0.563659	0.214688	0.368622	0.333611
Cluster 7	SPON2	-1.11347	0.15819	0.535233	0.576378
Cluster 7	SPRR3	-0.873642	0.0836318	0.439402	0.528854
Cluster 7	SSC5D	-0.825527	-0.0714877	0.420303	0.72234
Cluster 7	TCN2	-0.952848	0.291544	0.539166	0.242992
Cluster 7	TIMP3	-0.736378	0.0500312	0.375496	-0.0657856
Cluster 7	TNFSF15	-0.65848	0.221282	0.483928	0.227395
Cluster 7	TPPP3	-0.801224	0.158446	0.260139	0.566682
Cluster 7	TPSAB1	-0.7133	0.140366	0.391123	0.368996
Cluster 7	TSPAN8	-0.407142	-0.400387	-0.146658	0.484126
Cluster 7	WNT9A	-0.793331	-0.212549	0.483056	0.787564
Cluster 7	XG	-0.948234	-0.0928281	0.55892	0.354797
Cluster 8	ADAMTS8	0.356987	0.782054	-0.222912	-0.760728
Cluster 8	AKAP12	0.0905959	0.845772	-0.591487	-0.640222
Cluster 8	AMELY	1.0812	-0.432808	-0.530831	-0.540314
Cluster 8	ASPN	0.458773	0.9505	-0.517034	-0.684033
Cluster 8	BAMBI	0.511469	0.61969	-0.212849	-0.88571
Cluster 8	BGLAP	0.473674	0.914757	-0.119227	-0.85132
Cluster 8	BMP4	0.958913	0.242177	-0.717011	-0.554261
Cluster 8	C16orf89	0.43492	0.946349	-0.537321	-0.67682
Cluster 8	C1QTNF6	0.700375	0.687547	-0.228138	-0.858882
Cluster 8	C2	1.13766	-0.505761	-0.476199	-0.307386
Cluster 8	CALB1	0.890614	0.339004	-0.503507	-0.615208
Cluster 8	CCL20	0.747063	0.264435	-0.554731	-0.797286
Cluster 8	CCL22	0.9836	0.208512	-0.357158	-0.858738
Cluster 8	CCL27	0.618522	0.477367	-0.581957	-0.522985
Cluster 8	CCN1	0.635418	0.537535	-0.658951	-0.43722
Cluster 8	CCN4	0.273168	0.491373	0.0674171	-1.07267
Cluster 8	CD72	0.810844	0.426926	-0.349827	-0.614195
Cluster 8	CDH17	0.576689	0.0874901	-0.678908	-0.59549
Cluster 8	CES3	1.01266	0.0228121	-0.667064	-0.490509
Cluster 8	CGREF1	0.109782	0.810203	-0.342666	-0.52063
Cluster 8	CHAD	0.441077	0.729989	0.0593776	-1.06398
Cluster 8	CKB	0.743464	0.368998	-0.466603	-0.305799
Cluster 8	CNTN2	0.49679	0.525391	-0.495186	-0.621915
Cluster 8	CNTNAP2	0.454323	0.620084	-0.388702	-0.691492
Cluster 8	COL1A1	0.607575	0.568777	0.063285	-1.09858
Cluster 8	COX5B	0.885225	0.399218	-0.429274	-0.798833
Cluster 8	CRH	0.230178	0.892034	-0.243261	-0.525854
Cluster 8	CRNN	0.622393	0.272208	-0.549614	-0.655986
Cluster 8	CWC22	0.402176	0.448996	0.0333759	-1.2626
Cluster 8	CXCL13	0.862106	0.256427	-0.439815	-0.727738
Cluster 8	DPP6	0.60693	0.710126	-0.520343	-0.800445
Cluster 8	DRAXIN	0.0628108	0.901864	-0.137451	-0.793526
Cluster 8	EXTL1	0.765803	0.367099	-0.485362	-0.916753
Cluster 8	FAM114A1	0.415135	0.779895	-0.626593	-0.746254
Cluster 8	FBP1	0.742307	0.225207	-0.836865	-0.158456
Cluster 8	FCAMR	0.887481	0.45808	-0.391735	-0.502158
Cluster 8	FCRL1	0.883846	0.474334	-0.17354	-0.68358
Cluster 8	GCG	0.144534	0.646573	-0.647853	-0.303515
Cluster 8	GHRL	0.148163	0.680254	-0.551718	-0.139107
Cluster 8	GPC1	0.442613	0.906671	-0.199346	-0.96131
Cluster 8	GPRC5C	0.909324	0.364253	-0.333629	-0.285039
Cluster 8	GRP	0.307822	0.893305	-0.333943	-0.40837
Cluster 8	HBG2	0.836923	0.0205237	-0.291823	-0.675578
Cluster 8	HLA-DRA	1.02208	-0.0461964	-0.739289	-0.420202
Cluster 8	HMCN2	0.815997	0.138077	-0.330823	-0.675015
Cluster 8	IGFBP1	0.676393	0.471685	-0.546464	-0.638743
Cluster 8	IGFBP2	0.756388	0.313832	-0.427176	-0.350441
Cluster 8	ITGAM	0.173993	0.693427	-0.431434	-0.750161
Cluster 8	ITGB5	0.619131	0.820093	-0.627732	-0.662685
Cluster 8	ITGB7	0.720633	0.457343	-0.562739	-0.729108
Cluster 8	LRTM2	0.572543	0.720461	-0.537802	-0.78949
Cluster 8	LUZP2	0.374739	0.859502	-0.42869	-0.804014
Cluster 8	MSMB	0.704729	0.46814	-0.343601	-0.713823
Cluster 8	NAGK	1.05097	-0.281105	-0.179305	-0.598026
Cluster 8	NRXN1	0.680411	0.286545	-0.518514	-0.797901
[truncated: 13 more rows]

## Sheet: Fig3c
Assay	Cluster	Follow_up_4	Follow_up_8	Follow_up_16	Follow_up_24
[truncated: 776 more rows]

[truncated: 8 more sheets: Fig4a, Fig4b, Fig4c, Fig4d, Fig4f, Fig4g, Fig5a, Fig5b]
